# Supplementary material for: Extracellular Vesicle Membrane Protein Profiling and Targeted Mass Spectrometry Unveil CD59 and Tetraspanin 9 as Novel Plasma Biomarkers for Detection of Colorectal Cancer
Source: Cancers (Basel). 2022 Dec 28;15(1):177. doi: 10.3390/cancers15010177 (PMC9818822; doi:10.3390/cancers15010177)
Supplement: Supplementary file 1 [file cancers-15-00177-s001.zip]

Archive with 12 entries (12 files):
- File S1 Original blots.pdf
- Supplementary figures.pdf
- Table S1.pdf
- Table S10.xlsx
- Table S2.xlsx
- Table S3.xlsx
- Table S4.xlsx
- Table S5.xlsx
- Table S6.xlsx
- Table S7.xlsx
- Table S8.xlsx
- Table S9.xlsx
