# Supplementary material for: Extracellular Vesicle Membrane Protein Profiling and Targeted Mass Spectrometry Unveil CD59 and Tetraspanin 9 as Novel Plasma Biomarkers for Detection of Colorectal Cancer
Source: Cancers (Basel). 2022 Dec 28;15(1):177. doi: 10.3390/cancers15010177 (PMC9818822; doi:10.3390/cancers15010177)
Supplement: Supplementary file 1 [file cancers-15-00177-s001.zip › Table S10.xlsx]

## Sheet: 工作表2
	Table S10. Concentrations and fold-changes of three target EV proteins, CD9, and CEA in HC and TNM stage I/II CRC plasma samples
	Protein	HC (n = 80)			TNM stage I-II CRC (n = 32)			TNM stage I-II CRC vs. HC
		ng/mla	Detectableb		ng/mla	Detectableb		Fold changec	p-valued	AUC	Sensitivity	Specificity
	ADAM10	1.83 ± 3.37	40/80		4.86 ± 2.29	32/32		2.66	<0.0001	0.85	100	77.5
	CD59	0.83 ± 0.94	77/80		3.45 ± 0.78	32/32		4.16	<0.0001	0.96	100	86.25
	CD9	5.50 ± 11.29	36/80		7.48 ± 7.44	18/32		1.36	0.037	0.62	37.5	95
	TSPAN9	1.11 ± 2.06	69/80		2.14 ± 0.63	32/32		1.93	<0.0001	0.86	100	81.25
	CEA	3.03 ± 5.35	80/80		1.81 ± 1.81	32/32		0.6	0.0006	0.7	43.75	100
	a Mean ± SD; b Detectable (concentration > 0) case number / total case number; c Fold change of protein levels in CRC group over healthy control (HC) group; d Mann-Whitney test and statistically significant at p-value ≦ 0.05.
