# Supplementary material for: Extracellular Vesicle Membrane Protein Profiling and Targeted Mass Spectrometry Unveil CD59 and Tetraspanin 9 as Novel Plasma Biomarkers for Detection of Colorectal Cancer
Source: Cancers (Basel). 2022 Dec 28;15(1):177. doi: 10.3390/cancers15010177 (PMC9818822; doi:10.3390/cancers15010177)
Supplement: Supplementary file 1 [file cancers-15-00177-s001.zip › Table S2.xlsx]

## Sheet: HT29
Table S2A: List of proteins identified from the HT29 cell line by 2D-LC-MS/MS
Accession	Uniprot ID	Gene name	Protein name	Coverage	Unique Peptides	Peptides	PSMs	Score	AAs	MW [kDa]	Calc. pI	Cell compartment (search result from Panther and FunRich)
A0AV96	RBM47_HUMAN	RBM47	RNA-binding protein 47	14.67	6	6	8	262.116	593	64.0582	7.6792
A0AVF1	IFT56_HUMAN	TTC26	Intraflagellar transport protein 56	3.79	2	2	2	40.4176	554	64.1364	6.93213
A0AVT1	UBA6_HUMAN	UBA6	Ubiquitin-like modifier-activating enzyme 6	31.75	24	24	32	778.92	1052	117.895	6.13818
A0FGR8	ESYT2_HUMAN	ESYT2	Extended synaptotagmin-2	19.44	14	14	17	510.146	921	102.294	9.26123
A0JNW5	UH1BL_HUMAN	UHRF1BP1L	UHRF1-binding protein 1-like	1.91	2	2	2	57.2188	1464	164.095	6.31592
A0MZ66	SHOT1_HUMAN	KIAA1598	Shootin-1	22.5	10	10	11	361.934	631	71.5957	5.32568
A1L0T0	ILVBL_HUMAN	ILVBL	Acetolactate synthase-like protein	4.43	2	2	2	45.4189	632	67.8248	8.14795
A1L390	PKHG3_HUMAN	PLEKHG3	Pleckstrin homology domain-containing family G member 3	5.66	5	5	7	130.823	1219	134.329	6.55127
A2RRP1	NBAS_HUMAN	NBAS	Neuroblastoma-amplified sequence	1.81	4	4	4	127.144	2371	268.401	5.96045
A2RTX5	SYTC2_HUMAN	TARSL2	Probable threonine--tRNA ligase 2, cytoplasmic	9.1	2	5	10	354.345	802	92.5865	6.04932
A2RUC4	TYW5_HUMAN	TYW5	tRNA wybutosine-synthesizing protein 5	6.98	2	2	2	74.775	315	36.5248	7.54736
A3KMH1	VWA8_HUMAN	VWA8	von Willebrand factor A domain-containing protein 8	10.6	15	15	20	564.981	1905	214.689	7.40088
A3KN83	SBNO1_HUMAN	SBNO1	Protein strawberry notch homolog 1	2.87	3	3	3	157.164	1393	154.216	7.88428
A4D1E9	GTPBA_HUMAN	GTPBP10	GTP-binding protein 10	6.46	2	2	2	51.14	387	42.9056	9.02686
A4D1P6	WDR91_HUMAN	WDR91	WD repeat-containing protein 91	5.22	3	3	3	90.6871	747	83.2917	6.58057
A5PLN9	TPC13_HUMAN	TRAPPC13	Trafficking protein particle complex subunit 13	10.79	2	2	2	41.3629	417	46.4935	5.60498
A5YKK6	CNOT1_HUMAN	CNOT1	CCR4-NOT transcription complex subunit 1	17.42	35	35	41	1167.35	2376	266.768	7.10791
A6NCS6	CB072_HUMAN	C2orf72	Uncharacterized protein C2orf72	21.02	4	4	6	208.694	295	30.4618	8.33838
A6NDB9	PALM3_HUMAN	PALM3	Paralemmin-3	6.24	2	2	3	143.191	673	71.6522	4.52588
A6NDG6	PGP_HUMAN	PGP	Phosphoglycolate phosphatase	42.37	8	8	9	184.939	321	33.9845	6.13818
A6NDU8	CE051_HUMAN	C5orf51	UPF0600 protein C5orf51	20.41	4	4	5	128.835	294	33.5986	5.26221
A6NEL2	SWAHB_HUMAN	SOWAHB	Ankyrin repeat domain-containing protein SOWAHB	4.04	2	2	2	79.396	793	85.6903	9.59814
A6NHR9	SMHD1_HUMAN	SMCHD1	Structural maintenance of chromosomes flexible hinge domain-containing protein 1	7.98	12	12	12	293.223	2005	226.231	7.29834
A6NIH7	U119B_HUMAN	UNC119B	Protein unc-119 homolog B	11.16	2	2	2	64.9602	251	28.119	5.68115
A6NJ78	MET15_HUMAN	METTL15	Probable methyltransferase-like protein 15	6.63	2	2	3	139.2	407	46.0916	8.6167
A7E2V4	ZSWM8_HUMAN	ZSWIM8	Zinc finger SWIM domain-containing protein 8	1.8	2	2	2	41.4652	1837	197.173	6.80029
A7KAX9	RHG32_HUMAN	ARHGAP32	Rho GTPase-activating protein 32	4.98	6	6	6	167.718	2087	230.385	6.7417	Cell junction, synapse, postsynaptic density
A7MBM2	DISP2_HUMAN	DISP2	Protein dispatched homolog 2	2.43	3	3	3	113.408	1401	151.906	7.85498
A8K2U0	A2ML1_HUMAN	A2ML1	Alpha-2-macroglobulin-like protein 1	5.91	6	6	6	155.042	1454	161.004	5.73193
A8MWD9	RUXGL_HUMAN	SNRPGP15	Putative small nuclear ribonucleoprotein G-like protein 15	17.11	2	2	4	134.724	76	8.53845	8.83643
A9UHW6	MI4GD_HUMAN	MIF4GD	MIF4G domain-containing protein	21.62	3	3	3	72.5199	222	25.4069	5.32568
B9A064	IGLL5_HUMAN	IGLL5	Immunoglobulin lambda-like polypeptide 5	10.75	2	2	2	98.9277	214	23.0486	8.83643
C4AMC7	WASH3_HUMAN	WASH3P	Putative WAS protein family homolog 3	12.1	4	4	4	141.265	463	49.9638	5.49072
C9J798	RAS4B_HUMAN	RASA4B	Putative Ras GTPase-activating protein 4B	10.83	6	6	7	185.576	803	90.3496	7.73779
O00115	DNS2A_HUMAN	DNASE2	Deoxyribonuclease-2-alpha	10	3	3	3	77.9126	360	39.5555	8.04541
O00116	ADAS_HUMAN	AGPS	Alkyldihydroxyacetonephosphate synthase, peroxisomal	20.06	8	8	9	218.458	658	72.8658	7.34229
O00139	KIF2A_HUMAN	KIF2A	Kinesin-like protein KIF2A	17.56	11	12	13	335.622	706	79.9046	6.68311
O00148	DX39A_HUMAN	DDX39A	ATP-dependent RNA helicase DDX39A	33.26	3	12	25	616.065	427	49.098	5.68115
O00151	PDLI1_HUMAN	PDLIM1	PDZ and LIM domain protein 1	52.58	12	12	19	610.405	329	36.049	7.02002
O00154	BACH_HUMAN	ACOT7	Cytosolic acyl coenzyme A thioester hydrolase	27.63	7	7	9	344.831	380	41.7693	8.54346
O00159	MYO1C_HUMAN	MYO1C	Unconventional myosin-Ic	57.2	63	63	192	5855.1	1063	121.606	9.40771
O00161	SNP23_HUMAN	SNAP23	Synaptosomal-associated protein 23	48.82	9	9	19	479.606	211	23.3395	5.0083	Cell membrane
O00165	HAX1_HUMAN	HAX1	HCLS1-associated protein X-1	16.13	3	3	3	53.4177	279	31.6011	4.91943
O00170	AIP_HUMAN	AIP	AH receptor-interacting protein	34.85	9	9	12	301.141	330	37.6121	6.29053
O00178	GTPB1_HUMAN	GTPBP1	GTP-binding protein 1	23.17	9	9	11	363.124	669	72.408	8.33838
O00182	LEG9_HUMAN	LGALS9	Galectin-9	12.96	3	3	4	156.283	355	39.4929	9.17334	Cytoplasm or cell membrane
O00186	STXB3_HUMAN	STXBP3	Syntaxin-binding protein 3	36.15	18	18	26	873.887	592	67.7208	7.79639	Cytoplasm or cell membrane
O00192	ARVC_HUMAN	ARVCF	Armadillo repeat protein deleted in velo-cardio-facial syndrome	41.48	28	28	46	1366.29	962	104.577	6.81494	Cytoplasm or cell membrane
O00193	SMAP_HUMAN	SMAP	Small acidic protein	21.31	2	2	3	134.371	183	20.3202	4.71631
O00194	RB27B_HUMAN	RAB27B	Ras-related protein Rab-27B	30.28	5	5	6	230.117	218	24.5922	5.51611	Cell membrane, lipid-anchor
O00203	AP3B1_HUMAN	AP3B1	AP-3 complex subunit beta-1	21.85	21	21	23	562.244	1094	121.245	6.03662
O00204	ST2B1_HUMAN	SULT2B1	Sulfotransferase family cytosolic 2B member 1	36.71	10	10	15	376.915	365	41.2815	5.40186
O00217	NDUS8_HUMAN	NDUFS8	NADH dehydrogenase [ubiquinone] iron-sulfur protein 8, mitochondrial	18.1	3	3	6	205.525	210	23.6896	6.34131
O00221	IKBE_HUMAN	NFKBIE	NF-kappa-B inhibitor epsilon	10.8	3	3	3	137.523	500	52.8309	6.68311
O00231	PSD11_HUMAN	PSMD11	26S proteasome non-ATPase regulatory subunit 11	60.19	21	21	23	746.846	422	47.434	6.48096
O00232	PSD12_HUMAN	PSMD12	26S proteasome non-ATPase regulatory subunit 12	35.96	14	14	15	536.563	456	52.8706	7.6499
O00233	PSMD9_HUMAN	PSMD9	26S proteasome non-ATPase regulatory subunit 9	19.73	5	5	6	199.093	223	24.6665	6.94678
O00255	MEN1_HUMAN	MEN1	Menin	4.88	2	2	2	103.353	615	67.9809	6.55127
O00264	PGRC1_HUMAN	PGRMC1	Membrane-associated progesterone receptor component 1	48.72	8	9	19	376.451	195	21.6578	4.70361	Single-pass type I membrane protein
O00267	SPT5H_HUMAN	SUPT5H	Transcription elongation factor SPT5	13.25	10	10	10	408.803	1087	120.925	5.05908
O00273	DFFA_HUMAN	DFFA	DNA fragmentation factor subunit alpha	22.05	7	7	10	305.683	331	36.4995	4.79248
O00291	HIP1_HUMAN	HIP1	Huntingtin-interacting protein 1	5.79	3	4	4	136.82	1037	116.148	5.30029
O00299	CLIC1_HUMAN	CLIC1	Chloride intracellular channel protein 1	73.03	16	16	65	1578.14	241	26.9057	5.17334	Single-pass type I membrane protein
O00303	EIF3F_HUMAN	EIF3F	Eukaryotic translation initiation factor 3 subunit F	37.25	8	8	14	609.209	357	37.5402	5.45264
O00308	WWP2_HUMAN	WWP2	NEDD4-like E3 ubiquitin-protein ligase WWP2	4.83	3	4	5	110.794	870	98.8501	7.12256
O00330	ODPX_HUMAN	PDHX	Pyruvate dehydrogenase protein X component, mitochondrial	18.16	7	7	8	165.872	501	54.0888	8.66064
O00391	QSOX1_HUMAN	QSOX1	Sulfhydryl oxidase 1	11.65	6	6	8	209.109	747	82.5255	8.92432
O00401	WASL_HUMAN	WASL	Neural Wiskott-Aldrich syndrome protein	14.06	5	5	8	221.72	505	54.7927	7.92822
O00410	IPO5_HUMAN	IPO5	Importin-5	36.74	29	29	41	1323.29	1097	123.55	4.94482
O00421	CCRL2_HUMAN	CCRL2	C-C chemokine receptor-like 2	11.92	2	2	3	73.5242	344	39.4874	7.76709	Cell membrane
O00425	IF2B3_HUMAN	IGF2BP3	Insulin-like growth factor 2 mRNA-binding protein 3	33.85	15	16	32	933.655	579	63.6656	8.86572
O00429	DNM1L_HUMAN	DNM1L	Dynamin-1-like protein	40.9	23	23	28	820.651	736	81.8261	6.81494
O00442	RTCA_HUMAN	RTCA	RNA 3'-terminal phosphate cyclase	29.23	7	7	7	253.76	366	39.3114	7.85498
O00443	P3C2A_HUMAN	PIK3C2A	Phosphatidylinositol 4-phosphate 3-kinase C2 domain-containing subunit alpha	11.63	14	14	17	557.16	1686	190.559	8.01611
O00461	GOLI4_HUMAN	GOLIM4	Golgi integral membrane protein 4	4.74	2	2	2	68.3027	696	81.8313	4.76709
O00468	AGRIN_HUMAN	AGRN	Agrin	37.11	52	52	94	3035.18	2067	217.092	6.39209	Secreted
O00469	PLOD2_HUMAN	PLOD2	Procollagen-lysine,2-oxoglutarate 5-dioxygenase 2	11.13	6	6	7	205.841	737	84.6316	6.7124
O00471	EXOC5_HUMAN	EXOC5	Exocyst complex component 5	20.62	11	11	13	384.015	708	81.8008	6.7124
O00478	BT3A3_HUMAN	BTN3A3	Butyrophilin subfamily 3 member A3	7.02	3	3	4	150.048	584	64.9609	5.52881
O00483	NDUA4_HUMAN	NDUFA4	Cytochrome c oxidase subunit NDUFA4	43.21	2	2	2	65.7027	81	9.36391	9.37842
O00487	PSDE_HUMAN	PSMD14	26S proteasome non-ATPase regulatory subunit 14	28.39	5	5	7	173.058	310	34.5546	6.52197
O00499	BIN1_HUMAN	BIN1	Myc box-dependent-interacting protein 1	19.56	7	7	9	282.218	593	64.6594	5.05908	Cytoplasm or cell membrane
O00505	IMA4_HUMAN	KPNA3	Importin subunit alpha-4	26.49	6	8	10	277.539	521	57.7748	4.94482
O00515	LAD1_HUMAN	LAD1	Ladinin-1	37.91	18	18	29	846.724	517	57.0968	9.67139	Secreted
O00519	FAAH1_HUMAN	FAAH	Fatty-acid amide hydrolase 1	7.08	2	2	2	69.7338	579	63.0252	7.66455	Single-pass type I membrane protein
O00541	PESC_HUMAN	PES1	Pescadillo homolog	17.18	8	8	10	262.574	588	67.96	7.32764
O00560	SDCB1_HUMAN	SDCBP	Syntenin-1	51.34	9	9	23	652.097	298	32.4239	7.53271	Cell junction, focal adhesion
O00566	MPP10_HUMAN	MPHOSPH10	U3 small nucleolar ribonucleoprotein protein MPP10	7.78	3	3	3	133.07	681	78.8157	4.85596
O00567	NOP56_HUMAN	NOP56	Nucleolar protein 56	46.8	18	18	25	669.692	594	66.0087	9.18799
O00571	DDX3X_HUMAN	DDX3X	ATP-dependent RNA helicase DDX3X	39.88	24	25	36	1166.11	662	73.198	7.18115
O00584	RNT2_HUMAN	RNASET2	Ribonuclease T2	23.83	5	5	9	181.817	256	29.4618	7.07861
O00592	PODXL_HUMAN	PODXL	Podocalyxin	6.45	3	3	3	97.0535	558	58.5991	5.49072	Apical cell membrane
O00625	PIR_HUMAN	PIR	Pirin	23.79	5	5	5	141.283	290	32.0933	6.91748
O00629	IMA3_HUMAN	KPNA4	Importin subunit alpha-3	38.77	8	10	14	392.253	521	57.8506	4.95752
O00635	TRI38_HUMAN	TRIM38	E3 ubiquitin-protein ligase TRIM38	4.52	2	2	2	50.3927	465	53.3812	7.02002
O00743	PPP6_HUMAN	PPP6C	Serine/threonine-protein phosphatase 6 catalytic subunit	21.64	5	5	6	175.697	305	35.1215	5.69385
O00750	P3C2B_HUMAN	PIK3C2B	Phosphatidylinositol 4-phosphate 3-kinase C2 domain-containing subunit beta	1.53	2	2	2	76.2157	1634	184.651	7.29834	Cell membrane
O00754	MA2B1_HUMAN	MAN2B1	Lysosomal alpha-mannosidase	4.75	4	4	5	152.201	1011	113.672	7.28369
O00762	UBE2C_HUMAN	UBE2C	Ubiquitin-conjugating enzyme E2 C	27.93	3	3	3	87.2355	179	19.6399	7.37158
O00764	PDXK_HUMAN	PDXK	Pyridoxal kinase	39.42	9	9	19	495.432	312	35.0799	6.12549
O14494	LPP1_HUMAN	PPAP2A	Lipid phosphate phosphohydrolase 1	21.13	3	3	3	109.01	284	32.1354	7.97217	Multi-pass membrane protein
O14497	ARI1A_HUMAN	ARID1A	AT-rich interactive domain-containing protein 1A	2.28	3	3	3	164.437	2285	241.892	6.69775
O14523	C2C2L_HUMAN	C2CD2L	C2 domain-containing protein 2-like	11.47	4	4	5	144.75	706	76.1343	7.69385
O14578	CTRO_HUMAN	CIT	Citron Rho-interacting kinase	25.41	46	46	55	1668.05	2027	231.286	6.56592
O14579	COPE_HUMAN	COPE	Coatomer subunit epsilon	54.87	10	10	15	492.958	308	34.4603	5.12256
O14617	AP3D1_HUMAN	AP3D1	AP-3 complex subunit delta-1	12.06	9	9	12	265.718	1153	130.076	8.48486
O14618	CCS_HUMAN	CCS	Copper chaperone for superoxide dismutase	7.66	2	2	3	124.594	274	29.0224	5.57959
O14633	LCE2B_HUMAN	LCE2B	Late cornified envelope protein 2B	35.45	2	2	5	179.65	110	11.2106	8.08936
O14639	ABLM1_HUMAN	ABLIM1	Actin-binding LIM protein 1	17.35	11	11	11	295.531	778	87.6311	8.5874
O14640	DVL1_HUMAN	DVL1	Segment polarity protein dishevelled homolog DVL-1	3.88	2	2	2	94.2709	695	75.1403	7.81104	Peripheral membrane protein
O14641	DVL2_HUMAN	DVL2	Segment polarity protein dishevelled homolog DVL-2	4.08	2	2	2	94.2927	736	78.8986	6.02393
O14646	CHD1_HUMAN	CHD1	Chromodomain-helicase-DNA-binding protein 1	2.46	2	2	2	88.336	1710	196.567	7.13721
O14647	CHD2_HUMAN	CHD2	Chromodomain-helicase-DNA-binding protein 2	2.63	3	3	3	121.355	1828	211.214	8.104
O14656	TOR1A_HUMAN	TOR1A	Torsin-1A	6.33	2	2	2	67.7853	332	37.7845	6.99072
O14657	TOR1B_HUMAN	TOR1B	Torsin-1B	13.39	3	3	3	113.695	336	37.9548	8.54346
O14662	STX16_HUMAN	STX16	Syntaxin-16	13.54	3	3	6	180.412	325	37.0082	6.11279
O14672	ADA10_HUMAN	ADAM10	Disintegrin and metalloproteinase domain-containing protein 10	39.71	23	23	57	1527.22	748	84.0877	7.76709	Cell membrane
O14683	P5I11_HUMAN	TP53I11	Tumor protein p53-inducible protein 11	13.76	2	2	3	157.585	189	21.0405	9.5542
O14686	KMT2D_HUMAN	KMT2D	Histone-lysine N-methyltransferase 2D	0.31	2	2	2	50.1217	5537	593.017	5.57959
O14727	APAF_HUMAN	APAF1	Apoptotic protease-activating factor 1	4.09	4	4	4	141.719	1248	141.749	6.40479
O14737	PDCD5_HUMAN	PDCD5	Programmed cell death protein 5	45.6	5	5	6	193.606	125	14.2763	6.03662
O14744	ANM5_HUMAN	PRMT5	Protein arginine N-methyltransferase 5	19.15	10	10	12	365.747	637	72.6376	6.29053
O14745	NHRF1_HUMAN	SLC9A3R1	Na(+)/H(+) exchange regulatory cofactor NHE-RF1	55.03	13	13	37	1214.4	358	38.8446	5.77002	Peripheral membrane protein
O14757	CHK1_HUMAN	CHEK1	Serine/threonine-protein kinase Chk1	7.35	3	3	4	114.099	476	54.3989	8.25049
O14763	TR10B_HUMAN	TNFRSF10B	Tumor necrosis factor receptor superfamily member 10B	16.36	4	4	4	106.535	440	47.8477	5.5542	Single-pass type I membrane protein
O14773	TPP1_HUMAN	TPP1	Tripeptidyl-peptidase 1	31.26	9	9	12	354.613	563	61.2096	6.48096
O14776	TCRG1_HUMAN	TCERG1	Transcription elongation regulator 1	6.19	5	5	5	198.927	1098	123.823	8.646
O14777	NDC80_HUMAN	NDC80	Kinetochore protein NDC80 homolog	3.43	2	2	2	52.2246	642	73.8665	5.60498
O14786	NRP1_HUMAN	NRP1	Neuropilin-1	13.76	8	8	9	324.368	923	103.069	5.88428	Cell membrane
O14787	TNPO2_HUMAN	TNPO2	Transportin-2	11.71	5	7	8	309.248	897	101.322	5.0083
O14792	HS3S1_HUMAN	HS3ST1	Heparan sulfate glucosamine 3-O-sulfotransferase 1	20.52	6	6	7	164.281	307	35.7505	8.83643
O14802	RPC1_HUMAN	POLR3A	DNA-directed RNA polymerase III subunit RPC1	2.16	3	3	3	94.484	1390	155.542	8.48486
O14818	PSA7_HUMAN	PSMA7	Proteasome subunit alpha type-7	46.77	10	10	19	643.08	248	27.8696	8.45557
O14828	SCAM3_HUMAN	SCAMP3	Secretory carrier-associated membrane protein 3	27.38	6	6	10	396.173	347	38.2623	7.63525	Multi-pass membrane protein
O14841	OPLA_HUMAN	OPLAH	5-oxoprolinase	6.6	6	6	6	155.6	1288	137.371	6.58057
O14879	IFIT3_HUMAN	IFIT3	Interferon-induced protein with tetratricopeptide repeats 3	38.57	14	14	19	645.304	490	55.9495	5.19873
O14880	MGST3_HUMAN	MGST3	Microsomal glutathione S-transferase 3	35.53	3	3	5	148.368	152	16.5056	9.37842
O14896	IRF6_HUMAN	IRF6	Interferon regulatory factor 6	10.06	4	4	4	113.951	467	53.0956	5.32568
O14907	TX1B3_HUMAN	TAX1BP3	Tax1-binding protein 3	38.71	2	2	2	96.5715	124	13.7261	8.48486
O14908	GIPC1_HUMAN	GIPC1	PDZ domain-containing protein GIPC1	45.65	13	13	24	818.207	333	36.0267	6.27783
O14920	IKKB_HUMAN	IKBKB	Inhibitor of nuclear factor kappa-B kinase subunit beta	7.94	5	5	8	254.422	756	86.5089	5.78271	Cytoplasm or cell membrane
O14929	HAT1_HUMAN	HAT1	Histone acetyltransferase type B catalytic subunit	10.5	3	3	5	242.564	419	49.4808	5.69385
O14933	UB2L6_HUMAN	UBE2L6	Ubiquitin/ISG15-conjugating enzyme E2 L6	28.76	2	2	5	109.627	153	17.7572	7.88428
O14936	CSKP_HUMAN	CASK	Peripheral plasma membrane protein CASK	22.89	19	19	29	778.129	926	105.056	6.43018	Cytoplasm or cell membrane
O14949	QCR8_HUMAN	UQCRQ	Cytochrome b-c1 complex subunit 8	18.29	2	2	2	84.4761	82	9.90012	10.0815
O14964	HGS_HUMAN	HGS	Hepatocyte growth factor-regulated tyrosine kinase substrate	7.59	5	5	5	159.51	777	86.1376	6.16357
O14965	AURKA_HUMAN	AURKA	Aurora kinase A	16.63	3	5	6	146.343	403	45.7808	9.39307
O14974	MYPT1_HUMAN	PPP1R12A	Protein phosphatase 1 regulatory subunit 12A	14.08	10	10	11	484.847	1030	115.211	5.40186	Cytoplasm or cell membrane
O14975	S27A2_HUMAN	SLC27A2	Very long-chain acyl-CoA synthetase	18.06	9	9	10	282.217	620	70.2673	8.51416
O14976	GAK_HUMAN	GAK	Cyclin-G-associated kinase	15.1	13	13	14	443.419	1311	143.1	5.73193	Cytoplasm or cell membrane
O14979	HNRDL_HUMAN	HNRNPDL	Heterogeneous nuclear ribonucleoprotein D-like	18.1	6	8	11	295.035	420	46.4091	9.56885
O14980	XPO1_HUMAN	XPO1	Exportin-1	33.61	27	27	39	1080.72	1071	123.306	6.06201
O15020	SPTN2_HUMAN	SPTBN2	Spectrin beta chain, non-erythrocytic 2	17.49	27	33	45	1413.91	2390	271.157	6.11279
O15027	SC16A_HUMAN	SEC16A	Protein transport protein Sec16A	9.41	14	14	17	360.199	2179	233.373	5.63037
O15031	PLXB2_HUMAN	PLXNB2	Plexin-B2	39.17	52	53	83	2660.32	1838	204.997	6.23975	Single-pass type I membrane protein
O15037	KHNYN_HUMAN	KHNYN	Protein KHNYN	7.82	4	4	4	91.5495	678	74.4874	7.02002
O15042	SR140_HUMAN	U2SURP	U2 snRNP-associated SURP motif-containing protein	8.07	7	7	10	321.277	1029	118.219	8.47021
O15056	SYNJ2_HUMAN	SYNJ2	Synaptojanin-2	1	2	2	3	100.05	1496	165.435	7.34229	Cytoplasm or cell membrane
O15066	KIF3B_HUMAN	KIF3B	Kinesin-like protein KIF3B	9.1	5	5	6	190.102	747	85.0728	7.69385
O15067	PUR4_HUMAN	PFAS	Phosphoribosylformylglycinamidine synthase	19.51	16	16	23	645.269	1338	144.643	5.75732
O15068	MCF2L_HUMAN	MCF2L	Guanine nucleotide exchange factor DBS	4.13	3	3	3	119.183	1137	128.029	6.43018	Cytoplasm or cell membrane
O15084	ANR28_HUMAN	ANKRD28	Serine/threonine-protein phosphatase 6 regulatory ankyrin repeat subunit A	14.72	9	9	10	296.359	1053	112.894	6.25244
O15085	ARHGB_HUMAN	ARHGEF11	Rho guanine nucleotide exchange factor 11	4.73	5	5	5	175.158	1522	167.601	5.50342	Cytoplasm or cell membrane
O15111	IKKA_HUMAN	CHUK	Inhibitor of nuclear factor kappa-B kinase subunit alpha	11.14	6	6	7	193.446	745	84.585	6.72705
O15118	NPC1_HUMAN	NPC1	Niemann-Pick C1 protein	3.91	3	3	4	107.106	1278	142.074	5.36377	Multi-pass membrane protein
O15126	SCAM1_HUMAN	SCAMP1	Secretory carrier-associated membrane protein 1	10.36	2	2	3	138.464	338	37.8958	7.41553	Multi-pass membrane protein
O15127	SCAM2_HUMAN	SCAMP2	Secretory carrier-associated membrane protein 2	12.77	4	4	6	213.615	329	36.6253	6.1001	Multi-pass membrane protein
O15143	ARC1B_HUMAN	ARPC1B	Actin-related protein 2/3 complex subunit 1B	54.84	15	16	34	1068.09	372	40.9234	8.35303
O15144	ARPC2_HUMAN	ARPC2	Actin-related protein 2/3 complex subunit 2	67	20	20	29	606.522	300	34.3115	7.35693
O15145	ARPC3_HUMAN	ARPC3	Actin-related protein 2/3 complex subunit 3	30.9	6	6	14	427.464	178	20.5334	8.5874
O15160	RPAC1_HUMAN	POLR1C	DNA-directed RNA polymerases I and III subunit RPAC1	24.28	6	6	6	233.438	346	39.225	5.50342
O15162	PLS1_HUMAN	PLSCR1	Phospholipid scramblase 1	27.04	6	6	7	265.412	318	35.0259	4.94482	Cell membrane
O15173	PGRC2_HUMAN	PGRMC2	Membrane-associated progesterone receptor component 2	22.87	4	5	7	223.23	223	23.8037	4.88135	Single-pass type I membrane protein
O15197	EPHB6_HUMAN	EPHB6	Ephrin type-B receptor 6	2.94	2	2	2	52.4308	1021	110.63	6.65381	Single-pass type I membrane protein
O15212	PFD6_HUMAN	PFDN6	Prefoldin subunit 6	38.76	5	5	6	221.848	129	14.5738	8.88037
O15226	NKRF_HUMAN	NKRF	NF-kappa-B-repressing factor	3.91	2	2	2	73.5917	690	77.6242	8.79248
O15228	GNPAT_HUMAN	GNPAT	Dihydroxyacetone phosphate acyltransferase	4.56	2	2	2	39.7527	680	77.138	6.56592
O15230	LAMA5_HUMAN	LAMA5	Laminin subunit alpha-5	10.31	28	28	29	955.979	3695	399.479	7.02002	Secreted
O15231	ZN185_HUMAN	ZNF185	Zinc finger protein 185	23.66	10	10	10	392.901	689	73.4802	7.00537
O15234	CASC3_HUMAN	CASC3	Protein CASC3	6.26	2	2	3	167.014	703	76.2315	6.48096
O15235	RT12_HUMAN	MRPS12	28S ribosomal protein S12, mitochondrial	26.09	2	2	2	53.304	138	15.163	10.2866
O15260	SURF4_HUMAN	SURF4	Surfeit locus protein 4	10.78	2	2	2	70.1327	269	30.3738	7.78174
O15264	MK13_HUMAN	MAPK13	Mitogen-activated protein kinase 13	19.73	5	5	11	298.494	365	42.0627	8.38232
O15269	SPTC1_HUMAN	SPTLC1	Serine palmitoyltransferase 1	27.06	10	10	12	348.889	473	52.7105	6.01123
O15270	SPTC2_HUMAN	SPTLC2	Serine palmitoyltransferase 2	27.58	9	9	10	359.553	562	62.8839	7.78174
O15294	OGT1_HUMAN	OGT	UDP-N-acetylglucosamine--peptide N-acetylglucosaminyltransferase 110 kDa subunit	9.94	8	8	9	300.859	1046	116.85	6.69775
O15305	PMM2_HUMAN	PMM2	Phosphomannomutase 2	30.89	6	6	10	305.718	246	28.0642	6.771
O15320	CTGE5_HUMAN	CTAGE5	cTAGE family member 5	8.46	5	5	5	254.755	804	90.9397	5.22412
O15327	INP4B_HUMAN	INPP4B	Type II inositol 3,4-bisphosphate 4-phosphatase	9.2	5	5	7	131.732	924	104.671	6.26514
O15347	HMGB3_HUMAN	HMGB3	High mobility group protein B3	12.5	2	2	2	54.9375	200	22.9654	8.36768
O15355	PPM1G_HUMAN	PPM1G	Protein phosphatase 1G	10.44	4	4	4	107.311	546	59.2347	4.36084
O15357	SHIP2_HUMAN	INPPL1	Phosphatidylinositol 3,4,5-trisphosphate 5-phosphatase 2	6.52	4	5	6	138.588	1258	138.513	6.53662	Cytoplasm or cell membrane
O15371	EIF3D_HUMAN	EIF3D	Eukaryotic translation initiation factor 3 subunit D	33.76	15	15	22	633.621	548	63.9324	6.04932
O15372	EIF3H_HUMAN	EIF3H	Eukaryotic translation initiation factor 3 subunit H	40.06	10	10	18	498.145	352	39.9051	6.53662
O15379	HDAC3_HUMAN	HDAC3	Histone deacetylase 3	6.07	2	2	2	96.213	428	48.8164	5.16064
O15381	NVL_HUMAN	NVL	Nuclear valosin-containing protein-like	4.09	2	2	2	69.9581	856	94.991	6.48096
O15382	BCAT2_HUMAN	BCAT2	Branched-chain-amino-acid aminotransferase, mitochondrial	6.63	2	2	3	81.5612	392	44.2591	8.646
O15392	BIRC5_HUMAN	BIRC5	Baculoviral IAP repeat-containing protein 5	18.31	2	2	2	67.1375	142	16.3781	5.89697
O15393	TMPS2_HUMAN	TMPRSS2	Transmembrane protease serine 2	9.35	3	3	3	165.262	492	53.8241	7.81104	Single-pass type II membrane protein
O15397	IPO8_HUMAN	IPO8	Importin-8	5.98	4	5	12	576.806	1037	119.861	5.16064
O15400	STX7_HUMAN	STX7	Syntaxin-7	29.5	6	6	7	245.047	261	29.7973	5.5542
O15427	MOT4_HUMAN	SLC16A3	Monocarboxylate transporter 4	12.04	4	4	5	136.316	465	49.4369	7.95752	Multi-pass membrane protein
O15438	MRP3_HUMAN	ABCC3	Canalicular multispecific organic anion transporter 2	21.55	24	24	42	1339.41	1527	169.234	7.1958	Multi-pass membrane protein
O15439	MRP4_HUMAN	ABCC4	Multidrug resistance-associated protein 4	25.28	22	22	24	687.899	1325	149.432	8.19189
O15460	P4HA2_HUMAN	P4HA2	Prolyl 4-hydroxylase subunit alpha-2	14.21	5	5	6	156.147	535	60.8636	5.70654
O15484	CAN5_HUMAN	CAPN5	Calpain-5	22.97	12	12	15	485.803	640	73.1227	7.63525
O15498	YKT6_HUMAN	YKT6	Synaptobrevin homolog YKT6	44.44	7	7	9	232.033	198	22.4034	6.91748	Cytoplasm or cell membrane
O15511	ARPC5_HUMAN	ARPC5	Actin-related protein 2/3 complex subunit 5	26.49	3	3	4	178.496	151	16.3103	5.66846
O15530	PDPK1_HUMAN	PDPK1	3-phosphoinositide-dependent protein kinase 1	20.32	9	9	9	294.027	556	63.112	7.35693	Peripheral membrane protein
O15533	TPSN_HUMAN	TAPBP	Tapasin	8.71	2	2	3	89.7031	448	47.5957	7.15186
O15541	R113A_HUMAN	RNF113A	RING finger protein 113A	13.12	3	3	3	88.6744	343	38.7626	5.69385
O15551	CLD3_HUMAN	CLDN3	Claudin-3	27.73	4	4	5	172.143	220	23.3031	8.04541	Multi-pass membrane protein
O43143	DHX15_HUMAN	DHX15	Pre-mRNA-splicing factor ATP-dependent RNA helicase DHX15	27.3	20	20	30	889.816	795	90.8752	7.45947
O43147	SGSM2_HUMAN	SGSM2	Small G protein signaling modulator 2	1.69	2	2	2	35.3695	1006	113.213	6.66846
O43148	MCES_HUMAN	RNMT	mRNA cap guanine-N7 methyltransferase	27.31	9	9	9	270.142	476	54.8093	6.60986
O43149	ZZEF1_HUMAN	ZZEF1	Zinc finger ZZ-type and EF-hand domain-containing protein 1	1.28	3	3	3	115.601	2961	330.864	5.94775
O43150	ASAP2_HUMAN	ASAP2	Arf-GAP with SH3 domain, ANK repeat and PH domain-containing protein 2	21.57	14	16	18	510.906	1006	111.581	6.68311	Peripheral membrane protein
O43156	TTI1_HUMAN	TTI1	TELO2-interacting protein 1 homolog	6.52	5	5	5	172.666	1089	121.992	5.97314
O43157	PLXB1_HUMAN	PLXNB1	Plexin-B1	15.32	19	19	22	661.806	2135	232.151	5.49072	Single-pass type I membrane protein
O43159	RRP8_HUMAN	RRP8	Ribosomal RNA-processing protein 8	6.14	2	2	2	105.533	456	50.6831	9.42236
O43169	CYB5B_HUMAN	CYB5B	Cytochrome b5 type B	58.22	5	5	8	224.378	146	16.322	4.97021
O43172	PRP4_HUMAN	PRPF4	U4/U6 small nuclear ribonucleoprotein Prp4	23.56	9	9	10	254.932	522	58.4124	7.41553
O43175	SERA_HUMAN	PHGDH	D-3-phosphoglycerate dehydrogenase	48.03	20	20	41	1446.35	533	56.6144	6.7124
O43181	NDUS4_HUMAN	NDUFS4	NADH dehydrogenase [ubiquinone] iron-sulfur protein 4, mitochondrial	14.86	2	2	2	53.4434	175	20.0954	10.3013
O43194	GPR39_HUMAN	GPR39	G-protein coupled receptor 39	5.3	2	2	2	83.4971	453	51.2955	9.29053	Multi-pass membrane protein
O43237	DC1L2_HUMAN	DYNC1LI2	Cytoplasmic dynein 1 light intermediate chain 2	29.27	10	11	14	410.257	492	54.0655	6.37939
O43240	KLK10_HUMAN	KLK10	Kallikrein-10	25.36	6	6	9	205.93	276	30.1503	8.5874
O43242	PSMD3_HUMAN	PSMD3	26S proteasome non-ATPase regulatory subunit 3	33.52	17	17	34	1144.05	534	60.9395	8.44092
O43252	PAPS1_HUMAN	PAPSS1	Bifunctional 3'-phosphoadenosine 5'-phosphosulfate synthase 1	19.23	6	7	10	320.653	624	70.7876	6.85889
O43264	ZW10_HUMAN	ZW10	Centromere/kinetochore protein zw10 homolog	17.46	10	10	14	445.507	779	88.7729	6.26514
O43278	SPIT1_HUMAN	SPINT1	Kunitz-type protease inhibitor 1	28.54	14	14	16	352.39	529	58.3602	6.29053
O43290	SNUT1_HUMAN	SART1	U4/U6.U5 tri-snRNP-associated protein 1	7.75	5	5	6	225.922	800	90.2003	6.12549
O43291	SPIT2_HUMAN	SPINT2	Kunitz-type protease inhibitor 2	30.16	6	6	9	341.544	252	28.2098	8.29443	Single-pass type I membrane protein
O43306	ADCY6_HUMAN	ADCY6	Adenylate cyclase type 6	2.91	2	2	2	92.6123	1168	130.531	8.22119	Multi-pass membrane protein
O43324	MCA3_HUMAN	EEF1E1	Eukaryotic translation elongation factor 1 epsilon-1	52.87	8	8	24	732.96	174	19.7983	8.54346
O43379	WDR62_HUMAN	WDR62	WD repeat-containing protein 62	1.84	2	2	2	123.783	1518	165.849	5.90967
O43390	HNRPR_HUMAN	HNRNPR	Heterogeneous nuclear ribonucleoprotein R	29.38	10	15	28	871.267	633	70.8993	8.1333
O43395	PRPF3_HUMAN	PRPF3	U4/U6 small nuclear ribonucleoprotein Prp3	4.54	2	2	3	89.0005	683	77.4809	9.49561
O43396	TXNL1_HUMAN	TXNL1	Thioredoxin-like protein 1	35.64	9	9	13	332.466	289	32.2307	4.95752
O43399	TPD54_HUMAN	TPD52L2	Tumor protein D54	63.59	11	11	16	662.301	206	22.2243	5.36377
O43402	EMC8_HUMAN	EMC8	ER membrane protein complex subunit 8	12.38	2	2	2	40.325	210	23.7577	6.40479
O43422	P52K_HUMAN	PRKRIR	52 kDa repressor of the inhibitor of the protein kinase	3.29	2	2	2	90.956	761	87.6483	5.85889
O43427	FIBP_HUMAN	FIBP	Acidic fibroblast growth factor intracellular-binding protein	15.11	4	4	5	147.15	364	41.8514	6.48096
O43432	IF4G3_HUMAN	EIF4G3	Eukaryotic translation initiation factor 4 gamma 3	9.91	14	16	20	529.344	1585	176.542	5.37646
O43447	PPIH_HUMAN	PPIH	Peptidyl-prolyl cis-trans isomerase H	23.16	5	5	7	187.803	177	19.1956	8.07471
O43488	ARK72_HUMAN	AKR7A2	Aflatoxin B1 aldehyde reductase member 2	19.22	6	6	10	355.731	359	39.5637	7.1665
O43490	PROM1_HUMAN	PROM1	Prominin-1	34.22	23	23	48	1981.62	865	97.1401	7.26904	Multi-pass membrane protein
O43491	E41L2_HUMAN	EPB41L2	Band 4.1-like protein 2	17.61	11	11	12	377.868	1005	112.519	5.43994
O43493	TGON2_HUMAN	TGOLN2	Trans-Golgi network integral membrane protein 2	18.54	6	6	7	180.508	480	51.0824	5.73193	Single-pass type I membrane protein
O43520	AT8B1_HUMAN	ATP8B1	Phospholipid-transporting ATPase IC	25.34	23	23	28	806.356	1251	143.604	7.15186	Cell membrane
O43548	TGM5_HUMAN	TGM5	Protein-glutamine gamma-glutamyltransferase 5	5	2	2	2	48.9761	720	80.7265	6.44287
O43570	CAH12_HUMAN	CA12	Carbonic anhydrase 12	25.42	8	8	19	558.012	354	39.426	7.2251	Single-pass type I membrane protein
O43572	AKA10_HUMAN	AKAP10	A-kinase anchor protein 10, mitochondrial	5.59	3	3	3	102.956	662	73.7716	6.39209
O43581	SYT7_HUMAN	SYT7	Synaptotagmin-7	9.93	3	3	3	88.5417	403	45.4726	9.21729
O43583	DENR_HUMAN	DENR	Density-regulated protein	28.28	6	6	9	352.659	198	22.0781	5.30029
O43592	XPOT_HUMAN	XPOT	Exportin-T	9.77	7	7	9	307.303	962	109.893	5.38916
O43598	DNPH1_HUMAN	DNPH1	2'-deoxynucleoside 5'-phosphate N-hydrolase 1	30.46	4	4	5	213.455	174	19.0966	5.04639
O43615	TIM44_HUMAN	TIMM44	Mitochondrial import inner membrane translocase subunit TIM44	14.38	6	6	7	263.233	452	51.3235	8.32373
O43617	TPPC3_HUMAN	TRAPPC3	Trafficking protein particle complex subunit 3	22.22	3	3	4	152.892	180	20.2611	4.95752
O43657	TSN6_HUMAN	TSPAN6	Tetraspanin-6	21.22	5	5	6	141.017	245	27.5451	8.104	Multi-pass membrane protein
O43663	PRC1_HUMAN	PRC1	Protein regulator of cytokinesis 1	27.74	12	12	14	426.261	620	71.5616	6.68311
O43670	ZN207_HUMAN	ZNF207	BUB3-interacting and GLEBS motif-containing protein ZNF207	2.93	2	2	2	82.2979	478	50.7171	9.1001
O43681	ASNA_HUMAN	ASNA1	ATPase ASNA1	26.44	6	6	9	224.889	348	38.7674	4.90674
O43684	BUB3_HUMAN	BUB3	Mitotic checkpoint protein BUB3	40.55	10	10	17	486.995	328	37.1312	6.84424
O43687	AKA7A_HUMAN	AKAP7	A-kinase anchor protein 7 isoforms alpha and beta	28.85	3	3	4	131.708	104	11.4576	4.94482	Lateral cell membrane, lipid-anchor
O43707	ACTN4_HUMAN	ACTN4	Alpha-actinin-4	76.4	44	70	348	11620.7	911	104.788	5.43994
O43719	HTSF1_HUMAN	HTATSF1	HIV Tat-specific factor 1	9.27	5	5	6	258.947	755	85.8006	4.39893
O43747	AP1G1_HUMAN	AP1G1	AP-1 complex subunit gamma-1	19.71	14	14	18	543.469	822	91.2931	6.80029
O43760	SNG2_HUMAN	SYNGR2	Synaptogyrin-2	11.61	3	3	4	111.76	224	24.7941	4.94482	Multi-pass membrane protein
O43765	SGTA_HUMAN	SGTA	Small glutamine-rich tetratricopeptide repeat-containing protein alpha	24.6	6	6	9	314.89	313	34.0417	4.86865
O43768	ENSA_HUMAN	ENSA	Alpha-endosulfine	38.02	3	4	8	276.02	121	13.3808	7.23975
O43776	SYNC_HUMAN	NARS	Asparagine--tRNA ligase, cytoplasmic	44.89	20	20	33	973.677	548	62.9025	6.25244
O43795	MYO1B_HUMAN	MYO1B	Unconventional myosin-Ib	27.82	22	23	41	1412.46	1136	131.902	9.37842
O43805	SSNA1_HUMAN	SSNA1	Sjoegren syndrome nuclear autoantigen 1	18.49	2	2	2	63.726	119	13.5879	5.37646
O43809	CPSF5_HUMAN	NUDT21	Cleavage and polyadenylation specificity factor subunit 5	17.18	3	3	3	131.218	227	26.2107	8.82178
O43813	LANC1_HUMAN	LANCL1	LanC-like protein 1	15.54	4	4	5	193.894	399	45.2536	7.75244	Cytoplasm or cell membrane
O43815	STRN_HUMAN	STRN	Striatin	12.69	6	6	6	181.805	780	86.0788	5.2749	Peripheral membrane protein
O43818	U3IP2_HUMAN	RRP9	U3 small nucleolar RNA-interacting protein 2	13.47	5	5	5	102.112	475	51.8085	7.85498
O43819	SCO2_HUMAN	SCO2	Protein SCO2 homolog, mitochondrial	10.53	2	2	3	118.572	266	29.7914	8.85107
O43823	AKAP8_HUMAN	AKAP8	A-kinase anchor protein 8	9.25	4	4	5	164.374	692	76.0611	5.14795
O43824	GTPB6_HUMAN	GTPBP6	Putative GTP-binding protein 6	4.26	2	2	2	84.9397	516	56.8481	9.42236
O43837	IDH3B_HUMAN	IDH3B	Isocitrate dehydrogenase [NAD] subunit beta, mitochondrial	17.14	5	5	6	189.935	385	42.1566	8.45557
O43847	NRDC_HUMAN	NRD1	Nardilysin	7.04	6	6	8	187.459	1150	131.488	4.99561	Cytoplasm or cell membrane
O43852	CALU_HUMAN	CALU	Calumenin	30.16	7	7	12	289.046	315	37.0835	4.64014
O43865	SAHH2_HUMAN	AHCYL1	Putative adenosylhomocysteinase 2	36.23	6	14	24	663.729	530	58.9134	6.88818	Cytoplasm or cell membrane
O43896	KIF1C_HUMAN	KIF1C	Kinesin-like protein KIF1C	6.26	2	5	6	273.982	1103	122.87	6.90283
O43920	NDUS5_HUMAN	NDUFS5	NADH dehydrogenase [ubiquinone] iron-sulfur protein 5	29.25	3	3	4	121.25	106	12.5094	9.14404
O43933	PEX1_HUMAN	PEX1	Peroxisome biogenesis factor 1	5.69	4	4	5	158.633	1283	142.778	6.32861
O60216	RAD21_HUMAN	RAD21	Double-strand-break repair protein rad21 homolog	8.08	4	4	5	186.779	631	71.6447	4.65283
O60218	AK1BA_HUMAN	AKR1B10	Aldo-keto reductase family 1 member B10	52.53	13	13	21	620.423	316	35.9968	7.84033
O60220	TIM8A_HUMAN	TIMM8A	Mitochondrial import inner membrane translocase subunit Tim8 A	34.02	3	3	3	108.45	97	10.9913	5.16064
O60229	KALRN_HUMAN	KALRN	Kalirin	1.21	3	3	3	77.1301	2985	339.96	6.07471
O60231	DHX16_HUMAN	DHX16	Putative pre-mRNA-splicing factor ATP-dependent RNA helicase DHX16	4.9	4	4	4	145.989	1041	119.189	6.80029
O60256	KPRB_HUMAN	PRPSAP2	Phosphoribosyl pyrophosphate synthase-associated protein 2	23.58	5	6	9	183.53	369	40.8994	7.44482
O60264	SMCA5_HUMAN	SMARCA5	SWI/SNF-related matrix-associated actin-dependent regulator of chromatin subfamily A member 5	23	19	24	27	862.222	1052	121.828	8.08936
O60271	JIP4_HUMAN	SPAG9	C-Jun-amino-terminal kinase-interacting protein 4	20.06	18	18	22	672.615	1321	146.115	5.14795	Cytoplasm or cell membrane
O60287	NPA1P_HUMAN	URB1	Nucleolar pre-ribosomal-associated protein 1	2.86	5	5	5	148.042	2271	254.227	6.46826
O60291	MGRN1_HUMAN	MGRN1	E3 ubiquitin-protein ligase MGRN1	9.6	3	3	3	54.3663	552	60.7151	5.14795	Early endosome
O60292	SI1L3_HUMAN	SIPA1L3	Signal-induced proliferation-associated 1-like protein 3	6.23	8	8	8	256.204	1781	194.49	8.32373
O60306	AQR_HUMAN	AQR	Intron-binding protein aquarius	6.46	6	6	8	187.659	1485	171.186	6.3667
O60313	OPA1_HUMAN	OPA1	Dynamin-like 120 kDa protein, mitochondrial	17.29	16	16	17	440.36	960	111.561	7.86963
O60331	PI51C_HUMAN	PIP5K1C	Phosphatidylinositol 4-phosphate 5-kinase type-1 gamma	6.59	3	3	3	89.2131	668	73.2145	5.2876	Cell membrane
O60333	KIF1B_HUMAN	KIF1B	Kinesin-like protein KIF1B	5.89	7	9	11	349.299	1816	204.349	5.60498
O60341	KDM1A_HUMAN	KDM1A	Lysine-specific histone demethylase 1A	11.27	8	8	9	329.398	852	92.8447	6.52197
O60343	TBCD4_HUMAN	TBC1D4	TBC1 domain family member 4	20.57	19	19	24	786.208	1298	146.471	7.00537
O60353	FZD6_HUMAN	FZD6	Frizzled-6	3.97	2	2	2	39.8388	706	79.24	7.95752	Multi-pass membrane protein
O60437	PEPL_HUMAN	PPL	Periplakin	19.19	29	29	34	1192.6	1756	204.623	5.60498	Cytoplasm or cell membrane
O60449	LY75_HUMAN	LY75	Lymphocyte antigen 75	18.18	24	24	31	841.497	1722	198.184	6.66846	Single-pass type I membrane protein
O60487	MPZL2_HUMAN	MPZL2	Myelin protein zero-like protein 2	14.42	3	3	4	133.018	215	24.4687	7.02002	Single-pass type I membrane protein
O60488	ACSL4_HUMAN	ACSL4	Long-chain-fatty-acid--CoA ligase 4	37.83	22	23	39	1036.1	711	79.1367	8.38232
O60493	SNX3_HUMAN	SNX3	Sorting nexin-3	32.1	4	5	8	220.459	162	18.7508	8.66064
O60502	OGA_HUMAN	MGEA5	Protein O-GlcNAcase	11.57	10	10	12	329.857	916	102.849	4.90674
O60506	HNRPQ_HUMAN	SYNCRIP	Heterogeneous nuclear ribonucleoprotein Q	41.73	16	21	37	1106.27	623	69.5596	8.5874
O60513	B4GT4_HUMAN	B4GALT4	Beta-1,4-galactosyltransferase 4	17.15	5	5	5	131.132	344	40.0157	9.0708
O60524	NEMF_HUMAN	NEMF	Nuclear export mediator factor NEMF	3.16	3	3	3	79.149	1076	122.878	6.354
O60547	GMDS_HUMAN	GMDS	GDP-mannose 4,6 dehydratase	53.49	16	16	24	833.531	372	41.9233	7.31299
O60566	BUB1B_HUMAN	BUB1B	Mitotic checkpoint serine/threonine-protein kinase BUB1 beta	1.71	2	2	2	49.9865	1050	119.47	5.2749
O60568	PLOD3_HUMAN	PLOD3	Procollagen-lysine,2-oxoglutarate 5-dioxygenase 3	41.19	21	21	30	941.336	738	84.7315	6.04932
O60573	IF4E2_HUMAN	EIF4E2	Eukaryotic translation initiation factor 4E type 2	9.8	2	2	2	109.502	245	28.3442	8.88037
O60610	DIAP1_HUMAN	DIAPH1	Protein diaphanous homolog 1	33.25	31	31	46	1492.57	1272	141.258	5.41455
O60613	SEP15_HUMAN	SEP15	15 kDa selenoprotein	32.72	5	5	5	258.028	162	17.7799	5.03369
O60635	TSN1_HUMAN	TSPAN1	Tetraspanin-1	14.52	3	3	12	383.142	241	26.2832	5.24951	Multi-pass membrane protein
O60637	TSN3_HUMAN	TSPAN3	Tetraspanin-3	9.09	2	2	2	62.1639	253	27.9992	5.80811
O60645	EXOC3_HUMAN	EXOC3	Exocyst complex component 3	19.97	11	11	15	427.237	756	86.7898	6.11279	Cytoplasm or cell membrane
O60658	PDE8A_HUMAN	PDE8A	High affinity cAMP-specific and IBMX-insensitive 3',5'-cyclic phosphodiesterase 8A	3.5	2	2	3	66.82	829	93.2448	6.11279
O60664	PLIN3_HUMAN	PLIN3	Perilipin-3	35.25	10	10	11	439.976	434	47.0459	5.43994
O60678	ANM3_HUMAN	PRMT3	Protein arginine N-methyltransferase 3	10.55	4	4	5	82.8506	531	59.8378	5.35107
O60684	IMA7_HUMAN	KPNA6	Importin subunit alpha-7	34.14	8	11	16	521.175	536	59.9915	4.98291
O60701	UGDH_HUMAN	UGDH	UDP-glucose 6-dehydrogenase	65.18	27	27	49	1394.57	494	54.9893	7.12256
O60716	CTND1_HUMAN	CTNND1	Catenin delta-1	53.62	44	44	119	3817.67	968	108.103	6.22705
O60749	SNX2_HUMAN	SNX2	Sorting nexin-2	23.51	10	11	14	518.245	519	58.4347	5.12256	Early endosome membrane
O60762	DPM1_HUMAN	DPM1	Dolichol-phosphate mannosyltransferase subunit 1	23.46	5	5	9	363.622	260	29.6158	9.56885	Cytoplasm or cell membrane
O60763	USO1_HUMAN	USO1	General vesicular transport factor p115	26.82	20	20	28	1117.03	962	107.828	4.90674
O60783	RT14_HUMAN	MRPS14	28S ribosomal protein S14, mitochondrial	21.88	2	2	2	116.806	128	15.129	11.4146
O60784	TOM1_HUMAN	TOM1	Target of Myb protein 1	14.63	4	4	8	350.957	492	53.7849	4.70361
O60814	H2B1K_HUMAN	HIST1H2BK	Histone H2B type 1-K	38.1	6	6	38	1290.59	126	13.8816	10.3159
O60825	F262_HUMAN	PFKFB2	6-phosphofructo-2-kinase/fructose-2,6-bisphosphatase 2	9.7	4	4	4	144.328	505	58.4397	8.38232
O60826	CCD22_HUMAN	CCDC22	Coiled-coil domain-containing protein 22	19.3	9	9	11	223.694	627	70.7122	6.7417
O60832	DKC1_HUMAN	DKC1	H/ACA ribonucleoprotein complex subunit 4	42.22	16	16	26	799.668	514	57.6378	9.42236
O60841	IF2P_HUMAN	EIF5B	Eukaryotic translation initiation factor 5B	24.1	21	21	32	836.3	1220	138.742	5.49072
O60869	EDF1_HUMAN	EDF1	Endothelial differentiation-related factor 1	26.35	3	3	6	176.078	148	16.3589	9.94971
O60879	DIAP2_HUMAN	DIAPH2	Protein diaphanous homolog 2	18.44	16	16	19	636.672	1101	125.49	6.58057
O60884	DNJA2_HUMAN	DNAJA2	DnaJ homolog subfamily A member 2	31.55	7	7	13	499.819	412	45.7166	6.48096
O60888	CUTA_HUMAN	CUTA	Protein CutA	25.14	2	2	3	65.1788	179	19.1041	5.50342	Cytoplasm or cell membrane
O60927	PP1RB_HUMAN	PPP1R11	Protein phosphatase 1 regulatory subunit 11	38.89	2	2	3	102.817	126	13.9437	7.00537
O60934	NBN_HUMAN	NBN	Nibrin	3.32	2	2	2	50.99	754	84.906	6.90283
O60936	NOL3_HUMAN	NOL3	Nucleolar protein 3	40.38	7	7	9	280.056	208	22.6157	4.18311
O75038	PLCH2_HUMAN	PLCH2	1-phosphatidylinositol 4,5-bisphosphate phosphodiesterase eta-2	1.84	2	2	2	71.9181	1416	154.572	7.84033	Cytoplasm or cell membrane
O75044	SRGP2_HUMAN	SRGAP2	SLIT-ROBO Rho GTPase-activating protein 2	5.88	5	5	5	189.396	1071	120.805	6.69775
O75051	PLXA2_HUMAN	PLXNA2	Plexin-A2	20.59	24	28	30	679.058	1894	210.969	6.48096	Single-pass type I membrane protein
O75054	IGSF3_HUMAN	IGSF3	Immunoglobulin superfamily member 3	28.73	28	28	45	1270.09	1194	135.112	6.07471	Single-pass type I membrane protein
O75083	WDR1_HUMAN	WDR1	WD repeat-containing protein 1	64.19	27	27	77	2568.67	606	66.1519	6.65381
O75110	ATP9A_HUMAN	ATP9A	Probable phospholipid-transporting ATPase IIA	6.49	5	5	6	166.045	1047	118.506	7.76709
O75116	ROCK2_HUMAN	ROCK2	Rho-associated protein kinase 2	32.49	35	39	58	1675.02	1388	160.799	6.02393
O75122	CLAP2_HUMAN	CLASP2	CLIP-associating protein 2	6.65	3	6	6	183.041	1294	141.046	8.47021
O75131	CPNE3_HUMAN	CPNE3	Copine-3	32.77	13	14	17	429.773	537	60.0921	5.84619
O75143	ATG13_HUMAN	ATG13	Autophagy-related protein 13	10.06	3	3	3	120.855	517	56.5361	5.12256
O75146	HIP1R_HUMAN	HIP1R	Huntingtin-interacting protein 1-related protein	17.6	12	13	13	427.753	1068	119.315	6.66846
O75150	BRE1B_HUMAN	RNF40	E3 ubiquitin-protein ligase BRE1B	5.29	4	4	4	133.123	1001	113.581	6.22705
O75152	ZC11A_HUMAN	ZC3H11A	Zinc finger CCCH domain-containing protein 11A	4.57	2	2	2	84.4585	810	89.076	8.36768
O75153	CLU_HUMAN	CLUH	Clustered mitochondria protein homolog	19.94	20	20	28	773.342	1309	146.577	6.12549
O75165	DJC13_HUMAN	DNAJC13	DnaJ homolog subfamily C member 13	9.67	17	17	17	561.59	2243	254.252	6.7417
O75170	PP6R2_HUMAN	PPP6R2	Serine/threonine-protein phosphatase 6 regulatory subunit 2	3.62	2	2	2	40.6633	966	104.876	4.86865
O75179	ANR17_HUMAN	ANKRD17	Ankyrin repeat domain-containing protein 17	3.46	2	6	8	299.231	2603	274.088	6.52197
O75190	DNJB6_HUMAN	DNAJB6	DnaJ homolog subfamily B member 6	9.2	2	2	2	86.8815	326	36.0649	9.15869
O75197	LRP5_HUMAN	LRP5	Low-density lipoprotein receptor-related protein 5	1.36	2	2	2	50.3599	1615	179.03	5.33838	Single-pass type I membrane protein
O75208	COQ9_HUMAN	COQ9	Ubiquinone biosynthesis protein COQ9, mitochondrial	11.64	2	2	2	78.1194	318	35.4866	5.93506
O75223	GGCT_HUMAN	GGCT	Gamma-glutamylcyclotransferase	73.94	11	11	17	523.076	188	20.9943	5.13525
O75306	NDUS2_HUMAN	NDUFS2	NADH dehydrogenase [ubiquinone] iron-sulfur protein 2, mitochondrial	16.85	6	6	7	219.736	463	52.5117	7.54736
O75312	ZPR1_HUMAN	ZPR1	Zinc finger protein ZPR1	12.42	4	4	4	103.507	459	50.893	4.729
O75317	UBP12_HUMAN	USP12	Ubiquitin carboxyl-terminal hydrolase 12	7.03	2	2	2	99.1788	370	42.8303	6.59521
O75340	PDCD6_HUMAN	PDCD6	Programmed cell death protein 6	57.59	8	8	12	337.166	191	21.8548	5.40186
O75342	LX12B_HUMAN	ALOX12B	Arachidonate 12-lipoxygenase, 12R-type	4.85	3	3	3	57.2621	701	80.304	7.63525
O75347	TBCA_HUMAN	TBCA	Tubulin-specific chaperone A	44.44	7	7	10	312.386	108	12.8467	5.2876
O75348	VATG1_HUMAN	ATP6V1G1	V-type proton ATPase subunit G 1	64.41	7	7	9	391.113	118	13.7491	8.79248
O75351	VPS4B_HUMAN	VPS4B	Vacuolar protein sorting-associated protein 4B	38.06	9	11	13	310.67	444	49.2715	7.2251
O75356	ENTP5_HUMAN	ENTPD5	Ectonucleoside triphosphate diphosphohydrolase 5	6.07	2	2	2	102.186	428	47.487	6.32861
O75363	BCAS1_HUMAN	BCAS1	Breast carcinoma-amplified sequence 1	29.62	13	13	16	458.637	584	61.6715	5.09717
O75367	H2AY_HUMAN	H2AFY	Core histone macro-H2A.1	63.98	14	14	33	917.669	372	39.5925	9.78857
O75368	SH3L1_HUMAN	SH3BGRL	SH3 domain-binding glutamic acid-rich-like protein	70.18	6	6	6	170.391	114	12.7664	5.24951
O75369	FLNB_HUMAN	FLNB	Filamin-B	58.84	110	117	249	7485.44	2602	277.99	5.73193
O75380	NDUS6_HUMAN	NDUFS6	NADH dehydrogenase [ubiquinone] iron-sulfur protein 6, mitochondrial	60.48	6	6	6	209.938	124	13.7028	8.27979
O75382	TRIM3_HUMAN	TRIM3	Tripartite motif-containing protein 3	8.06	4	4	4	124.759	744	80.779	7.82568
O75390	CISY_HUMAN	CS	Citrate synthase, mitochondrial	30.04	12	12	17	397.477	466	51.6795	8.32373
O75391	SPAG7_HUMAN	SPAG7	Sperm-associated antigen 7	11.45	2	2	2	93.2028	227	26.0182	7.91357
O75396	SC22B_HUMAN	SEC22B	Vesicle-trafficking protein SEC22b	34.88	7	7	10	297.242	215	24.5775	6.91748
O75400	PR40A_HUMAN	PRPF40A	Pre-mRNA-processing factor 40 homolog A	6.69	5	5	7	254.257	957	108.737	7.56201
O75410	TACC1_HUMAN	TACC1	Transforming acidic coiled-coil-containing protein 1	6.34	3	3	3	101.064	805	87.7402	4.88135
O75427	LRCH4_HUMAN	LRCH4	Leucine-rich repeat and calponin homology domain-containing protein 4	11.13	3	3	3	50.3741	683	73.405	8.22119
O75431	MTX2_HUMAN	MTX2	Metaxin-2	39.54	8	8	8	205.266	263	29.7441	6.29053
O75436	VP26A_HUMAN	VPS26A	Vacuolar protein sorting-associated protein 26A	44.95	10	10	17	527.39	327	38.1457	6.56592
O75438	NDUB1_HUMAN	NDUFB1	NADH dehydrogenase [ubiquinone] 1 beta subcomplex subunit 1	34.48	2	2	2	63.3424	58	6.95664	8.92432
O75439	MPPB_HUMAN	PMPCB	Mitochondrial-processing peptidase subunit beta	25.36	10	10	10	312.077	489	54.3315	6.82959
O75448	MED24_HUMAN	MED24	Mediator of RNA polymerase II transcription subunit 24	6.37	4	4	4	116.649	989	110.234	6.94678
O75475	PSIP1_HUMAN	PSIP1	PC4 and SFRS1-interacting protein	5.47	3	3	4	195.096	530	60.0667	9.12939
O75477	ERLN1_HUMAN	ERLIN1	Erlin-1	10.98	3	3	3	173.193	346	38.9014	7.86963	Single-pass type I membrane protein
O75487	GPC4_HUMAN	GPC4	Glypican-4	18.88	7	7	8	251.875	556	62.3717	6.68311	Cell membrane, lipid-anchor
O75489	NDUS3_HUMAN	NDUFS3	NADH dehydrogenase [ubiquinone] iron-sulfur protein 3, mitochondrial	48.48	11	11	12	388.783	264	30.2227	7.50342
O75494	SRS10_HUMAN	SRSF10	Serine/arginine-rich splicing factor 10	26.72	7	7	8	175.324	262	31.2818	11.2681
O75509	TNR21_HUMAN	TNFRSF21	Tumor necrosis factor receptor superfamily member 21	7.63	4	4	4	147.042	655	71.7991	7.82568	Single-pass type I membrane protein
O75531	BAF_HUMAN	BANF1	Barrier-to-autointegration factor	57.3	5	5	16	540.856	89	10.052	6.0874
O75533	SF3B1_HUMAN	SF3B1	Splicing factor 3B subunit 1	25.38	27	27	35	1068.08	1304	145.738	7.09326
O75534	CSDE1_HUMAN	CSDE1	Cold shock domain-containing protein E1	29.2	20	20	28	823.437	798	88.8289	6.25244
O75569	PRKRA_HUMAN	PRKRA	Interferon-inducible double-stranded RNA-dependent protein kinase activator A	14.38	4	4	5	168.885	313	34.3825	8.41162
O75592	MYCB2_HUMAN	MYCBP2	E3 ubiquitin-protein ligase MYCBP2	3.1	10	10	11	407.929	4640	509.759	7.03467
O75596	CLC3A_HUMAN	CLEC3A	C-type lectin domain family 3 member A	37.56	7	7	7	239.227	197	22.2185	8.83643
O75600	KBL_HUMAN	GCAT	2-amino-3-ketobutyrate coenzyme A ligase, mitochondrial	7.64	2	2	2	88.0914	419	45.2562	8.04541
O75607	NPM3_HUMAN	NPM3	Nucleoplasmin-3	23.6	3	3	5	247.085	178	19.3314	4.62744
O75608	LYPA1_HUMAN	LYPLA1	Acyl-protein thioesterase 1	43.04	7	7	14	386.524	230	24.6535	6.771
O75643	U520_HUMAN	SNRNP200	U5 small nuclear ribonucleoprotein 200 kDa helicase	24.3	36	36	50	1680.53	2136	244.353	6.06201
O75663	TIPRL_HUMAN	TIPRL	TIP41-like protein	13.97	3	3	3	50.9029	272	31.4237	5.90967
O75674	TM1L1_HUMAN	TOM1L1	TOM1-like protein 1	11.55	4	4	6	142.866	476	52.9557	5.23682
O75676	KS6A4_HUMAN	RPS6KA4	Ribosomal protein S6 kinase alpha-4	7.25	4	4	5	230.737	772	85.5523	8.27979
O75688	PPM1B_HUMAN	PPM1B	Protein phosphatase 1B	19.21	5	7	8	254.474	479	52.6094	5.04639
O75689	ADAP1_HUMAN	ADAP1	Arf-GAP with dual PH domain-containing protein 1	15.24	4	4	5	146.184	374	43.3678	8.96826	Cytoplasm or cell membrane
O75691	UTP20_HUMAN	UTP20	Small subunit processome component 20 homolog	4.38	8	8	8	172.86	2785	318.182	7.38623
O75694	NU155_HUMAN	NUP155	Nuclear pore complex protein Nup155	15.03	14	14	16	469.148	1391	155.1	6.16357
O75695	XRP2_HUMAN	RP2	Protein XRP2	26.57	7	7	11	278.744	350	39.6155	5.12256	Cell membrane, lipid-anchor
O75717	WDHD1_HUMAN	WDHD1	WD repeat and HMG-box DNA-binding protein 1	3.1	2	2	2	86.1334	1129	125.888	5.61768
O75746	CMC1_HUMAN	SLC25A12	Calcium-binding mitochondrial carrier protein Aralar1	23.89	8	13	16	479.855	678	74.7149	8.38232
O75787	RENR_HUMAN	ATP6AP2	Renin receptor	25.14	5	5	13	440.247	350	38.9833	6.1001
O75794	CD123_HUMAN	CDC123	Cell division cycle protein 123 homolog	11.61	4	4	4	114.846	336	39.1102	4.80518
O75821	EIF3G_HUMAN	EIF3G	Eukaryotic translation initiation factor 3 subunit G	31.56	7	7	9	213.408	320	35.5889	6.12549
O75822	EIF3J_HUMAN	EIF3J	Eukaryotic translation initiation factor 3 subunit J	32.56	7	7	15	604.403	258	29.0445	4.83057
O75832	PSD10_HUMAN	PSMD10	26S proteasome non-ATPase regulatory subunit 10	42.48	6	6	8	222.183	226	24.4124	6.1001
O75843	AP1G2_HUMAN	AP1G2	AP-1 complex subunit gamma-like 2	14.65	9	9	11	287.652	785	87.0617	6.55127	Peripheral membrane protein
O75844	FACE1_HUMAN	ZMPSTE24	CAAX prenyl protease 1 homolog	10.74	4	4	6	192.646	475	54.7775	7.48877
O75864	PPR37_HUMAN	PPP1R37	Protein phosphatase 1 regulatory subunit 37	7.53	4	4	4	131.249	691	74.7209	5.05908
O75865	TPC6A_HUMAN	TRAPPC6A	Trafficking protein particle complex subunit 6A	11.95	2	2	2	95.0494	159	17.5931	5.26221
O75874	IDHC_HUMAN	IDH1	Isocitrate dehydrogenase [NADP] cytoplasmic	42.51	16	16	24	686.602	414	46.6295	7.00537
O75882	ATRN_HUMAN	ATRN	Attractin	3.43	4	4	4	136.775	1429	158.432	7.31299	Single-pass type I membrane protein
O75884	RBBP9_HUMAN	RBBP9	Putative hydrolase RBBP9	17.74	2	2	2	39.8701	186	20.9865	6.20166
O75886	STAM2_HUMAN	STAM2	Signal transducing adapter molecule 2	5.14	2	2	2	76.0204	525	58.1277	5.07178
O75911	DHRS3_HUMAN	DHRS3	Short-chain dehydrogenase/reductase 3	10.93	3	3	3	91.4046	302	33.5266	8.83643
O75915	PRAF3_HUMAN	ARL6IP5	PRA1 family protein 3	16.49	3	3	3	59.5526	188	21.6004	9.77393	Multi-pass membrane protein
O75935	DCTN3_HUMAN	DCTN3	Dynactin subunit 3	9.14	2	2	2	39.9734	186	21.1062	5.46533
O75937	DNJC8_HUMAN	DNAJC8	DnaJ homolog subfamily C member 8	14.23	3	3	5	155.975	253	29.8234	9.05615
O75947	ATP5H_HUMAN	ATP5H	ATP synthase subunit d, mitochondrial	42.86	6	6	8	172.562	161	18.4795	5.30029
O75955	FLOT1_HUMAN	FLOT1	Flotillin-1	53.86	19	19	30	1170.44	427	47.3256	7.48877	Peripheral membrane protein
O75962	TRIO_HUMAN	TRIO	Triple functional domain protein	4.94	9	9	9	215.621	3097	346.683	6.3667
O75964	ATP5L_HUMAN	ATP5L	ATP synthase subunit g, mitochondrial	38.83	4	4	5	179.143	103	11.4212	9.64209
O75976	CBPD_HUMAN	CPD	Carboxypeptidase D	11.38	13	13	18	675.464	1380	152.835	6.04932	Single-pass type I membrane protein
O76003	GLRX3_HUMAN	GLRX3	Glutaredoxin-3	40.3	12	12	16	487.228	335	37.4082	5.38916
O76021	RL1D1_HUMAN	RSL1D1	Ribosomal L1 domain-containing protein 1	34.69	15	15	18	574.879	490	54.9389	10.1255
O76024	WFS1_HUMAN	WFS1	Wolframin	3.6	3	3	3	88.2561	890	100.227	8.04541
O76027	ANXA9_HUMAN	ANXA9	Annexin A9	37.68	8	8	9	328.24	345	38.3399	5.77002	Cell membrane
O76031	CLPX_HUMAN	CLPX	ATP-dependent Clp protease ATP-binding subunit clpX-like, mitochondrial	23.38	11	11	12	342.426	633	69.1807	7.57666
O76070	SYUG_HUMAN	SNCG	Gamma-synuclein	66.14	10	10	22	869.86	127	13.3228	4.85596
O76071	CIAO1_HUMAN	CIAO1	Probable cytosolic iron-sulfur protein assembly protein CIAO1	24.19	5	5	5	177.272	339	37.8158	4.97021
O76074	PDE5A_HUMAN	PDE5A	cGMP-specific 3',5'-cyclic phosphodiesterase	6.4	4	4	4	123.46	875	99.9211	6.0874
O76094	SRP72_HUMAN	SRP72	Signal recognition particle subunit SRP72	36.96	20	20	26	814.286	671	74.56	9.26123
O94760	DDAH1_HUMAN	DDAH1	N(G),N(G)-dimethylarginine dimethylaminohydrolase 1	56.49	13	13	35	905.731	285	31.1019	5.80811
O94763	RMP_HUMAN	URI1	Unconventional prefoldin RPB5 interactor 1	7.66	2	2	2	93.5649	535	59.7956	5.04639
O94766	B3GA3_HUMAN	B3GAT3	Galactosylgalactosylxylosylprotein 3-beta-glucuronosyltransferase 3	18.21	4	4	4	83.6744	335	37.0987	8.26514
O94776	MTA2_HUMAN	MTA2	Metastasis-associated protein MTA2	14.37	6	6	8	341.194	668	74.9757	9.65674
O94804	STK10_HUMAN	STK10	Serine/threonine-protein kinase 10	11.88	7	8	9	294.588	968	112.065	6.94678
O94811	TPPP_HUMAN	TPPP	Tubulin polymerization-promoting protein	25.57	3	3	3	135.094	219	23.6792	9.43701
O94819	KBTBB_HUMAN	KBTBD11	Kelch repeat and BTB domain-containing protein 11	6.1	3	3	3	80.7456	623	65.6788	6.07471
O94822	LTN1_HUMAN	LTN1	E3 ubiquitin-protein ligase listerin	3.74	5	5	5	175.403	1766	200.423	6.25244
O94826	TOM70_HUMAN	TOMM70A	Mitochondrial import receptor subunit TOM70	21.55	9	9	11	339.914	608	67.412	7.12256
O94832	MYO1D_HUMAN	MYO1D	Unconventional myosin-Id	51.09	51	51	80	2528.34	1006	116.129	9.39307
O94842	TOX4_HUMAN	TOX4	TOX high mobility group box family member 4	5.8	3	3	3	90.5234	621	66.1531	5.05908
O94851	MICA2_HUMAN	MICAL2	Protein-methionine sulfoxide oxidase MICAL2	8.27	6	8	9	237.567	1124	126.609	8.646
O94855	SC24D_HUMAN	SEC24D	Protein transport protein Sec24D	8.43	5	5	6	182.447	1032	112.936	7.25439
O94874	UFL1_HUMAN	UFL1	E3 UFM1-protein ligase 1	27.08	14	14	18	487.65	794	89.5398	6.78564
O94880	PHF14_HUMAN	PHF14	PHD finger protein 14	4.84	3	3	3	141.78	888	99.9905	5.32568
O94886	CSCL1_HUMAN	TMEM63A	CSC1-like protein 1	5.95	4	4	5	100.688	807	92.066	7.26904
O94887	FARP2_HUMAN	FARP2	FERM, RhoGEF and pleckstrin domain-containing protein 2	11.29	8	8	9	337.261	1054	119.813	8.79248
O94888	UBXN7_HUMAN	UBXN7	UBX domain-containing protein 7	15.34	5	5	6	114.249	489	54.8283	5.16064
O94901	SUN1_HUMAN	SUN1	SUN domain-containing protein 1	2.96	2	2	2	57.1956	812	90.0073	7.07861
O94906	PRP6_HUMAN	PRPF6	Pre-mRNA-processing factor 6	23.49	19	19	20	623.705	941	106.858	8.25049
O94907	DKK1_HUMAN	DKK1	Dickkopf-related protein 1	20.68	6	6	7	240.405	266	28.6526	8.39697	Secreted
O94915	FRYL_HUMAN	FRYL	Protein furry homolog-like	4.65	11	12	12	312.744	3013	339.383	5.57959
O94919	ENDD1_HUMAN	ENDOD1	Endonuclease domain-containing 1 protein	4.6	2	2	2	76.5761	500	54.9813	5.70654
O94925	GLSK_HUMAN	GLS	Glutaminase kidney isoform, mitochondrial	12.11	5	5	5	225.053	669	73.4139	7.76709
O94927	HAUS5_HUMAN	HAUS5	HAUS augmin-like complex subunit 5	3.79	2	2	3	97.0548	633	71.638	8.51416
O94929	ABLM3_HUMAN	ABLIM3	Actin-binding LIM protein 3	7.03	4	4	4	108.816	683	77.7516	8.54346
O94966	UBP19_HUMAN	USP19	Ubiquitin carboxyl-terminal hydrolase 19	3.64	3	3	3	150.377	1318	145.559	6.27783
O94973	AP2A2_HUMAN	AP2A2	AP-2 complex subunit alpha-2	36.21	17	24	36	1151.08	939	103.895	6.96143
O94979	SC31A_HUMAN	SEC31A	Protein transport protein Sec31A	18.69	15	15	18	571.546	1220	132.931	6.88818
O94985	CSTN1_HUMAN	CLSTN1	Calsyntenin-1	12.33	10	10	11	327.332	981	109.724	4.90674	Single-pass type I membrane protein
O95049	ZO3_HUMAN	TJP3	Tight junction protein ZO-3	11.97	8	8	8	247.385	919	101.335	6.75635	Peripheral membrane protein
O95067	CCNB2_HUMAN	CCNB2	G2/mitotic-specific cyclin-B2	10.05	3	3	3	84.6272	398	45.2528	8.89502
O95071	UBR5_HUMAN	UBR5	E3 ubiquitin-protein ligase UBR5	4.04	7	7	7	216.83	2799	309.158	5.84619
O95081	AGFG2_HUMAN	AGFG2	Arf-GAP domain and FG repeat-containing protein 2	4.37	2	2	2	97.7204	481	48.9323	9.11475
O95084	PRS23_HUMAN	PRSS23	Serine protease 23	18.02	4	4	4	110.245	383	42.9738	9.42236
O95140	MFN2_HUMAN	MFN2	Mitofusin-2	3.83	2	2	2	79.0176	757	86.3468	6.97607
O95154	ARK73_HUMAN	AKR7A3	Aflatoxin B1 aldehyde reductase member 3	36.25	9	9	12	421.58	331	37.1825	7.15186
O95155	UBE4B_HUMAN	UBE4B	Ubiquitin conjugation factor E4 B	7.45	7	7	8	125.21	1302	146.092	6.55127
O95159	ZFPL1_HUMAN	ZFPL1	Zinc finger protein-like 1	7.42	2	2	2	52.3553	310	34.0922	8.07471
O95163	ELP1_HUMAN	IKBKAP	Elongator complex protein 1	13.29	13	13	17	337.769	1332	150.159	5.93506
O95166	GBRAP_HUMAN	GABARAP	Gamma-aminobutyric acid receptor-associated protein	23.93	2	2	2	76.1408	117	13.9093	8.79248	Cytoplasm or cell membrane
O95171	SCEL_HUMAN	SCEL	Sciellin	3.78	2	2	2	82.3928	688	77.5044	9.37842
O95182	NDUA7_HUMAN	NDUFA7	NADH dehydrogenase [ubiquinone] 1 alpha subcomplex subunit 7	35.4	4	4	5	133.803	113	12.5436	10.1841
O95197	RTN3_HUMAN	RTN3	Reticulon-3	1.26	2	2	4	134.402	1032	112.541	4.95752
O95202	LETM1_HUMAN	LETM1	LETM1 and EF-hand domain-containing protein 1, mitochondrial	20.3	12	12	14	407.16	739	83.302	6.69775	Single-pass type I membrane protein
O95208	EPN2_HUMAN	EPN2	Epsin-2	3.12	2	2	2	68.1687	641	68.4393	7.51807	Cytoplasm or cell membrane
O95218	ZRAB2_HUMAN	ZRANB2	Zinc finger Ran-binding domain-containing protein 2	18.48	4	4	6	184.844	330	37.382	10.0083
O95219	SNX4_HUMAN	SNX4	Sorting nexin-4	14.89	6	6	8	221.173	450	51.8761	5.98584
O95232	LC7L3_HUMAN	LUC7L3	Luc7-like protein 3	21.3	8	8	9	417.387	432	51.4351	9.78857
O95235	KI20A_HUMAN	KIF20A	Kinesin-like protein KIF20A	27.98	18	18	21	708.609	890	100.215	6.91748
O95239	KIF4A_HUMAN	KIF4A	Chromosome-associated kinesin KIF4A	31.33	35	35	44	1457.07	1232	139.794	6.26514
O95248	MTMR5_HUMAN	SBF1	Myotubularin-related protein 5	7.07	11	11	11	306.563	1867	208.184	6.90283
O95249	GOSR1_HUMAN	GOSR1	Golgi SNAP receptor complex member 1	8.8	2	2	3	127.576	250	28.5946	9.42236
O95292	VAPB_HUMAN	VAPB	Vesicle-associated membrane protein-associated protein B/C	20.58	5	6	8	263.303	243	27.2111	7.29834	Single-pass type IV membrane protein
O95295	SNAPN_HUMAN	SNAPIN	SNARE-associated protein Snapin	33.82	3	3	3	119.197	136	14.8649	9.30518
O95297	MPZL1_HUMAN	MPZL1	Myelin protein zero-like protein 1	18.22	4	4	7	220.194	269	29.064	8.71924	Single-pass type I membrane protein
O95299	NDUAA_HUMAN	NDUFA10	NADH dehydrogenase [ubiquinone] 1 alpha subcomplex subunit 10, mitochondrial	27.61	9	9	9	202.006	355	40.7249	8.48486
O95302	FKBP9_HUMAN	FKBP9	Peptidyl-prolyl cis-trans isomerase FKBP9	3.86	2	2	2	60.3635	570	63.0435	5.08447
O95336	6PGL_HUMAN	PGLS	6-phosphogluconolactonase	84.5	12	12	17	442.956	258	27.5296	6.04932
O95340	PAPS2_HUMAN	PAPSS2	Bifunctional 3'-phosphoadenosine 5'-phosphosulfate synthase 2	30.78	12	13	19	661.9	614	69.4566	8.03076
O95347	SMC2_HUMAN	SMC2	Structural maintenance of chromosomes protein 2	11.19	13	13	13	460.612	1197	135.572	8.42627
O95352	ATG7_HUMAN	ATG7	Ubiquitin-like modifier-activating enzyme ATG7	12.8	7	7	8	247.293	703	77.9093	6.23975
O95359	TACC2_HUMAN	TACC2	Transforming acidic coiled-coil-containing protein 2	1.83	5	5	7	263.243	2948	309.237	4.79248
O95361	TRI16_HUMAN	TRIM16	Tripartite motif-containing protein 16	5.32	2	2	3	137.825	564	63.9146	5.49072
O95372	LYPA2_HUMAN	LYPLA2	Acyl-protein thioesterase 2	31.17	3	3	5	100.872	231	24.7207	7.2251
O95373	IPO7_HUMAN	IPO7	Importin-7	19.46	16	17	34	1315.86	1038	119.44	4.81787
O95376	ARI2_HUMAN	ARIH2	E3 ubiquitin-protein ligase ARIH2	11.97	4	4	4	113.624	493	57.7811	5.63037
O95394	AGM1_HUMAN	PGM3	Phosphoacetylglucosamine mutase	20.48	10	10	15	475.122	542	59.8143	6.25244
O95395	GCNT3_HUMAN	GCNT3	Beta-1,3-galactosyl-O-glycosyl-glycoprotein beta-1,6-N-acetylglucosaminyltransferase 3	43.84	17	17	25	904.375	438	50.8307	8.25049
O95396	MOCS3_HUMAN	MOCS3	Adenylyltransferase and sulfurtransferase MOCS3	29.13	8	8	8	332.214	460	49.6379	6.21436
O95425	SVIL_HUMAN	SVIL	Supervillin	4.34	6	6	7	204.862	2214	247.593	6.97607	Peripheral membrane protein
O95433	AHSA1_HUMAN	AHSA1	Activator of 90 kDa heat shock protein ATPase homolog 1	36.09	9	9	14	319.373	338	38.2503	5.52881
O95445	APOM_HUMAN	APOM	Apolipoprotein M	7.45	2	2	2	54.3759	188	21.2394	6.01123	Secreted
O95453	PARN_HUMAN	PARN	Poly(A)-specific ribonuclease PARN	5.79	3	3	3	83.3872	639	73.4048	6.20166
O95456	PSMG1_HUMAN	PSMG1	Proteasome assembly chaperone 1	40.63	8	8	9	169.089	288	32.8325	7.1665
O95470	SGPL1_HUMAN	SGPL1	Sphingosine-1-phosphate lyase 1	16.02	6	6	7	246.274	568	63.4827	9.15869	Single-pass type III membrane protein
O95479	G6PE_HUMAN	H6PD	GDH/6PGL endoplasmic bifunctional protein	3.79	2	2	4	103.329	791	88.8364	7.29834
O95486	SC24A_HUMAN	SEC24A	Protein transport protein Sec24A	10.8	8	8	9	254.043	1093	119.674	7.66455
O95487	SC24B_HUMAN	SEC24B	Protein transport protein Sec24B	11.2	10	10	13	507.797	1268	137.331	6.66846
O95497	VNN1_HUMAN	VNN1	Pantetheinase	6.04	2	2	3	128.555	513	56.9751	5.5542	Lipid-anchor, GPI-anchor
O95551	TYDP2_HUMAN	TDP2	Tyrosyl-DNA phosphodiesterase 2	3.59	2	2	2	67.0672	362	40.9032	5.09717
O95571	ETHE1_HUMAN	ETHE1	Persulfide dioxygenase ETHE1, mitochondrial	22.44	4	4	4	111.881	254	27.8551	6.82959
O95573	ACSL3_HUMAN	ACSL3	Long-chain-fatty-acid--CoA ligase 3	44.72	23	24	40	1122.75	720	80.3683	8.38232
O95602	RPA1_HUMAN	POLR1A	DNA-directed RNA polymerase I subunit RPA1	3.78	4	4	4	117.226	1720	194.687	7.03467
O95630	STABP_HUMAN	STAMBP	STAM-binding protein	14.15	5	5	6	197.373	424	48.0466	6.29053
O95639	CPSF4_HUMAN	CPSF4	Cleavage and polyadenylation specificity factor subunit 4	7.43	2	2	2	67.35	269	30.2346	8.30908
O95671	ASML_HUMAN	ASMTL	N-acetylserotonin O-methyltransferase-like protein	32.05	12	12	16	649.298	621	68.813	6.07471
O95685	PPR3D_HUMAN	PPP1R3D	Protein phosphatase 1 regulatory subunit 3D	18.06	3	3	3	109.159	299	32.5384	8.07471
O95714	HERC2_HUMAN	HERC2	E3 ubiquitin-protein ligase HERC2	1.82	6	6	7	186.09	4834	526.895	6.27783
O95716	RAB3D_HUMAN	RAB3D	Ras-related protein Rab-3D	34.7	6	6	6	231.109	219	24.2518	4.93213	Cell membrane, lipid-anchor
O95721	SNP29_HUMAN	SNAP29	Synaptosomal-associated protein 29	12.4	3	3	4	82.0335	258	28.9526	5.80811	Peripheral membrane protein
O95747	OXSR1_HUMAN	OXSR1	Serine/threonine-protein kinase OSR1	16.89	7	7	8	292.64	527	57.9861	6.43018
O95749	GGPPS_HUMAN	GGPS1	Geranylgeranyl pyrophosphate synthase	13.67	4	4	4	99.6611	300	34.849	6.13818
O95757	HS74L_HUMAN	HSPA4L	Heat shock 70 kDa protein 4L	31.94	17	19	33	1265.36	839	94.4525	5.88428
O95758	PTBP3_HUMAN	PTBP3	Polypyrimidine tract-binding protein 3	9.24	4	4	4	115.441	552	59.6521	9.0415
O95777	LSM8_HUMAN	LSM8	U6 snRNA-associated Sm-like protein LSm8	71.88	4	4	4	179.383	96	10.3963	4.4751
O95782	AP2A1_HUMAN	AP2A1	AP-2 complex subunit alpha-1	27.02	12	19	27	823.537	977	107.478	7.03467
O95786	DDX58_HUMAN	DDX58	Probable ATP-dependent RNA helicase DDX58	30.05	21	21	27	778.037	925	106.531	6.40479
O95793	STAU1_HUMAN	STAU1	Double-stranded RNA-binding protein Staufen homolog 1	24.09	9	9	11	337.634	577	63.1428	9.43701
O95801	TTC4_HUMAN	TTC4	Tetratricopeptide repeat protein 4	5.68	2	2	2	80.6313	387	44.6503	5.60498
O95816	BAG2_HUMAN	BAG2	BAG family molecular chaperone regulator 2	48.34	8	8	12	357.811	211	23.7572	6.69775
O95817	BAG3_HUMAN	BAG3	BAG family molecular chaperone regulator 3	11.65	4	4	4	93.3901	575	61.5569	6.94678
O95819	M4K4_HUMAN	MAP4K4	Mitogen-activated protein kinase kinase kinase kinase 4	14.21	5	15	17	452.146	1239	142.013	7.45947
O95822	DCMC_HUMAN	MLYCD	Malonyl-CoA decarboxylase, mitochondrial	6.9	2	2	2	76.9825	493	54.9688	8.95361
O95831	AIFM1_HUMAN	AIFM1	Apoptosis-inducing factor 1, mitochondrial	33.28	16	16	20	770.509	613	66.8589	8.95361
O95833	CLIC3_HUMAN	CLIC3	Chloride intracellular channel protein 3	27.97	5	5	10	254.234	236	26.6317	6.43018
O95834	EMAL2_HUMAN	EML2	Echinoderm microtubule-associated protein-like 2	18.18	8	8	10	290.959	649	70.6341	6.31592
O95858	TSN15_HUMAN	TSPAN15	Tetraspanin-15	19.73	5	5	11	322.575	294	33.1428	5.47803	Multi-pass membrane protein
O95861	BPNT1_HUMAN	BPNT1	3'(2'),5'-bisphosphate nucleotidase 1	43.83	11	11	20	672.641	308	33.3712	5.69385
O95865	DDAH2_HUMAN	DDAH2	N(G),N(G)-dimethylarginine dimethylaminohydrolase 2	48.07	7	7	12	377.823	285	29.6255	6.01123
O95870	ABHGA_HUMAN	ABHD16A	Abhydrolase domain-containing protein 16A	9.32	5	5	5	133.995	558	63.2031	8.1333
O95881	TXD12_HUMAN	TXNDC12	Thioredoxin domain-containing protein 12	13.37	2	2	3	76.8016	172	19.1936	5.40186
O95905	SGT1_HUMAN	ECD	Protein SGT1	6.52	3	3	3	71.5305	644	72.7121	4.86865
O95983	MBD3_HUMAN	MBD3	Methyl-CpG-binding domain protein 3	8.25	2	2	2	68.104	291	32.8233	5.33838
O95989	NUDT3_HUMAN	NUDT3	Diphosphoinositol polyphosphate phosphohydrolase 1	18.02	2	2	2	82.2634	172	19.4587	6.34131
O95994	AGR2_HUMAN	AGR2	Anterior gradient protein 2 homolog	59.43	8	9	39	1195.47	175	19.9666	8.99756
O95999	BCL10_HUMAN	BCL10	B-cell lymphoma/leukemia 10	8.15	2	2	2	85.0127	233	26.2353	5.74463
O96000	NDUBA_HUMAN	NDUFB10	NADH dehydrogenase [ubiquinone] 1 beta subcomplex subunit 10	13.95	2	2	3	81.9317	172	20.7632	8.48486
O96007	MOC2B_HUMAN	MOCS2	Molybdopterin synthase catalytic subunit	18.62	2	2	2	64.2333	188	20.9307	5.43994
O96008	TOM40_HUMAN	TOMM40	Mitochondrial import receptor subunit TOM40 homolog	21.05	4	4	7	201.136	361	37.8691	7.25439
O96011	PX11B_HUMAN	PEX11B	Peroxisomal membrane protein 11B	8.11	2	2	2	79.3327	259	28.4132	9.84717
O96013	PAK4_HUMAN	PAK4	Serine/threonine-protein kinase PAK 4	35.87	12	12	15	473.93	591	64.0322	9.72998
O96017	CHK2_HUMAN	CHEK2	Serine/threonine-protein kinase Chk2	4.97	2	2	2	74.9489	543	60.8766	5.90967
O96019	ACL6A_HUMAN	ACTL6A	Actin-like protein 6A	25.64	7	7	8	215.016	429	47.4303	5.60498
P00167	CYB5_HUMAN	CYB5A	Cytochrome b5	55.97	6	6	8	298.046	134	15.3205	4.95752
P00338	LDHA_HUMAN	LDHA	L-lactate dehydrogenase A chain	84.04	24	26	140	3904.25	332	36.6654	8.26514
P00352	AL1A1_HUMAN	ALDH1A1	Retinal dehydrogenase 1	64.47	23	26	65	1986.64	501	54.827	6.72705
P00367	DHE3_HUMAN	GLUD1	Glutamate dehydrogenase 1, mitochondrial	43.91	18	18	27	824.181	558	61.3592	7.79639
P00374	DYR_HUMAN	DHFR	Dihydrofolate reductase	17.65	3	3	3	66.8412	187	21.439	7.41553
P00387	NB5R3_HUMAN	CYB5R3	NADH-cytochrome b5 reductase 3	43.19	9	9	12	236.667	301	34.2127	7.59131	Lipid-anchor, GPI-anchor
P00390	GSHR_HUMAN	GSR	Glutathione reductase, mitochondrial	22.99	7	7	11	363.064	522	56.221	8.49951
P00441	SODC_HUMAN	SOD1	Superoxide dismutase [Cu-Zn]	57.79	6	6	27	687.014	154	15.9259	6.12549
P00488	F13A_HUMAN	F13A1	Coagulation factor XIII A chain	5.05	2	2	7	189.92	732	83.2146	6.0874
P00491	PNPH_HUMAN	PNP	Purine nucleoside phosphorylase	64.01	14	14	30	1042.1	289	32.0972	6.94678
P00492	HPRT_HUMAN	HPRT1	Hypoxanthine-guanine phosphoribosyltransferase	33.03	6	6	8	327.809	218	24.5636	6.68311
P00505	AATM_HUMAN	GOT2	Aspartate aminotransferase, mitochondrial	40.23	14	14	21	690.383	430	47.4873	9.01221
P00533	EGFR_HUMAN	EGFR	Epidermal growth factor receptor	22.15	23	24	33	974.945	1210	134.19	6.68311	Cell membrane
P00558	PGK1_HUMAN	PGK1	Phosphoglycerate kinase 1	79.14	29	29	101	3183.09	417	44.5861	8.104
P00568	KAD1_HUMAN	AK1	Adenylate kinase isoenzyme 1	50.52	9	9	15	403.863	194	21.6213	8.63135	Cytoplasm or cell membrane
P00734	THRB_HUMAN	F2	Prothrombin	7.88	5	5	6	202.738	622	69.9921	5.89697
P00742	FA10_HUMAN	F10	Coagulation factor X	6.15	2	2	2	80.963	488	54.6965	5.93506	Secreted
P00918	CAH2_HUMAN	CA2	Carbonic anhydrase 2	46.92	10	10	22	554.407	260	29.2279	7.40088	Cytoplasm or cell membrane
P00966	ASSY_HUMAN	ASS1	Argininosuccinate synthase	30.1	9	9	14	362.851	412	46.501	8.01611
P00973	OAS1_HUMAN	OAS1	2'-5'-oligoadenylate synthase 1	15.5	4	4	4	133.498	400	45.9994	8.22119
P01009	A1AT_HUMAN	SERPINA1	Alpha-1-antitrypsin	32.06	10	10	15	432.072	418	46.707	5.59229
P01023	A2MG_HUMAN	A2M	Alpha-2-macroglobulin	6.31	6	6	15	270.156	1474	163.188	6.45557
P01024	CO3_HUMAN	C3	Complement C3	4.33	7	7	10	231.503	1663	187.03	6.40479
P01031	CO5_HUMAN	C5	Complement C5	1.61	2	2	2	58.4953	1676	188.186	6.52197
P01033	TIMP1_HUMAN	TIMP1	Metalloproteinase inhibitor 1	14.98	2	2	2	72.6431	207	23.1555	8.104	Secreted
P01034	CYTC_HUMAN	CST3	Cystatin-C	18.49	2	2	2	53.2779	146	15.7891	8.74854
P01040	CYTA_HUMAN	CSTA	Cystatin-A	44.9	3	3	4	153.098	98	10.9997	5.50342
P01111	RASN_HUMAN	NRAS	GTPase NRas	53.44	2	7	15	480.356	189	21.2155	5.17334	Cell membrane
P01116	RASK_HUMAN	KRAS	GTPase KRas	52.38	2	6	11	404.921	189	21.642	6.771	Cell membrane
P01130	LDLR_HUMAN	LDLR	Low-density lipoprotein receptor	8.37	5	5	5	187.249	860	95.3136	5.04639	Single-pass type I membrane protein
P01344	IGF2_HUMAN	IGF2	Insulin-like growth factor II	17.78	3	3	5	101.114	180	20.1273	9.31982
P01834	IGKC_HUMAN	IGKC	Ig kappa chain C region	50	4	4	5	194.966	106	11.6017	5.87158
P01857	IGHG1_HUMAN	IGHG1	Ig gamma-1 chain C region	10	2	2	3	94.4516	330	36.0832	8.19189
P01876	IGHA1_HUMAN	IGHA1	Ig alpha-1 chain C region	17.28	3	3	5	159.858	353	37.6306	6.50732
P02533	K1C14_HUMAN	KRT14	Keratin, type I cytoskeletal 14	70.55	14	35	155	4697.92	472	51.5294	5.16064
P02538	K2C6A_HUMAN	KRT6A	Keratin, type II cytoskeletal 6A	54.26	3	38	132	4382.33	564	60.0083	8.00146
P02545	LMNA_HUMAN	LMNA	Prelamin-A/C	55.12	41	43	78	2717.43	664	74.0947	7.02002
P02649	APOE_HUMAN	APOE	Apolipoprotein E	12.62	4	4	7	173.853	317	36.1318	5.73193
P02686	MBP_HUMAN	MBP	Myelin basic protein	30.59	4	4	5	151.163	304	33.0973	9.78857	Peripheral membrane protein
P02748	CO9_HUMAN	C9	Complement component C9	3.76	2	2	2	70.4247	559	63.1327	5.59229	Secreted
P02750	A2GL_HUMAN	LRG1	Leucine-rich alpha-2-glycoprotein	10.66	2	2	2	41.6132	347	38.1541	6.94678
P02751	FINC_HUMAN	FN1	Fibronectin	2.31	5	5	7	198.125	2386	262.46	5.70654
P02765	FETUA_HUMAN	AHSG	Alpha-2-HS-glycoprotein	3.54	2	2	16	486.33	367	39.2997	5.71924
P02768	ALBU_HUMAN	ALB	Serum albumin	55.34	26	26	146	3887.64	609	69.3215	6.27783
P02771	FETA_HUMAN	AFP	Alpha-fetoprotein	5.58	3	3	4	170.499	609	68.633	5.68115
P02774	VTDB_HUMAN	GC	Vitamin D-binding protein	8.44	3	3	4	152.24	474	52.929	5.5415	Secreted
P02786	TFR1_HUMAN	TFRC	Transferrin receptor protein 1	31.05	18	18	29	1016.52	760	84.8179	6.60986	Single-pass type II membrane protein
P02788	TRFL_HUMAN	LTF	Lactotransferrin	2.96	2	2	2	64.1553	710	78.1319	8.11865	Secreted
P02792	FRIL_HUMAN	FTL	Ferritin light chain	17.71	2	2	2	76.9363	175	20.0071	5.78271
P02794	FRIH_HUMAN	FTH1	Ferritin heavy chain	16.94	3	3	12	331.967	183	21.2123	5.5542	Cytoplasm or cell membrane
P02795	MT2_HUMAN	MT2A	Metallothionein-2	52.46	2	3	4	106.87	61	6.0372	7.82568
P03950	ANGI_HUMAN	ANG	Angiogenin	31.97	3	3	3	61.0453	147	16.5394	9.64209
P03973	SLPI_HUMAN	SLPI	Antileukoproteinase	20.45	2	2	4	84.2966	132	14.3159	8.74854
P04040	CATA_HUMAN	CAT	Catalase	41.18	19	19	22	669.675	527	59.7188	7.38623
P04062	GLCM_HUMAN	GBA	Glucosylceramidase	11.19	4	4	5	175.957	536	59.6782	7.60596
P04066	FUCO_HUMAN	FUCA1	Tissue alpha-L-fucosidase	18.88	5	5	8	226.16	466	53.6547	6.84424	Lysosome
P04075	ALDOA_HUMAN	ALDOA	Fructose-bisphosphate aldolase A	80.22	23	25	112	3371.93	364	39.3953	8.08936
P04080	CYTB_HUMAN	CSTB	Cystatin-B	45.92	3	3	4	99.2171	98	11.1326	7.56201
P04083	ANXA1_HUMAN	ANXA1	Annexin A1	66.76	23	23	71	2832.95	346	38.69	7.02002	Cytoplasm or cell membrane
P04179	SODM_HUMAN	SOD2	Superoxide dismutase [Mn], mitochondrial	26.58	5	5	8	284.027	222	24.7066	8.25049
P04181	OAT_HUMAN	OAT	Ornithine aminotransferase, mitochondrial	12.76	5	5	7	161.389	439	48.5042	7.03467
P04183	KITH_HUMAN	TK1	Thymidine kinase, cytosolic	38.03	6	6	9	235.994	234	25.452	8.51416
P04259	K2C6B_HUMAN	KRT6B	Keratin, type II cytoskeletal 6B	56.03	5	39	169	5765.08	564	60.0303	8.00146
P04264	K2C1_HUMAN	KRT1	Keratin, type II cytoskeletal 1	69.25	40	45	703	29320.8	644	65.999	8.11865	Cell membrane
P04350	TBB4A_HUMAN	TUBB4A	Tubulin beta-4A chain	66.67	2	21	141	3636.69	444	49.5539	4.88135
P04406	G3P_HUMAN	GAPDH	Glyceraldehyde-3-phosphate dehydrogenase	80.3	21	21	157	5039.2	335	36.0304	8.45557
P04424	ARLY_HUMAN	ASL	Argininosuccinate lyase	29.31	14	14	24	689.07	464	51.6253	6.48096
P04626	ERBB2_HUMAN	ERBB2	Receptor tyrosine-protein kinase erbB-2	17.61	14	16	20	673.185	1255	137.821	5.90967	Single-pass type I membrane protein
P04632	CPNS1_HUMAN	CAPNS1	Calpain small subunit 1	48.88	9	9	15	446.397	268	28.2977	5.19873	Cell membrane, translocates to the plasma membrane upon Ca(2+) binding
P04637	P53_HUMAN	TP53	Cellular tumor antigen p53	15.78	4	4	5	165.493	393	43.6254	6.78564
P04732	MT1E_HUMAN	MT1E	Metallothionein-1E	52.46	2	3	6	252.74	61	6.0092	7.95752
P04792	HSPB1_HUMAN	HSPB1	Heat shock protein beta-1	63.9	11	11	31	872.777	205	22.7685	6.40479	Cytoplasm or cell membrane
P04843	RPN1_HUMAN	RPN1	Dolichyl-diphosphooligosaccharide--protein glycosyltransferase subunit 1	48.27	20	20	30	793.713	607	68.5268	6.37939
P04844	RPN2_HUMAN	RPN2	Dolichyl-diphosphooligosaccharide--protein glycosyltransferase subunit 2	43.58	18	18	35	954.683	631	69.241	5.69385
P04899	GNAI2_HUMAN	GNAI2	Guanine nucleotide-binding protein G(i) subunit alpha-2	63.66	14	22	79	3026.17	355	40.4251	5.5415	Cytoplasm or cell membrane
P04920	B3A2_HUMAN	SLC4A2	Anion exchange protein 2	22.24	19	19	24	818.201	1241	136.923	6.29053	Multi-pass membrane protein
P05023	AT1A1_HUMAN	ATP1A1	Sodium/potassium-transporting ATPase subunit alpha-1	45.26	42	42	202	7186.14	1023	112.824	5.49072	Multi-pass membrane protein
P05026	AT1B1_HUMAN	ATP1B1	Sodium/potassium-transporting ATPase subunit beta-1	41.91	11	11	48	1350.9	303	35.0389	8.52881
P05067	A4_HUMAN	APP	Amyloid beta A4 protein	11.95	7	7	8	232.218	770	86.8881	4.81787	Single-pass type I membrane protein
P05089	ARGI1_HUMAN	ARG1	Arginase-1	37.27	9	9	11	282.285	322	34.7133	7.21045	Cytoplasm or cell membrane
P05091	ALDH2_HUMAN	ALDH2	Aldehyde dehydrogenase, mitochondrial	39.07	16	19	27	850.455	517	56.3456	7.04932
P05106	ITB3_HUMAN	ITGB3	Integrin beta-3	6.47	4	4	5	144.807	788	87.0004	5.23682	Single-pass type I membrane protein
P05109	S10A8_HUMAN	S100A8	Protein S100-A8	60.22	5	5	10	305.417	93	10.8276	7.03467	Peripheral membrane protein
P05114	HMGN1_HUMAN	HMGN1	Non-histone chromosomal protein HMG-14	29	2	2	2	84.1239	100	10.6526	9.59814
P05141	ADT2_HUMAN	SLC25A5	ADP/ATP translocase 2	36.91	5	14	32	942.829	298	32.8312	9.68604	Multi-pass membrane protein
P05161	ISG15_HUMAN	ISG15	Ubiquitin-like protein ISG15	30.91	5	5	10	228.538	165	17.8763	7.44482
P05165	PCCA_HUMAN	PCCA	Propionyl-CoA carboxylase alpha chain, mitochondrial	9.48	5	5	5	158.43	728	80.0081	7.51807
P05166	PCCB_HUMAN	PCCB	Propionyl-CoA carboxylase beta chain, mitochondrial	9.65	4	4	4	152.588	539	58.1788	7.63525
P05198	IF2A_HUMAN	EIF2S1	Eukaryotic translation initiation factor 2 subunit 1	53.65	16	16	28	856.49	315	36.0894	5.08447
P05204	HMGN2_HUMAN	HMGN2	Non-histone chromosomal protein HMG-17	35.56	2	2	3	85.5112	90	9.38706	9.99365
P05362	ICAM1_HUMAN	ICAM1	Intercellular adhesion molecule 1	33.27	13	13	23	733.979	532	57.789	7.98682	Single-pass type I membrane protein
P05386	RLA1_HUMAN	RPLP1	60S acidic ribosomal protein P1	57.02	3	4	20	597.496	114	11.5067	4.32275
P05387	RLA2_HUMAN	RPLP2	60S acidic ribosomal protein P2	85.22	6	7	16	530.003	115	11.6578	4.53857
P05388	RLA0_HUMAN	RPLP0	60S acidic ribosomal protein P0	59.31	15	15	32	1028.38	317	34.2518	5.97314
P05452	TETN_HUMAN	CLEC3B	Tetranectin	30.2	3	3	4	101.653	202	22.5223	5.66846
P05455	LA_HUMAN	SSB	Lupus La protein	34.31	15	15	22	779.996	408	46.8082	7.12256
P05534	1A24_HUMAN	HLA-A	HLA class I histocompatibility antigen, A-24 alpha chain	57.81	9	19	83	2678.73	365	40.663	6.34131	Cell membrane
P05556	ITB1_HUMAN	ITGB1	Integrin beta-1	42.11	27	27	110	2784.72	798	88.357	5.38916	Single-pass type I membrane protein
P05783	K1C18_HUMAN	KRT18	Keratin, type I cytoskeletal 18	73.95	28	30	118	3243.51	430	48.0285	5.45264
P05787	K2C8_HUMAN	KRT8	Keratin, type II cytoskeletal 8	79.3	36	43	234	7299.05	483	53.6711	5.59229
P06132	DCUP_HUMAN	UROD	Uroporphyrinogen decarboxylase	15.53	3	3	5	100.599	367	40.7608	6.13818
P06213	INSR_HUMAN	INSR	Insulin receptor	15.27	18	18	22	671.658	1382	156.232	6.20166	Single-pass type I membrane protein
P06241	FYN_HUMAN	FYN	Tyrosine-protein kinase Fyn	18.25	3	11	15	401.714	537	60.7234	6.66846	Cytoplasm or cell membrane
P06280	AGAL_HUMAN	GLA	Alpha-galactosidase A	14.69	5	5	5	134.643	429	48.7349	5.60498
P06396	GELS_HUMAN	GSN	Gelsolin	36.45	18	18	43	1276.06	782	85.6442	6.27783
P06400	RB_HUMAN	RB1	Retinoblastoma-associated protein	2.48	2	2	2	69.5047	928	106.092	7.94287
P06454	PTMA_HUMAN	PTMA	Prothymosin alpha	36.94	5	5	57	2161.18	111	12.196	3.77686
P06493	CDK1_HUMAN	CDK1	Cyclin-dependent kinase 1	44.11	10	10	17	502.264	297	34.0739	8.39697
P06576	ATPB_HUMAN	ATP5B	ATP synthase subunit beta, mitochondrial	58.79	23	23	48	1379.14	529	56.5246	5.40186
P06702	S10A9_HUMAN	S100A9	Protein S100-A9	56.14	6	6	14	426.86	114	13.2335	6.12549	Cytoplasm or cell membrane
P06703	S10A6_HUMAN	S100A6	Protein S100-A6	84.44	8	8	66	3208.96	90	10.1733	5.47803
P06730	IF4E_HUMAN	EIF4E	Eukaryotic translation initiation factor 4E	14.75	3	3	4	148.359	217	25.0815	6.15088
P06731	CEAM5_HUMAN	CEACAM5	Carcinoembryonic antigen-related cell adhesion molecule 5	11.97	4	5	8	231.452	702	76.7472	5.92236	Lipid-anchor, GPI-anchor
P06733	ENOA_HUMAN	ENO1	Alpha-enolase	84.79	30	35	293	10545.8	434	47.1393	7.38623	Cytoplasm or cell membrane
P06737	PYGL_HUMAN	PYGL	Glycogen phosphorylase, liver form	33.53	18	28	59	1661.96	847	97.087	7.1665
P06744	G6PI_HUMAN	GPI	Glucose-6-phosphate isomerase	49.1	19	19	64	2178.63	558	63.1072	8.32373
P06748	NPM_HUMAN	NPM1	Nucleophosmin	40.48	6	6	13	499.26	294	32.5548	4.77979
P06753	TPM3_HUMAN	TPM3	Tropomyosin alpha-3 chain	32.28	6	12	22	632.711	285	32.9298	4.71631
P06756	ITAV_HUMAN	ITGAV	Integrin alpha-V	47.04	46	46	133	3682.33	1048	115.964	5.68115	Single-pass type I membrane protein
P06865	HEXA_HUMAN	HEXA	Beta-hexosaminidase subunit alpha	16.45	6	6	7	251.371	529	60.6643	5.16064
P07099	HYEP_HUMAN	EPHX1	Epoxide hydrolase 1	33.41	11	11	14	378.845	455	52.915	7.25439
P07108	ACBP_HUMAN	DBI	Acyl-CoA-binding protein	83.91	7	7	21	728.262	87	10.038	6.56592
P07195	LDHB_HUMAN	LDHB	L-lactate dehydrogenase B chain	73.65	21	23	119	3866.24	334	36.6151	6.04932
P07199	CENPB_HUMAN	CENPB	Major centromere autoantigen B	5.34	2	2	2	69.8477	599	65.1316	4.55127
P07203	GPX1_HUMAN	GPX1	Glutathione peroxidase 1	37.44	6	6	6	116.457	203	22.0751	6.55127
P07237	PDIA1_HUMAN	P4HB	Protein disulfide-isomerase	63.19	31	31	76	2063.78	508	57.0807	4.86865	Cell membrane
P07305	H10_HUMAN	H1F0	Histone H1.0	21.13	5	5	9	295.109	194	20.8502	10.8433
P07311	ACYP1_HUMAN	ACYP1	Acylphosphatase-1	51.52	4	4	4	149.281	99	11.2539	9.30518
P07339	CATD_HUMAN	CTSD	Cathepsin D	41.99	12	12	19	593.771	412	44.5236	6.53662
P07355	ANXA2_HUMAN	ANXA2	Annexin A2	76.99	32	32	257	7333.62	339	38.5798	7.75244	Secreted
P07384	CAN1_HUMAN	CAPN1	Calpain-1 catalytic subunit	40.06	29	29	47	1379.92	714	81.8382	5.66846	Single-pass type II membrane protein
P07437	TBB5_HUMAN	TUBB	Tubulin beta chain	80.41	5	28	196	5463.52	444	49.639	4.89404
P07478	TRY2_HUMAN	PRSS2	Trypsin-2	12.15	2	2	2	72.1896	247	26.471	4.91943
P07602	SAP_HUMAN	PSAP	Prosaposin	26.72	12	12	28	713.941	524	58.0739	5.17334	Cell membrane
P07686	HEXB_HUMAN	HEXB	Beta-hexosaminidase subunit beta	21.76	9	9	12	289.731	556	63.0712	6.75635
P07737	PROF1_HUMAN	PFN1	Profilin-1	85.71	13	13	58	1787.02	140	15.0446	8.26514
P07741	APT_HUMAN	APRT	Adenine phosphoribosyltransferase	90	13	13	38	1363.77	180	19.5954	6.02393
P07814	SYEP_HUMAN	EPRS	Bifunctional glutamate/proline--tRNA ligase	43.39	53	53	91	3342.98	1512	170.483	7.32764
P07900	HS90A_HUMAN	HSP90AA1	Heat shock protein HSP 90-alpha	50.55	27	38	221	6506.88	732	84.6067	5.021
P07910	HNRPC_HUMAN	HNRNPC	Heterogeneous nuclear ribonucleoproteins C1/C2	28.76	11	11	28	918.508	306	33.6495	5.08447
P07919	QCR6_HUMAN	UQCRH	Cytochrome b-c1 complex subunit 6, mitochondrial	29.67	2	2	5	85.1336	91	10.7319	4.43701
P07942	LAMB1_HUMAN	LAMB1	Laminin subunit beta-1	3.86	5	5	5	131.003	1786	197.909	4.94482
P07947	YES_HUMAN	YES1	Tyrosine-protein kinase Yes	37.57	7	17	27	742.015	543	60.7625	6.7417	Cell membrane
P07951	TPM2_HUMAN	TPM2	Tropomyosin beta chain	41.9	5	16	25	813.771	284	32.8306	4.70361
P07954	FUMH_HUMAN	FH	Fumarate hydratase, mitochondrial	32.16	11	11	14	487.516	510	54.6022	8.76318
P07996	TSP1_HUMAN	THBS1	Thrombospondin-1	9.4	9	9	11	351.722	1170	129.3	4.94482
P08069	IGF1R_HUMAN	IGF1R	Insulin-like growth factor 1 receptor	17.92	20	20	23	760.747	1367	154.693	5.79541	Single-pass type I membrane protein
P08107	HSP71_HUMAN	HSPA1A	Heat shock 70 kDa protein 1A/1B	66.77	31	34	134	3699.29	641	70.009	5.65576
P08133	ANXA6_HUMAN	ANXA6	Annexin A6	32.24	17	17	22	643.734	673	75.8256	5.60498	Cytoplasm or cell membrane
P08174	DAF_HUMAN	CD55	Complement decay-accelerating factor	56.17	16	16	33	658.834	381	41.3736	7.59131	Cell membrane
P08195	4F2_HUMAN	SLC3A2	4F2 cell-surface antigen heavy chain	50.16	30	30	187	5378.91	630	67.9517	5.0083	Multi-pass membrane protein
P08236	BGLR_HUMAN	GUSB	Beta-glucuronidase	5.68	3	3	3	64.7079	651	74.6847	7.02002
P08237	PFKAM_HUMAN	PFKM	ATP-dependent 6-phosphofructokinase, muscle type	32.31	17	19	26	942.886	780	85.1284	7.98682
P08238	HS90B_HUMAN	HSP90AB1	Heat shock protein HSP 90-beta	53.59	28	41	246	7464.23	724	83.2121	5.03369
P08240	SRPR_HUMAN	SRPR	Signal recognition particle receptor subunit alpha	40.28	15	15	18	583.841	638	69.7672	8.95361
P08243	ASNS_HUMAN	ASNS	Asparagine synthetase [glutamine-hydrolyzing]	26.38	13	13	15	406.135	561	64.3286	6.85889
P08397	HEM3_HUMAN	HMBS	Porphobilinogen deaminase	27.42	6	6	11	427.427	361	39.3056	7.18115
P08559	ODPA_HUMAN	PDHA1	Pyruvate dehydrogenase E1 component subunit alpha, somatic form, mitochondrial	21.28	6	6	6	174.718	390	43.2676	8.06006
P08571	CD14_HUMAN	CD14	Monocyte differentiation antigen CD14	16.53	5	5	7	160.086	375	40.0507	6.22705	Cell membrane
P08574	CY1_HUMAN	CYC1	Cytochrome c1, heme protein, mitochondrial	18.15	6	6	8	288.212	325	35.399	8.99756
P08579	RU2B_HUMAN	SNRPB2	U2 small nuclear ribonucleoprotein B''	22.22	3	4	6	146.766	225	25.4701	9.71533
P08581	MET_HUMAN	MET	Hepatocyte growth factor receptor	24.46	23	23	27	644.312	1390	155.441	7.32764	Single-pass type I membrane protein
P08582	TRFM_HUMAN	MFI2	Melanotransferrin	4.07	2	2	2	99.9157	738	80.1633	5.93506
P08621	RU17_HUMAN	SNRNP70	U1 small nuclear ribonucleoprotein 70 kDa	14.42	6	6	6	188.432	437	51.5258	9.93506
P08651	NFIC_HUMAN	NFIC	Nuclear factor 1 C-type	11.61	5	5	5	131.432	508	55.64	8.38232
P08670	VIME_HUMAN	VIM	Vimentin	12.66	3	3	4	116.794	466	53.6191	5.12256
P08727	K1C19_HUMAN	KRT19	Keratin, type I cytoskeletal 19	83.75	25	36	128	3814.27	400	44.0791	5.13525
P08754	GNAI3_HUMAN	GNAI3	Guanine nucleotide-binding protein G(k) subunit alpha	61.3	16	21	85	3328.09	354	40.5063	5.69385	Cytoplasm or cell membrane
P08758	ANXA5_HUMAN	ANXA5	Annexin A5	73.75	21	21	50	1519.96	320	35.9144	5.04639	Cell membrane
P08779	K1C16_HUMAN	KRT16	Keratin, type I cytoskeletal 16	72.73	20	35	147	4242.54	473	51.2362	5.04639
P08865	RSSA_HUMAN	RPSA	40S ribosomal protein SA	58.31	15	15	31	1054.58	295	32.8334	4.86865
P08913	ADA2A_HUMAN	ADRA2A	Alpha-2A adrenergic receptor	19.11	5	5	8	295.089	450	48.9257	9.74463	Multi-pass membrane protein
P09001	RM03_HUMAN	MRPL3	39S ribosomal protein L3, mitochondrial	8.33	2	2	3	111.761	348	38.6081	9.48096
P09012	SNRPA_HUMAN	SNRPA	U1 small nuclear ribonucleoprotein A	17.73	2	3	4	121.35	282	31.2592	9.83252
P09104	ENOG_HUMAN	ENO2	Gamma-enolase	59.22	10	16	129	5231.88	434	47.239	5.03369
P09110	THIK_HUMAN	ACAA1	3-ketoacyl-CoA thiolase, peroxisomal	28.07	8	8	11	339.591	424	44.2639	8.44092
P09132	SRP19_HUMAN	SRP19	Signal recognition particle 19 kDa protein	36.11	3	3	3	103.609	144	16.1454	9.84717
P09211	GSTP1_HUMAN	GSTP1	Glutathione S-transferase P	71.9	16	16	77	2609.86	210	23.341	5.64307
P09234	RU1C_HUMAN	SNRPC	U1 small nuclear ribonucleoprotein C	18.87	2	2	2	63.5061	159	17.3812	9.67139
P09327	VILI_HUMAN	VIL1	Villin-1	55.26	35	35	76	2256.31	827	92.6367	6.39209
P09382	LEG1_HUMAN	LGALS1	Galectin-1	33.33	3	3	6	216.8	135	14.7062	5.50342
P09417	DHPR_HUMAN	QDPR	Dihydropteridine reductase	36.07	6	6	12	409.405	244	25.773	7.37158
P09429	HMGB1_HUMAN	HMGB1	High mobility group protein B1	31.16	5	7	11	396.735	215	24.8782	5.74463	Cytoplasm or cell membrane
P09467	F16P1_HUMAN	FBP1	Fructose-1,6-bisphosphatase 1	36.09	10	10	13	480.903	338	36.8188	6.99072
P09493	TPM1_HUMAN	TPM1	Tropomyosin alpha-1 chain	33.45	5	12	18	589.978	284	32.6887	4.7417
P09496	CLCA_HUMAN	CLTA	Clathrin light chain A	4.44	2	2	2	66.2068	248	27.06	4.51318
P09497	CLCB_HUMAN	CLTB	Clathrin light chain B	13.54	3	3	3	80.5568	229	25.1751	4.64014
P09525	ANXA4_HUMAN	ANXA4	Annexin A4	59.25	23	23	99	3712.15	319	35.8601	6.12549
P09543	CN37_HUMAN	CNP	2',3'-cyclic-nucleotide 3'-phosphodiesterase	58.91	26	26	50	1361.69	421	47.5487	9.0708	Cell membrane, lipid-anchor
P09622	DLDH_HUMAN	DLD	Dihydrolipoyl dehydrogenase, mitochondrial	24.75	9	9	12	414.92	509	54.143	7.85498
P09651	ROA1_HUMAN	HNRNPA1	Heterogeneous nuclear ribonucleoprotein A1	52.69	17	18	37	1342.7	372	38.7231	9.12939
P09661	RU2A_HUMAN	SNRPA1	U2 small nuclear ribonucleoprotein A'	43.53	10	10	12	368.389	255	28.3981	8.6167
P09668	CATH_HUMAN	CTSH	Pro-cathepsin H	15.82	3	3	5	143.727	335	37.369	8.07471
P09758	TACD2_HUMAN	TACSTD2	Tumor-associated calcium signal transducer 2	33.13	7	7	9	303.605	323	35.6866	8.86572	Single-pass type I membrane protein
P09874	PARP1_HUMAN	PARP1	Poly [ADP-ribose] polymerase 1	23.77	18	18	26	833.216	1014	113.012	8.88037
P09913	IFIT2_HUMAN	IFIT2	Interferon-induced protein with tetratricopeptide repeats 2	27.12	11	11	13	325.564	472	54.5975	6.75635
P09914	IFIT1_HUMAN	IFIT1	Interferon-induced protein with tetratricopeptide repeats 1	30.33	10	10	15	518.186	478	55.3252	7.1958
P09960	LKHA4_HUMAN	LTA4H	Leukotriene A-4 hydrolase	51.23	24	24	36	1249.52	611	69.2412	6.17627
P09972	ALDOC_HUMAN	ALDOC	Fructose-bisphosphate aldolase C	66.76	18	20	32	1045.78	364	39.4312	6.87354
P0C0L4	CO4A_HUMAN	C4A	Complement C4-A	2.64	3	3	4	90.8933	1744	192.664	7.07861
P0C0S5	H2AZ_HUMAN	H2AFZ	Histone H2A.Z	53.91	4	6	105	2233.01	128	13.5446	10.5796
P0C870	JMJD7_HUMAN	JMJD7	JmjC domain-containing protein 7	10.76	3	3	3	55.4726	316	35.9089	5.37646
P0CAP2	GRL1A_HUMAN	POLR2M	DNA-directed RNA polymerase II subunit GRINL1A	12.23	2	2	2	57.3146	368	41.7139	6.39209
P0CW22	RS17L_HUMAN	RPS17L	40S ribosomal protein S17-like	41.48	4	4	6	304.661	135	15.5404	9.84717
P10155	RO60_HUMAN	TROVE2	60 kDa SS-A/Ro ribonucleoprotein	21.93	9	9	13	376.747	538	60.6312	8.03076
P10253	LYAG_HUMAN	GAA	Lysosomal alpha-glucosidase	3.05	2	2	2	62.9344	952	105.257	5.99854
P10301	RRAS_HUMAN	RRAS	Ras-related protein R-Ras	49.54	8	10	20	669.502	218	23.4659	6.93213	Cell membrane, lipid-anchor
P10319	1B58_HUMAN	HLA-B	HLA class I histocompatibility antigen, B-58 alpha chain	45.58	2	11	54	1837.32	362	40.312	6.30322	Cell membrane
P10398	ARAF_HUMAN	ARAF	Serine/threonine-protein kinase A-Raf	11.39	5	5	6	203.622	606	67.5423	9.01221
P10515	ODP2_HUMAN	DLAT	Dihydrolipoyllysine-residue acetyltransferase component of pyruvate dehydrogenase complex, mitochondrial	17.47	9	9	13	431.645	647	68.9531	7.84033
P10586	PTPRF_HUMAN	PTPRF	Receptor-type tyrosine-protein phosphatase F	17.2	22	22	30	820.151	1907	212.744	6.30322	Single-pass type I membrane protein
P10599	THIO_HUMAN	TXN	Thioredoxin	80	7	7	50	1628.6	105	11.7297	4.91943
P10619	PPGB_HUMAN	CTSA	Lysosomal protective protein	11.46	4	4	5	213.652	480	54.4311	6.60986
P10620	MGST1_HUMAN	MGST1	Microsomal glutathione S-transferase 1	16.77	2	2	2	73.3601	155	17.5872	9.39307
P10644	KAP0_HUMAN	PRKAR1A	cAMP-dependent protein kinase type I-alpha regulatory subunit	19.16	5	5	5	169.345	381	42.955	5.35107
P10646	TFPI1_HUMAN	TFPI	Tissue factor pathway inhibitor	12.83	4	4	5	191.063	304	34.992	8.25049	Secreted
P10768	ESTD_HUMAN	ESD	S-formylglutathione hydrolase	51.06	10	10	25	635.913	282	31.4425	7.02002
P10809	CH60_HUMAN	HSPD1	60 kDa heat shock protein, mitochondrial	64.57	33	33	115	4009.39	573	61.0164	5.87158
P10909	CLUS_HUMAN	CLU	Clusterin	12.47	4	4	5	189.147	449	52.461	6.26514
P11021	GRP78_HUMAN	HSPA5	78 kDa glucose-regulated protein	50.15	30	32	98	3449.68	654	72.2884	5.16064	Cytoplasm or cell membrane
P11047	LAMC1_HUMAN	LAMC1	Laminin subunit gamma-1	8.83	11	11	11	338.079	1609	177.489	5.12256	Secreted
P11117	PPAL_HUMAN	ACP2	Lysosomal acid phosphatase	7.8	3	3	4	162.243	423	48.3135	6.7417
P11142	HSP7C_HUMAN	HSPA8	Heat shock cognate 71 kDa protein	64.24	31	35	115	3374.83	646	70.8542	5.51611	Cytoplasm or cell membrane
P11166	GTR1_HUMAN	SLC2A1	Solute carrier family 2, facilitated glucose transporter member 1	17.07	11	11	37	1009.77	492	54.0485	8.71924	Multi-pass membrane protein
P11171	41_HUMAN	EPB41	Protein 4.1	21.41	10	12	15	475.341	864	96.9573	5.57959
P11172	UMPS_HUMAN	UMPS	Uridine 5'-monophosphate synthase	26.88	12	12	12	304.492	480	52.1886	7.23975
P11177	ODPB_HUMAN	PDHB	Pyruvate dehydrogenase E1 component subunit beta, mitochondrial	32.31	7	7	9	252.91	359	39.208	6.65381
P11182	ODB2_HUMAN	DBT	Lipoamide acyltransferase component of branched-chain alpha-keto acid dehydrogenase complex, mitochondrial	14.94	5	5	6	212.216	482	53.4529	8.51416
P11216	PYGB_HUMAN	PYGB	Glycogen phosphorylase, brain form	60.5	45	55	161	5034.46	843	96.6345	6.85889
P11233	RALA_HUMAN	RALA	Ras-related protein Ral-A	50.97	4	10	16	546.027	206	23.552	7.10791	Cell membrane, lipid-anchor
P11234	RALB_HUMAN	RALB	Ras-related protein Ral-B	50.49	3	9	13	478.766	206	23.3939	6.62451	Cell membrane, lipid-anchor
P11274	BCR_HUMAN	BCR	Breakpoint cluster region protein	7.47	5	6	6	189.192	1271	142.73	7.03467
P11279	LAMP1_HUMAN	LAMP1	Lysosome-associated membrane glycoprotein 1	9.83	4	4	10	342.409	417	44.8538	8.74854	Single-pass type I membrane protein
P11310	ACADM_HUMAN	ACADM	Medium-chain specific acyl-CoA dehydrogenase, mitochondrial	15.68	5	5	7	213.797	421	46.5586	8.36768
P11387	TOP1_HUMAN	TOP1	DNA topoisomerase 1	17.12	9	9	11	316.476	765	90.6689	9.30518
P11388	TOP2A_HUMAN	TOP2A	DNA topoisomerase 2-alpha	13.78	14	17	20	713.464	1531	174.276	8.71924
P11413	G6PD_HUMAN	G6PD	Glucose-6-phosphate 1-dehydrogenase	74.95	35	35	95	2828.1	515	59.219	6.84424
P11441	UBL4A_HUMAN	UBL4A	Ubiquitin-like protein 4A	32.48	4	4	4	103.477	157	17.7656	8.66064
P11498	PYC_HUMAN	PC	Pyruvate carboxylase, mitochondrial	17.15	14	14	16	652.668	1178	129.551	6.84424
P11586	C1TC_HUMAN	MTHFD1	C-1-tetrahydrofolate synthase, cytoplasmic	52.09	38	38	61	1826.14	935	101.495	7.29834
P11717	MPRI_HUMAN	IGF2R	Cation-independent mannose-6-phosphate receptor	8.35	14	14	15	335.147	2491	274.199	5.93506	Single-pass type I membrane protein
P11766	ADHX_HUMAN	ADH5	Alcohol dehydrogenase class-3	38.24	8	8	18	523.798	374	39.6984	7.48877
P11802	CDK4_HUMAN	CDK4	Cyclin-dependent kinase 4	13.53	3	3	3	57.2215	303	33.7084	7.00537
P11908	PRPS2_HUMAN	PRPS2	Ribose-phosphate pyrophosphokinase 2	31.76	3	8	10	307.086	318	34.747	6.60986
P11940	PABP1_HUMAN	PABPC1	Polyadenylate-binding protein 1	30.66	15	21	40	1261.66	636	70.6259	9.49561
P12004	PCNA_HUMAN	PCNA	Proliferating cell nuclear antigen	36.02	7	7	9	223.843	261	28.7503	4.69092
P12035	K2C3_HUMAN	KRT3	Keratin, type II cytoskeletal 3	20.38	4	15	36	1191.41	628	64.3776	6.48096
P12081	SYHC_HUMAN	HARS	Histidine--tRNA ligase, cytoplasmic	48.33	19	24	34	1054.86	509	57.3742	5.88428
P12111	CO6A3_HUMAN	COL6A3	Collagen alpha-3(VI) chain	2.33	3	3	11	259.459	3177	343.457	6.68311
P12235	ADT1_HUMAN	SLC25A4	ADP/ATP translocase 1	45.64	5	14	21	576.049	298	33.0432	9.75928	Multi-pass membrane protein
P12236	ADT3_HUMAN	SLC25A6	ADP/ATP translocase 3	33.56	2	10	17	481.49	298	32.8452	9.74463
P12259	FA5_HUMAN	F5	Coagulation factor V	16.37	28	28	37	1016.62	2224	251.546	6.04932
P12268	IMDH2_HUMAN	IMPDH2	Inosine-5'-monophosphate dehydrogenase 2	39.3	19	19	27	920.321	514	55.7696	6.90283
P12270	TPR_HUMAN	TPR	Nucleoprotein TPR	10.88	17	17	17	612.797	2363	267.131	5.021
P12273	PIP_HUMAN	PIP	Prolactin-inducible protein	56.85	6	6	8	294.133	146	16.5618	8.04541
P12277	KCRB_HUMAN	CKB	Creatine kinase B-type	35.43	11	11	43	1622.95	381	42.6173	5.59229
P12429	ANXA3_HUMAN	ANXA3	Annexin A3	62.85	23	23	47	1519.9	323	36.3527	5.92236	Cell membrane
P12532	KCRU_HUMAN	CKMT1A	Creatine kinase U-type, mitochondrial	26.38	7	7	14	382.836	417	47.0072	8.33838
P12644	BMP4_HUMAN	BMP4	Bone morphogenetic protein 4	14.95	4	4	4	147.908	408	46.5256	8.71924
P12694	ODBA_HUMAN	BCKDHA	2-oxoisovalerate dehydrogenase subunit alpha, mitochondrial	20	7	7	8	168.126	445	50.4392	8.26514
P12814	ACTN1_HUMAN	ACTN1	Alpha-actinin-1	68.16	28	54	209	7409.4	892	102.993	5.41455
P12830	CADH1_HUMAN	CDH1	Cadherin-1	20.52	14	14	29	1002.56	882	97.3959	4.729	Single-pass type I membrane protein
P12931	SRC_HUMAN	SRC	Proto-oncogene tyrosine-protein kinase Src	56.9	15	21	36	1188.79	536	59.797	7.41553	Cell membrane, lipid-anchor
P12955	PEPD_HUMAN	PEPD	Xaa-Pro dipeptidase	47.06	15	15	21	516.008	493	54.5129	5.99854
P12956	XRCC6_HUMAN	XRCC6	X-ray repair cross-complementing protein 6	45.98	24	24	35	1115.86	609	69.7991	6.63916
P13010	XRCC5_HUMAN	XRCC5	X-ray repair cross-complementing protein 5	44.67	27	27	49	1417.38	732	82.6523	5.80811
P13473	LAMP2_HUMAN	LAMP2	Lysosome-associated membrane glycoprotein 2	9.51	3	3	4	144.407	410	44.9323	5.63037
P13489	RINI_HUMAN	RNH1	Ribonuclease inhibitor	73.32	22	22	38	1273.9	461	49.9411	4.81787
P13497	BMP1_HUMAN	BMP1	Bone morphogenetic protein 1	7	6	6	6	129.684	986	111.178	6.90283	Secreted
P13569	CFTR_HUMAN	CFTR	Cystic fibrosis transmembrane conductance regulator	1.35	2	2	2	44.5557	1480	168.034	8.73389	Apical cell membrane
P13639	EF2_HUMAN	EEF2	Elongation factor 2	57.69	42	43	135	4067.05	858	95.277	6.82959
P13645	K1C10_HUMAN	KRT10	Keratin, type I cytoskeletal 10	61.82	34	40	477	17570.1	584	58.7917	5.21143
P13646	K1C13_HUMAN	KRT13	Keratin, type I cytoskeletal 13	39.08	9	16	89	2745.52	458	49.5574	4.95752	Cytoplasm or cell membrane
P13647	K2C5_HUMAN	KRT5	Keratin, type II cytoskeletal 5	55.25	25	40	122	3900.34	590	62.34	7.73779
P13667	PDIA4_HUMAN	PDIA4	Protein disulfide-isomerase A4	60.31	32	32	74	2222.49	645	72.887	5.07178
P13674	P4HA1_HUMAN	P4HA1	Prolyl 4-hydroxylase subunit alpha-1	33.71	12	12	13	393.935	534	61.011	6.01123
P13688	CEAM1_HUMAN	CEACAM1	Carcinoembryonic antigen-related cell adhesion molecule 1	21.1	7	8	13	312.289	526	57.5247	5.97314	Single-pass type I membrane protein
P13693	TCTP_HUMAN	TPT1	Translationally-controlled tumor protein	40.12	7	7	15	508.918	172	19.5826	4.93213	Cytoplasm or cell membrane
P13716	HEM2_HUMAN	ALAD	Delta-aminolevulinic acid dehydratase	12.12	4	4	4	144.788	330	36.2714	6.78564
P13726	TF_HUMAN	F3	Tissue factor	10.17	3	3	3	149.627	295	33.0468	7.03467	Single-pass type I membrane protein
P13747	HLAE_HUMAN	HLA-E	HLA class I histocompatibility antigen, alpha chain E	16.48	3	4	8	212.407	358	40.1318	5.94775	Single-pass type I membrane protein
P13797	PLST_HUMAN	PLS3	Plastin-3	52.54	23	26	48	1331.25	630	70.7662	5.60498
P13798	ACPH_HUMAN	APEH	Acylamino-acid-releasing enzyme	28.42	12	12	15	481.254	732	81.1726	5.47803
P13804	ETFA_HUMAN	ETFA	Electron transfer flavoprotein subunit alpha, mitochondrial	57.36	15	15	33	1480.68	333	35.0576	8.38232
P13807	GYS1_HUMAN	GYS1	Glycogen [starch] synthase, muscle	21.71	10	10	15	469.89	737	83.7325	6.17627
P13861	KAP2_HUMAN	PRKAR2A	cAMP-dependent protein kinase type II-alpha regulatory subunit	52.97	14	14	24	840.966	404	45.49	5.07178	Cytoplasm or cell membrane
P13987	CD59_HUMAN	CD59	CD59 glycoprotein	28.13	6	6	40	1107.02	128	14.1678	6.48096	Lipid-anchor, GPI-anchor
P13995	MTDC_HUMAN	MTHFD2	Bifunctional methylenetetrahydrofolate dehydrogenase/cyclohydrolase, mitochondrial	28	6	6	7	179.996	350	37.8712	8.73389
P14174	MIF_HUMAN	MIF	Macrophage migration inhibitory factor	22.61	4	4	13	419.139	115	12.4682	7.88428
P14314	GLU2B_HUMAN	PRKCSH	Glucosidase 2 subunit beta	30.3	12	12	19	573.653	528	59.3878	4.41162
P14324	FPPS_HUMAN	FDPS	Farnesyl pyrophosphate synthase	10.74	4	4	13	378.408	419	48.2446	6.15088
P14406	CX7A2_HUMAN	COX7A2	Cytochrome c oxidase subunit 7A2, mitochondrial	27.71	2	2	2	99.6368	83	9.39011	9.75928
P14550	AK1A1_HUMAN	AKR1A1	Alcohol dehydrogenase [NADP(+)]	52.31	12	12	23	715.18	325	36.5499	6.78564	Cytoplasm or cell membrane
P14618	KPYM_HUMAN	PKM	Pyruvate kinase PKM	81.36	44	44	260	8377.32	531	57.9	7.84033
P14625	ENPL_HUMAN	HSP90B1	Endoplasmin	47.7	34	36	102	3097.3	803	92.4113	4.84326
P14635	CCNB1_HUMAN	CCNB1	G2/mitotic-specific cyclin-B1	11.78	4	4	6	131.192	433	48.3061	7.47412
P14649	MYL6B_HUMAN	MYL6B	Myosin light chain 6B	24.04	2	4	14	447.323	208	22.7497	5.73193
P14678	RSMB_HUMAN	SNRPB	Small nuclear ribonucleoprotein-associated proteins B and B'	6.67	3	3	5	100.496	240	24.5937	11.1948
P14735	IDE_HUMAN	IDE	Insulin-degrading enzyme	19.04	17	17	19	475.909	1019	117.893	6.60986	Cytoplasm or cell membrane
P14854	CX6B1_HUMAN	COX6B1	Cytochrome c oxidase subunit 6B1	47.67	3	3	4	158.216	86	10.1857	7.04932
P14866	HNRPL_HUMAN	HNRNPL	Heterogeneous nuclear ribonucleoprotein L	40.92	15	16	28	714.822	589	64.0924	8.22119
P14868	SYDC_HUMAN	DARS	Aspartate--tRNA ligase, cytoplasmic	54.29	23	23	40	1231.85	501	57.1	6.55127
P14923	PLAK_HUMAN	JUP	Junction plakoglobin	66.98	31	35	118	3511.35	745	81.6927	6.13818	Cell junction
P14927	QCR7_HUMAN	UQCRB	Cytochrome b-c1 complex subunit 7	34.23	4	4	4	164.498	111	13.522	8.77783
P15104	GLNA_HUMAN	GLUL	Glutamine synthetase	19.3	6	6	6	212.506	373	42.0373	6.88818
P15151	PVR_HUMAN	PVR	Poliovirus receptor	14.87	7	7	16	362.37	417	45.2738	6.52197	Single-pass type I membrane protein
P15153	RAC2_HUMAN	RAC2	Ras-related C3 botulinum toxin substrate 2	31.25	2	6	9	238.505	192	21.4151	7.60596	Cytoplasm, membrane-associated when activated
P15170	ERF3A_HUMAN	GSPT1	Eukaryotic peptide chain release factor GTP-binding subunit ERF3A	29.26	13	13	18	408.398	499	55.7203	5.61768
P15260	INGR1_HUMAN	IFNGR1	Interferon gamma receptor 1	13.29	5	5	5	185.137	489	54.3701	4.90674	Single-pass type I membrane protein
P15291	B4GT1_HUMAN	B4GALT1	Beta-1,4-galactosyltransferase 1	7.54	2	2	2	53.9175	398	43.8923	8.646	Single-pass type II membrane protein
P15311	EZRI_HUMAN	EZR	Ezrin	48.29	18	28	66	1792.06	586	69.3697	6.26514	Peripheral membrane protein
P15313	VATB1_HUMAN	ATP6V1B1	V-type proton ATPase subunit B, kidney isoform	29.82	9	12	14	419.122	513	56.7968	5.65576	Apical cell membrane
P15328	FOLR1_HUMAN	FOLR1	Folate receptor alpha	22.18	4	4	5	115.526	257	29.7992	7.97217	Lipid-anchor, GPI-anchor
P15374	UCHL3_HUMAN	UCHL3	Ubiquitin carboxyl-terminal hydrolase isozyme L3	55.65	9	9	16	576.307	230	26.166	4.91943
P15531	NDKA_HUMAN	NME1	Nucleoside diphosphate kinase A	51.32	3	8	22	619.496	152	17.1377	6.18896
P15559	NQO1_HUMAN	NQO1	NAD(P)H dehydrogenase [quinone] 1	60.58	17	17	30	764.23	274	30.848	8.88037	Cytoplasm or cell membrane
P15586	GNS_HUMAN	GNS	N-acetylglucosamine-6-sulfatase	6.16	3	3	4	124.783	552	62.042	8.30908
P15735	PHKG2_HUMAN	PHKG2	Phosphorylase b kinase gamma catalytic chain, liver/testis isoform	10.34	3	3	3	117.541	406	46.4127	6.37939
P15880	RS2_HUMAN	RPS2	40S ribosomal protein S2	45.39	12	12	20	625.359	293	31.3046	10.2427
P15924	DESP_HUMAN	DSP	Desmoplakin	38.42	95	95	148	4369.99	2871	331.569	6.81494	Cell junction, desmosome
P15927	RFA2_HUMAN	RPA2	Replication protein A 32 kDa subunit	27.78	4	4	6	181.461	270	29.2285	6.15088
P16070	CD44_HUMAN	CD44	CD44 antigen	14.29	9	9	24	901.277	742	81.4874	5.32568	Single-pass type I membrane protein
P16083	NQO2_HUMAN	NQO2	Ribosyldihydronicotinamide dehydrogenase [quinone]	41.99	6	6	7	164.931	231	25.902	6.29053
P16104	H2AX_HUMAN	H2AFX	Histone H2AX	52.45	3	6	114	2150.17	143	15.1354	10.7407
P16144	ITB4_HUMAN	ITGB4	Integrin beta-4	45.83	63	63	159	4933.74	1822	202.039	6.0874	Single-pass type I membrane protein
P16152	CBR1_HUMAN	CBR1	Carbonyl reductase [NADPH] 1	62.45	14	14	28	931.697	277	30.3559	8.32373
P16278	BGAL_HUMAN	GLB1	Beta-galactosidase	14.77	7	7	9	263.543	677	76.0266	6.56592
P16284	PECA1_HUMAN	PECAM1	Platelet endothelial cell adhesion molecule	5.15	3	3	3	108.067	738	82.4838	6.99072	Single-pass type I membrane protein
P16333	NCK1_HUMAN	NCK1	Cytoplasmic protein NCK1	9.55	2	2	2	72.8277	377	42.8374	6.46826
P16401	H15_HUMAN	HIST1H1B	Histone H1.5	30.09	8	9	12	398.093	226	22.5665	10.9165
P16403	H12_HUMAN	HIST1H1C	Histone H1.2	32.86	8	9	17	530.078	213	21.3517	10.9312
P16422	EPCAM_HUMAN	EPCAM	Epithelial cell adhesion molecule	44.59	13	13	189	5692.4	314	34.9097	7.45947	Single-pass type I membrane protein
P16435	NCPR_HUMAN	POR	NADPH--cytochrome P450 reductase	32.5	17	17	23	701.292	677	76.6413	5.57959
P16444	DPEP1_HUMAN	DPEP1	Dipeptidase 1	29.68	9	9	13	346.423	411	45.645	6.15088
P16455	MGMT_HUMAN	MGMT	Methylated-DNA--protein-cysteine methyltransferase	17.39	2	2	2	98.6462	207	21.6322	8.104
P16615	AT2A2_HUMAN	ATP2A2	Sarcoplasmic/endoplasmic reticulum calcium ATPase 2	21.69	14	18	26	817.652	1042	114.683	5.33838
P16930	FAAA_HUMAN	FAH	Fumarylacetoacetase	12.17	4	4	6	275.115	419	46.3442	6.94678
P16949	STMN1_HUMAN	STMN1	Stathmin	24.83	4	4	6	181.707	149	17.292	5.97314
P16989	YBOX3_HUMAN	YBX3	Y-box-binding protein 3	35.22	3	7	16	587.429	372	40.066	9.77393
P17029	ZKSC1_HUMAN	ZKSCAN1	Zinc finger protein with KRAB and SCAN domains 1	5.15	2	2	2	41.34	563	63.5903	7.04932
P17050	NAGAB_HUMAN	NAGA	Alpha-N-acetylgalactosaminidase	10.71	4	4	4	99.5776	411	46.5339	5.18604
P17096	HMGA1_HUMAN	HMGA1	High mobility group protein HMG-I/HMG-Y	31.78	3	3	6	179.141	107	11.6691	10.3159
P17174	AATC_HUMAN	GOT1	Aspartate aminotransferase, cytoplasmic	38.01	12	12	22	728.053	413	46.2185	7.00537
P17252	KPCA_HUMAN	PRKCA	Protein kinase C alpha type	9.38	4	4	4	131.794	672	76.7001	7.04932	Peripheral membrane protein
P17301	ITA2_HUMAN	ITGA2	Integrin alpha-2	31.92	28	28	77	2556.44	1181	129.214	5.31299	Single-pass type I membrane protein
P17612	KAPCA_HUMAN	PRKACA	cAMP-dependent protein kinase catalytic subunit alpha	36.75	9	9	15	418.798	351	40.564	8.79248
P17655	CAN2_HUMAN	CAPN2	Calpain-2 catalytic subunit	35	19	19	28	975.221	700	79.9448	4.98291	Cell membrane, translocates to the plasma membrane upon Ca(2+) binding
P17706	PTN2_HUMAN	PTPN2	Tyrosine-protein phosphatase non-receptor type 2	9.4	2	2	2	53.9745	415	48.4424	8.29443
P17707	DCAM_HUMAN	AMD1	S-adenosylmethionine decarboxylase proenzyme	6.29	2	2	2	63.7913	334	38.3149	5.99854
P17812	PYRG1_HUMAN	CTPS1	CTP synthase 1	40.1	18	20	24	759.419	591	66.648	6.45557
P17813	EGLN_HUMAN	ENG	Endoglin	15.05	8	8	9	253.517	658	70.5331	6.60986	Cell membrane
P17844	DDX5_HUMAN	DDX5	Probable ATP-dependent RNA helicase DDX5	30.94	10	19	27	690.252	614	69.1047	8.92432
P17858	PFKAL_HUMAN	PFKL	ATP-dependent 6-phosphofructokinase, liver type	37.82	17	20	33	1144.35	780	84.9642	7.50342
P17931	LEG3_HUMAN	LGALS3	Galectin-3	31.2	7	7	17	420.712	250	26.1361	8.55811
P17980	PRS6A_HUMAN	PSMC3	26S protease regulatory subunit 6A	36.22	13	13	14	535.646	439	49.1725	5.23682
P17987	TCPA_HUMAN	TCP1	T-complex protein 1 subunit alpha	67.63	31	31	65	2206.99	556	60.3056	6.11279
P18031	PTN1_HUMAN	PTPN1	Tyrosine-protein phosphatase non-receptor type 1	16.78	5	5	5	110.245	435	49.9348	6.26514
P18065	IBP2_HUMAN	IGFBP2	Insulin-like growth factor-binding protein 2	18.77	5	5	7	188.629	325	34.7912	7.50342
P18077	RL35A_HUMAN	RPL35A	60S ribosomal protein L35a	16.36	3	3	3	69.9139	110	12.5298	11.063
P18084	ITB5_HUMAN	ITGB5	Integrin beta-5	38.8	24	24	54	2019.38	799	87.9962	6.06201	Single-pass type I membrane protein
P18085	ARF4_HUMAN	ARF4	ADP-ribosylation factor 4	53.33	4	9	39	960.76	180	20.4977	7.13721	Cell membrane, lipid-anchor
P18124	RL7_HUMAN	RPL7	60S ribosomal protein L7	57.66	17	17	27	652.617	248	29.2072	10.6528
P18206	VINC_HUMAN	VCL	Vinculin	27.16	26	26	33	1030.94	1134	123.722	5.65576	Peripheral membrane protein
P18283	GPX2_HUMAN	GPX2	Glutathione peroxidase 2	55.79	9	9	10	321.482	190	21.9411	7.78174
P18433	PTPRA_HUMAN	PTPRA	Receptor-type tyrosine-protein phosphatase alpha	18.08	11	11	17	570.712	802	90.5424	6.69775	Single-pass type I membrane protein
P18564	ITB6_HUMAN	ITGB6	Integrin beta-6	26.52	12	12	24	741.373	788	85.8793	5.5542	Single-pass type I membrane protein
P18583	SON_HUMAN	SON	Protein SON	2.43	3	3	4	82.2523	2426	263.664	5.64307
P18615	NELFE_HUMAN	NELFE	Negative elongation factor E	8.16	2	2	2	89.4022	380	43.2137	9.33447
P18621	RL17_HUMAN	RPL17	60S ribosomal protein L17	42.39	9	9	16	477.477	184	21.3833	10.1694
P18669	PGAM1_HUMAN	PGAM1	Phosphoglycerate mutase 1	70.87	15	15	46	1486.98	254	28.7858	7.18115
P18754	RCC1_HUMAN	RCC1	Regulator of chromosome condensation	32.3	10	10	15	478.316	421	44.9406	7.51807
P18827	SDC1_HUMAN	SDC1	Syndecan-1	13.23	4	4	6	222.759	310	32.4419	4.62744	Single-pass type I membrane protein
P18858	DNLI1_HUMAN	LIG1	DNA ligase 1	8.16	5	5	5	158.623	919	101.673	5.61768
P18859	ATP5J_HUMAN	ATP5J	ATP synthase-coupling factor 6, mitochondrial	35.19	4	4	7	214.768	108	12.5796	9.5249
P18887	XRCC1_HUMAN	XRCC1	DNA repair protein XRCC1	18.17	8	8	9	220.789	633	69.4339	6.39209
P19013	K2C4_HUMAN	KRT4	Keratin, type II cytoskeletal 4	24.34	8	13	70	2744.89	534	57.2498	6.60986
P19021	AMD_HUMAN	PAM	Peptidyl-glycine alpha-amidating monooxygenase	2.36	2	2	2	84.0253	973	108.263	6.41748
P19075	TSN8_HUMAN	TSPAN8	Tetraspanin-8	30.38	6	6	140	5357.3	237	26.0265	5.60498	Multi-pass membrane protein
P19086	GNAZ_HUMAN	GNAZ	Guanine nucleotide-binding protein G(z) subunit alpha	9.01	2	2	2	70.4647	355	40.8979	7.60596	Cell membrane, lipid-anchor
P19105	ML12A_HUMAN	MYL12A	Myosin regulatory light chain 12A	56.73	9	9	34	1379	171	19.7815	4.80518
P19224	UD16_HUMAN	UGT1A6	UDP-glucuronosyltransferase 1-6	14.29	3	6	7	193.662	532	60.7112	8.41162
P19256	LFA3_HUMAN	CD58	Lymphocyte function-associated antigen 3	4.8	2	2	4	151.218	250	28.1289	6.75635	Single-pass type I membrane protein
P19338	NUCL_HUMAN	NCL	Nucleolin	29.15	20	20	40	1307.89	710	76.5684	4.70361
P19367	HXK1_HUMAN	HK1	Hexokinase-1	29.12	17	19	21	804.203	917	102.42	6.80029
P19387	RPB3_HUMAN	POLR2C	DNA-directed RNA polymerase II subunit RPB3	20.73	4	4	6	154.838	275	31.4217	4.91943
P19388	RPAB1_HUMAN	POLR2E	DNA-directed RNA polymerases I, II, and III subunit RPABC1	20	4	4	4	126.884	210	24.5357	5.94775
P19404	NDUV2_HUMAN	NDUFV2	NADH dehydrogenase [ubiquinone] flavoprotein 2, mitochondrial	21.69	5	5	6	173.07	249	27.374	8.06006
P19440	GGT1_HUMAN	GGT1	Gamma-glutamyltranspeptidase 1	15.29	7	7	9	354.08	569	61.3718	7.12256	Single-pass type II membrane protein
P19447	ERCC3_HUMAN	ERCC3	TFIIH basal transcription factor complex helicase XPB subunit	8.7	4	4	6	198.093	782	89.221	7.2251
P19474	RO52_HUMAN	TRIM21	E3 ubiquitin-protein ligase TRIM21	19.79	7	7	8	176.359	475	54.1351	6.37939	Cytoplasm or cell membrane
P19525	E2AK2_HUMAN	EIF2AK2	Interferon-induced, double-stranded RNA-activated protein kinase	39.02	17	17	23	742.831	551	62.0556	8.39697
P19623	SPEE_HUMAN	SRM	Spermidine synthase	31.46	9	9	15	431.185	302	33.8027	5.49072
P19634	SL9A1_HUMAN	SLC9A1	Sodium/hydrogen exchanger 1	5.03	2	2	3	69.1716	815	90.705	7.21045	Multi-pass membrane protein
P19784	CSK22_HUMAN	CSNK2A2	Casein kinase II subunit alpha'	33.43	8	8	9	214.102	350	41.1871	8.55811
P19801	AOC1_HUMAN	AOC1	Amiloride-sensitive amine oxidase [copper-containing]	4.26	2	2	2	78.5565	751	85.3237	7.09326
P19823	ITIH2_HUMAN	ITIH2	Inter-alpha-trypsin inhibitor heavy chain H2	5.6	6	6	11	404.943	946	106.397	6.85889
P19838	NFKB1_HUMAN	NFKB1	Nuclear factor NF-kappa-B p105 subunit	14.05	11	11	13	430.046	968	105.29	5.40186
P19971	TYPH_HUMAN	TYMP	Thymidine phosphorylase	28.22	9	9	13	441.817	482	49.9242	5.52881
P20020	AT2B1_HUMAN	ATP2B1	Plasma membrane calcium-transporting ATPase 1	27.58	19	28	56	2041.32	1258	138.668	6.03662	Multi-pass membrane protein
P20042	IF2B_HUMAN	EIF2S2	Eukaryotic translation initiation factor 2 subunit 2	39.34	13	13	16	515.625	333	38.3644	5.79541
P20073	ANXA7_HUMAN	ANXA7	Annexin A7	19.47	8	8	12	330.411	488	52.7058	5.68115	Cell membrane
P20290	BTF3_HUMAN	BTF3	Transcription factor BTF3	34.47	4	4	6	173.779	206	22.1544	9.37842
P20338	RAB4A_HUMAN	RAB4A	Ras-related protein Rab-4A	30.28	4	5	7	209.268	218	24.3742	6.07471	Peripheral membrane protein
P20339	RAB5A_HUMAN	RAB5A	Ras-related protein Rab-5A	35.81	3	6	8	205.01	215	23.6438	8.14795	Cell membrane, lipid-anchor
P20340	RAB6A_HUMAN	RAB6A	Ras-related protein Rab-6A	53.37	10	10	16	435.231	208	23.5779	5.5415	Cytoplasm or cell membrane
P20585	MSH3_HUMAN	MSH3	DNA mismatch repair protein Msh3	3.52	3	3	3	85.7539	1137	127.332	8.01611
P20591	MX1_HUMAN	MX1	Interferon-induced GTP-binding protein Mx1	36.4	16	19	26	742.529	662	75.4732	5.8335
P20592	MX2_HUMAN	MX2	Interferon-induced GTP-binding protein Mx2	17.34	5	8	10	266.776	715	82.0367	8.76318
P20618	PSB1_HUMAN	PSMB1	Proteasome subunit beta type-1	59.75	11	11	13	485.743	241	26.4724	8.1333
P20645	MPRD_HUMAN	M6PR	Cation-dependent mannose-6-phosphate receptor	20.22	4	4	5	274.735	277	30.9734	5.8335	Single-pass type I membrane protein
P20674	COX5A_HUMAN	COX5A	Cytochrome c oxidase subunit 5A, mitochondrial	52.67	5	5	5	152.993	150	16.7517	6.78564
P20700	LMNB1_HUMAN	LMNB1	Lamin-B1	42.66	25	27	36	1128.24	586	66.3676	5.16064
P20711	DDC_HUMAN	DDC	Aromatic-L-amino-acid decarboxylase	7.08	2	2	2	46.279	480	53.8913	7.1958
P20810	ICAL_HUMAN	CAST	Calpastatin	25.42	11	11	17	424.468	708	76.5263	5.07178
P20839	IMDH1_HUMAN	IMPDH1	Inosine-5'-monophosphate dehydrogenase 1	26.65	8	8	13	432.742	514	55.3705	6.90283
P20930	FILA_HUMAN	FLG	Filaggrin	10.56	16	16	27	727.745	4061	434.922	9.24658
P20936	RASA1_HUMAN	RASA1	Ras GTPase-activating protein 1	20.53	14	14	17	484.896	1047	116.329	6.53662	Cytoplasm or cell membrane
P21281	VATB2_HUMAN	ATP6V1B2	V-type proton ATPase subunit B, brain isoform	35.23	9	12	14	414.059	511	56.4649	5.80811
P21283	VATC1_HUMAN	ATP6V1C1	V-type proton ATPase subunit C 1	15.71	5	5	5	158.432	382	43.914	7.45947
P21291	CSRP1_HUMAN	CSRP1	Cysteine and glycine-rich protein 1	64.77	9	9	18	615.808	193	20.5538	8.57275
P21333	FLNA_HUMAN	FLNA	Filamin-A	49.04	87	94	168	4963.87	2647	280.564	6.06201
P21359	NF1_HUMAN	NF1	Neurofibromin	15.5	31	31	38	1094.15	2839	319.168	7.38623
P21397	AOFA_HUMAN	MAOA	Amine oxidase [flavin-containing] A	22.2	7	7	7	191.542	527	59.6435	7.85498
P21399	ACOC_HUMAN	ACO1	Cytoplasmic aconitate hydratase	23.96	13	13	22	658.668	889	98.3366	6.68311
P21589	5NTD_HUMAN	NT5E	5'-nucleotidase	54.88	23	23	52	1489.95	574	63.3275	7.03467	Lipid-anchor, GPI-anchor
P21695	GPDA_HUMAN	GPD1	Glycerol-3-phosphate dehydrogenase [NAD(+)], cytoplasmic	27.22	6	6	7	264.194	349	37.5433	6.17627
P21709	EPHA1_HUMAN	EPHA1	Ephrin type-A receptor 1	6.97	5	5	8	176.429	976	108.058	6.63916	Single-pass type I membrane protein
P21741	MK_HUMAN	MDK	Midkine	32.87	5	5	5	148.636	143	15.575	9.78857
P21796	VDAC1_HUMAN	VDAC1	Voltage-dependent anion-selective channel protein 1	48.76	11	11	12	413.831	283	30.7536	8.54346	Multi-pass membrane protein
P21802	FGFR2_HUMAN	FGFR2	Fibroblast growth factor receptor 2	3.65	2	3	5	100.183	821	91.9658	5.88428	Single-pass type I membrane protein
P21810	PGS1_HUMAN	BGN	Biglycan	24.46	6	6	6	176.631	368	41.6275	7.51807
P21860	ERBB3_HUMAN	ERBB3	Receptor tyrosine-protein kinase erbB-3	4.92	3	3	3	107.129	1342	148.002	6.55127	Single-pass type I membrane protein
P21912	SDHB_HUMAN	SDHB	Succinate dehydrogenase [ubiquinone] iron-sulfur subunit, mitochondrial	24.29	6	6	9	221.901	280	31.6088	8.76318
P21926	CD9_HUMAN	CD9	CD9 antigen	26.32	5	5	12	331.744	228	25.399	7.15186	Multi-pass membrane protein
P21953	ODBB_HUMAN	BCKDHB	2-oxoisovalerate dehydrogenase subunit beta, mitochondrial	13.27	3	3	3	78.5629	392	43.0949	6.29053
P21964	COMT_HUMAN	COMT	Catechol O-methyltransferase	59.41	13	13	34	952.096	271	30.0176	5.46533
P21980	TGM2_HUMAN	TGM2	Protein-glutamine gamma-glutamyltransferase 2	43.09	25	25	45	1298.53	687	77.2797	5.22412	Cytoplasm or cell membrane
P22033	MUTA_HUMAN	MUT	Methylmalonyl-CoA mutase, mitochondrial	10.27	6	6	6	170.398	750	83.0818	6.93213
P22059	OSBP1_HUMAN	OSBP	Oxysterol-binding protein 1	29.12	17	17	21	618.509	807	89.3646	7.29834
P22061	PIMT_HUMAN	PCMT1	Protein-L-isoaspartate(D-aspartate) O-methyltransferase	43.17	8	8	10	339.224	227	24.6206	7.21045
P22083	FUT4_HUMAN	FUT4	Alpha-(1,3)-fucosyltransferase 4	4.53	2	2	2	74.6475	530	59.047	10.0083	Single-pass type I membrane protein
P22087	FBRL_HUMAN	FBL	rRNA 2'-O-methyltransferase fibrillarin	33.96	9	9	21	709.518	321	33.7634	10.1841
P22102	PUR2_HUMAN	GART	Trifunctional purine biosynthetic protein adenosine-3	36.04	27	27	38	1270.01	1010	107.699	6.69775
P22234	PUR6_HUMAN	PAICS	Multifunctional protein ADE2	50.82	20	20	44	1361.33	425	47.0491	7.2251
P22307	NLTP_HUMAN	SCP2	Non-specific lipid-transfer protein	9.51	6	6	9	274.984	547	58.9556	6.88818
P22314	UBA1_HUMAN	UBA1	Ubiquitin-like modifier-activating enzyme 1	52.27	39	39	96	3049.21	1058	117.774	5.75732
P22392	NDKB_HUMAN	NME2	Nucleoside diphosphate kinase B	77.63	7	12	28	725.72	152	17.2869	8.41162
P22531	SPR2E_HUMAN	SPRR2E	Small proline-rich protein 2E	79.17	2	4	9	200.485	72	7.84959	8.30908
P22570	ADRO_HUMAN	FDXR	NADPH:adrenodoxin oxidoreductase, mitochondrial	30.96	10	10	13	414.5	491	53.803	8.44092
P22626	ROA2_HUMAN	HNRNPA2B1	Heterogeneous nuclear ribonucleoproteins A2/B1	53.26	19	19	50	1529.07	353	37.4067	8.95361
P22676	CALB2_HUMAN	CALB2	Calretinin	56.83	15	15	18	497.365	271	31.5196	5.14795
P22681	CBL_HUMAN	CBL	E3 ubiquitin-protein ligase CBL	2.65	2	2	2	49.5489	906	99.5693	6.53662	Cytoplasm or cell membrane
P22692	IBP4_HUMAN	IGFBP4	Insulin-like growth factor-binding protein 4	22.48	4	4	5	134.536	258	27.9155	7.15186
P22695	QCR2_HUMAN	UQCRC2	Cytochrome b-c1 complex subunit 2, mitochondrial	37.31	12	12	15	537.381	453	48.4129	8.63135
P22735	TGM1_HUMAN	TGM1	Protein-glutamine gamma-glutamyltransferase K	16.77	10	10	12	331.7	817	89.7303	6.03662
P23142	FBLN1_HUMAN	FBLN1	Fibulin-1	8.68	4	4	4	89.454	703	77.1624	5.22412
P23193	TCEA1_HUMAN	TCEA1	Transcription elongation factor A protein 1	24.25	7	7	10	280.423	301	33.948	8.38232
P23229	ITA6_HUMAN	ITGA6	Integrin alpha-6	55.66	58	58	187	5233.14	1130	126.526	6.60986	Single-pass type I membrane protein
P23246	SFPQ_HUMAN	SFPQ	Splicing factor, proline- and glutamine-rich	16.69	9	9	19	584.287	707	76.1016	9.43701
P23258	TBG1_HUMAN	TUBG1	Tubulin gamma-1 chain	42.13	13	13	16	425.588	451	51.1378	6.13818
P23284	PPIB_HUMAN	PPIB	Peptidyl-prolyl cis-trans isomerase B	55.56	12	12	26	930.756	216	23.7275	9.40771	Cytoplasm or cell membrane
P23368	MAOM_HUMAN	ME2	NAD-dependent malic enzyme, mitochondrial	19.35	7	7	9	217.069	584	65.4018	7.60596
P23381	SYWC_HUMAN	WARS	Tryptophan--tRNA ligase, cytoplasmic	40.34	15	15	27	1007.97	471	53.1316	6.22705
P23396	RS3_HUMAN	RPS3	40S ribosomal protein S3	71.19	19	19	60	1503.78	243	26.6714	9.65674
P23434	GCSH_HUMAN	GCSH	Glycine cleavage system H protein, mitochondrial	42.2	4	4	5	205.732	173	18.8726	4.88135
P23443	KS6B1_HUMAN	RPS6KB1	Ribosomal protein S6 kinase beta-1	5.71	2	2	2	45.0763	525	59.1018	6.65381	Cytoplasm or cell membrane
P23458	JAK1_HUMAN	JAK1	Tyrosine-protein kinase JAK1	15.68	13	13	14	423.043	1154	133.191	7.54736
P23469	PTPRE_HUMAN	PTPRE	Receptor-type tyrosine-protein phosphatase epsilon	9	4	4	4	127.271	700	80.59	7.02002	Single-pass type I membrane protein
P23490	LORI_HUMAN	LOR	Loricrin	4.17	2	2	4	79.981	312	25.7445	8.08936	Cytoplasm or cell membrane
P23497	SP100_HUMAN	SP100	Nuclear autoantigen Sp-100	6.14	3	3	3	103.042	879	100.354	8.22119
P23526	SAHH_HUMAN	AHCY	Adenosylhomocysteinase	44.44	19	19	33	1107.35	432	47.6852	6.34131
P23528	COF1_HUMAN	CFL1	Cofilin-1	74.7	10	14	145	4323.47	166	18.4907	8.08936	Cytoplasm or cell membrane
P23588	IF4B_HUMAN	EIF4B	Eukaryotic translation initiation factor 4B	17.84	8	8	10	313.651	611	69.1103	5.73193
P23610	F8I2_HUMAN	F8A1	Factor VIII intron 22 protein	9.7	2	2	2	66.2775	371	39.0785	6.84424
P23634	AT2B4_HUMAN	ATP2B4	Plasma membrane calcium-transporting ATPase 4	19.9	11	20	39	1414.51	1241	137.833	6.59521	Multi-pass membrane protein
P23677	IP3KA_HUMAN	ITPKA	Inositol-trisphosphate 3-kinase A	14.53	4	4	4	82.4924	461	50.977	7.6499
P23786	CPT2_HUMAN	CPT2	Carnitine O-palmitoyltransferase 2, mitochondrial	12.46	7	7	7	178.01	658	73.7304	8.17725
P23919	KTHY_HUMAN	DTYMK	Thymidylate kinase	65.09	15	15	23	622.364	212	23.8045	8.26514
P23921	RIR1_HUMAN	RRM1	Ribonucleoside-diphosphate reductase large subunit	22.85	11	11	14	433.363	792	90.0125	7.15186
P24298	ALAT1_HUMAN	GPT	Alanine aminotransferase 1	8.87	2	3	4	114.618	496	54.6022	7.18115
P24386	RAE1_HUMAN	CHM	Rab proteins geranylgeranyltransferase component A 1	3.37	2	2	2	41.27	653	73.4286	4.75439
P24534	EF1B_HUMAN	EEF1B2	Elongation factor 1-beta	28	4	5	6	285.974	225	24.7483	4.66553
P24539	AT5F1_HUMAN	ATP5F1	ATP synthase F(0) complex subunit B1, mitochondrial	21.48	5	5	12	498.318	256	28.8903	9.36377
P24557	THAS_HUMAN	TBXAS1	Thromboxane-A synthase	13.7	6	6	8	256.396	533	60.4791	7.62061
P24592	IBP6_HUMAN	IGFBP6	Insulin-like growth factor-binding protein 6	11.67	2	2	4	140.559	240	25.3062	7.81104
P24666	PPAC_HUMAN	ACP1	Low molecular weight phosphotyrosine protein phosphatase	50.63	7	7	10	392.695	158	18.0308	6.7417
P24752	THIL_HUMAN	ACAT1	Acetyl-CoA acetyltransferase, mitochondrial	41.69	13	13	15	491.113	427	45.1706	8.85107
P24821	TENA_HUMAN	TNC	Tenascin	2.36	3	3	3	111.517	2201	240.7	4.89404	Secreted
P24928	RPB1_HUMAN	POLR2A	DNA-directed RNA polymerase II subunit RPB1	10.71	13	13	13	411.868	1970	217.039	7.37158
P25098	ARBK1_HUMAN	ADRBK1	Beta-adrenergic receptor kinase 1	12.77	8	8	10	277.902	689	79.5224	7.28369
P25205	MCM3_HUMAN	MCM3	DNA replication licensing factor MCM3	24.5	13	13	18	635.474	808	90.924	5.77002
P25311	ZA2G_HUMAN	AZGP1	Zinc-alpha-2-glycoprotein	43.29	10	10	12	395.871	298	34.2371	6.04932
P25325	THTM_HUMAN	MPST	3-mercaptopyruvate sulfurtransferase	42.09	8	8	9	259.557	297	33.1576	6.59521
P25398	RS12_HUMAN	RPS12	40S ribosomal protein S12	74.24	9	9	19	561.536	132	14.5055	7.21045
P25445	TNR6_HUMAN	FAS	Tumor necrosis factor receptor superfamily member 6	15.22	4	4	6	203.781	335	37.708	7.94287	Single-pass type I membrane protein
P25490	TYY1_HUMAN	YY1	Transcriptional repressor protein YY1	6.76	2	2	2	74.6859	414	44.6847	6.25244
P25685	DNJB1_HUMAN	DNAJB1	DnaJ homolog subfamily B member 1	25.29	6	7	9	291.108	340	38.0204	8.63135
P25686	DNJB2_HUMAN	DNAJB2	DnaJ homolog subfamily B member 2	16.98	4	4	5	187.56	324	35.5584	5.94775
P25705	ATPA_HUMAN	ATP5A1	ATP synthase subunit alpha, mitochondrial	52.26	24	24	46	1616.35	553	59.7136	9.12939
P25774	CATS_HUMAN	CTSS	Cathepsin S	12.69	3	3	3	108.794	331	37.4713	8.33838	Lysosome membrane
P25786	PSA1_HUMAN	PSMA1	Proteasome subunit alpha type-1	51.33	12	12	22	552.766	263	29.5369	6.60986
P25787	PSA2_HUMAN	PSMA2	Proteasome subunit alpha type-2	47.86	9	9	18	522.406	234	25.8823	7.43018
P25788	PSA3_HUMAN	PSMA3	Proteasome subunit alpha type-3	49.41	10	10	14	445.963	255	28.4151	5.32568
P25789	PSA4_HUMAN	PSMA4	Proteasome subunit alpha type-4	59.77	11	11	16	512.214	261	29.4652	7.72314
P25815	S100P_HUMAN	S100P	Protein S100-P	83.16	7	7	52	1747.97	95	10.3932	4.88135	Cytoplasm or cell membrane
P26006	ITA3_HUMAN	ITGA3	Integrin alpha-3	22.74	23	23	44	1281.17	1051	116.538	6.771	Single-pass type I membrane protein
P26038	MOES_HUMAN	MSN	Moesin	66.38	27	37	93	2890.44	577	67.7778	6.40479	Single-pass type I membrane protein
P26045	PTN3_HUMAN	PTPN3	Tyrosine-protein phosphatase non-receptor type 3	7.56	4	4	4	98.6083	913	103.924	7.03467	Peripheral membrane protein
P26196	DDX6_HUMAN	DDX6	Probable ATP-dependent RNA helicase DDX6	48.86	20	20	28	759.837	483	54.3823	8.66064
P26358	DNMT1_HUMAN	DNMT1	DNA (cytosine-5)-methyltransferase 1	5.01	5	5	5	170.854	1616	183.05	7.75244
P26368	U2AF2_HUMAN	U2AF2	Splicing factor U2AF 65 kDa subunit	21.68	10	10	17	493.277	475	53.4672	9.08545
P26373	RL13_HUMAN	RPL13	60S ribosomal protein L13	34.12	9	9	20	541.569	211	24.2465	11.6489
P26440	IVD_HUMAN	IVD	Isovaleryl-CoA dehydrogenase, mitochondrial	21.28	7	7	8	258.237	423	46.2896	8.19189
P26447	S10A4_HUMAN	S100A4	Protein S100-A4	28.71	3	3	3	104.504	101	11.7207	6.11279
P26572	MGAT1_HUMAN	MGAT1	Alpha-1,3-mannosyl-glycoprotein 2-beta-N-acetylglucosaminyltransferase	6.29	3	3	3	72.405	445	50.8464	9.15869
P26583	HMGB2_HUMAN	HMGB2	High mobility group protein B2	24.88	3	5	7	289.606	209	24.0187	7.81104
P26599	PTBP1_HUMAN	PTBP1	Polypyrimidine tract-binding protein 1	37.85	12	12	27	943.414	531	57.1856	9.17334
P26639	SYTC_HUMAN	TARS	Threonine--tRNA ligase, cytoplasmic	48.27	28	31	58	1912.64	723	83.3819	6.66846
P26640	SYVC_HUMAN	VARS	Valine--tRNA ligase	38.13	37	37	54	1643.48	1264	140.387	7.59131
P26641	EF1G_HUMAN	EEF1G	Elongation factor 1-gamma	49.43	19	19	54	1555.23	437	50.0871	6.66846	Single-pass type I membrane protein
P26885	FKBP2_HUMAN	FKBP2	Peptidyl-prolyl cis-trans isomerase FKBP2	19.01	2	2	2	82.7843	142	15.6393	9.12939
P27144	KAD4_HUMAN	AK4	Adenylate kinase 4, mitochondrial	21.08	4	4	4	96.8891	223	25.2522	8.39697
P27216	ANX13_HUMAN	ANXA13	Annexin A13	66.46	19	19	47	1764.26	316	35.3932	5.60498	Apical cell membrane, lipid-anchor
P27348	1433T_HUMAN	YWHAQ	14-3-3 protein theta	69.39	12	16	63	2164.39	245	27.7468	4.77979
P27361	MK03_HUMAN	MAPK3	Mitogen-activated protein kinase 3	37.47	7	11	13	362.594	379	43.1081	6.7417
P27448	MARK3_HUMAN	MARK3	MAP/microtubule affinity-regulating kinase 3	12.88	4	7	14	567.527	753	84.4361	9.56885
P27482	CALL3_HUMAN	CALML3	Calmodulin-like protein 3	24.83	2	3	3	109.513	149	16.88	4.42432	Cytoplasm or cell membrane
P27487	DPP4_HUMAN	DPP4	Dipeptidyl peptidase 4	38.38	26	26	60	2045.33	766	88.2225	6.03662	Secreted
P27635	RL10_HUMAN	RPL10	60S ribosomal protein L10	38.79	6	6	9	204.944	214	24.5879	10.0815
P27694	RFA1_HUMAN	RPA1	Replication protein A 70 kDa DNA-binding subunit	14.94	5	5	6	217.513	616	68.0953	7.21045
P27695	APEX1_HUMAN	APEX1	DNA-(apurinic or apyrimidinic site) lyase	53.77	13	13	19	528.525	318	35.5322	8.11865
P27701	CD82_HUMAN	CD82	CD82 antigen	15.36	5	5	8	344.023	267	29.6058	5.23682	Multi-pass membrane protein
P27707	DCK_HUMAN	DCK	Deoxycytidine kinase	18.85	4	4	4	80.3119	260	30.4991	5.21143
P27708	PYR1_HUMAN	CAD	CAD protein	28.22	45	45	63	1818.26	2225	242.829	6.45557
P27797	CALR_HUMAN	CALR	Calreticulin	49.4	15	15	35	908.765	417	48.1118	4.43701
P27816	MAP4_HUMAN	MAP4	Microtubule-associated protein 4	11.37	10	10	11	235.652	1152	120.93	5.42725
P27824	CALX_HUMAN	CANX	Calnexin	37.84	19	19	37	1087.8	592	67.5259	4.60205
P27986	P85A_HUMAN	PIK3R1	Phosphatidylinositol 3-kinase regulatory subunit alpha	13.26	8	8	10	261.519	724	83.5465	6.16357	Cytoplasm or cell membrane
P28062	PSB8_HUMAN	PSMB8	Proteasome subunit beta type-8	32.97	7	7	13	448.889	276	30.3346	7.43018
P28065	PSB9_HUMAN	PSMB9	Proteasome subunit beta type-9	35.62	6	6	7	218.267	219	23.2495	5.03369
P28066	PSA5_HUMAN	PSMA5	Proteasome subunit alpha type-5	35.68	6	6	9	334.129	241	26.3942	4.79248
P28070	PSB4_HUMAN	PSMB4	Proteasome subunit beta type-4	37.12	7	7	13	407.214	264	29.1855	5.97314
P28072	PSB6_HUMAN	PSMB6	Proteasome subunit beta type-6	26.78	6	6	10	270.624	239	25.3414	4.91943
P28074	PSB5_HUMAN	PSMB5	Proteasome subunit beta type-5	61.22	15	15	20	750.306	263	28.4622	6.91748
P28288	ABCD3_HUMAN	ABCD3	ATP-binding cassette sub-family D member 3	18.97	10	10	11	284.264	659	75.4276	9.36377
P28290	SSFA2_HUMAN	SSFA2	Sperm-specific antigen 2	3.89	3	3	3	101.591	1259	138.3	5.18604	Cytoplasm or cell membrane
P28331	NDUS1_HUMAN	NDUFS1	NADH-ubiquinone oxidoreductase 75 kDa subunit, mitochondrial	22.56	12	12	13	445.159	727	79.4165	6.22705
P28340	DPOD1_HUMAN	POLD1	DNA polymerase delta catalytic subunit	17.16	17	17	18	563.25	1107	123.553	7.03467
P28370	SMCA1_HUMAN	SMARCA1	Probable global transcription activator SNF2L1	7.02	3	8	9	311.334	1054	122.527	8.08936
P28482	MK01_HUMAN	MAPK1	Mitogen-activated protein kinase 1	50	8	12	15	383.162	360	41.3632	6.97607
P28676	GRAN_HUMAN	GCA	Grancalcin	10.14	2	2	2	86.7929	217	23.9945	5.21143	Cytoplasm or cell membrane
P28715	ERCC5_HUMAN	ERCC5	DNA repair protein complementing XP-G cells	2.11	2	2	2	66.9414	1186	133.027	5.22412
P28799	GRN_HUMAN	GRN	Granulins	26.48	11	11	25	649.258	593	63.4998	6.82959
P28838	AMPL_HUMAN	LAP3	Cytosol aminopeptidase	60.12	23	23	36	1173.45	519	56.1308	7.92822
P29122	PCSK6_HUMAN	PCSK6	Proprotein convertase subtilisin/kexin type 6	6.3	4	4	4	165.128	969	106.351	7.6792	Secreted
P29144	TPP2_HUMAN	TPP2	Tripeptidyl-peptidase 2	35.23	34	34	39	970.589	1249	138.263	6.31592
P29218	IMPA1_HUMAN	IMPA1	Inositol monophosphatase 1	49.82	11	11	14	451.652	277	30.1692	5.26221
P29317	EPHA2_HUMAN	EPHA2	Ephrin type-A receptor 2	40.47	26	28	41	1075.35	976	108.197	6.22705	Single-pass type I membrane protein
P29323	EPHB2_HUMAN	EPHB2	Ephrin type-B receptor 2	6.54	4	6	7	154.733	1055	117.417	6.55127	Single-pass type I membrane protein
P29350	PTN6_HUMAN	PTPN6	Tyrosine-protein phosphatase non-receptor type 6	25.38	10	10	13	332.246	595	67.5191	7.78174
P29353	SHC1_HUMAN	SHC1	SHC-transforming protein 1	23.16	8	8	9	290.074	583	62.7825	6.44287
P29372	3MG_HUMAN	MPG	DNA-3-methyladenine glycosylase	27.52	5	5	5	132.287	298	32.8478	9.56885
P29373	RABP2_HUMAN	CRABP2	Cellular retinoic acid-binding protein 2	70.29	10	10	32	886.405	138	15.683	5.40186
P29401	TKT_HUMAN	TKT	Transketolase	56.82	25	25	88	2281.01	623	67.8347	7.66455
P29508	SPB3_HUMAN	SERPINB3	Serpin B3	11.79	4	4	5	193.049	390	44.5365	6.81494
P29590	PML_HUMAN	PML	Protein PML	8.28	6	6	7	300.264	882	97.4889	6.21436
P29597	TYK2_HUMAN	TYK2	Non-receptor tyrosine-protein kinase TYK2	3.03	3	3	3	73.5682	1187	133.565	7.15186
P29692	EF1D_HUMAN	EEF1D	Elongation factor 1-delta	47.69	10	11	18	649.754	281	31.1028	5.0083
P29728	OAS2_HUMAN	OAS2	2'-5'-oligoadenylate synthase 2	33.94	18	18	25	814.332	719	82.3785	8.25049	Cytoplasm or cell membrane
P29966	MARCS_HUMAN	MARCKS	Myristoylated alanine-rich C-kinase substrate	43.37	12	12	52	1226.15	332	31.5359	4.44971
P29992	GNA11_HUMAN	GNA11	Guanine nucleotide-binding protein subunit alpha-11	44.01	7	12	17	523.175	359	42.0965	5.69385	Cell membrane, lipid-anchor
P30038	AL4A1_HUMAN	ALDH4A1	Delta-1-pyrroline-5-carboxylate dehydrogenase, mitochondrial	26.11	11	11	21	724.359	563	61.6806	8.07471
P30040	ERP29_HUMAN	ERP29	Endoplasmic reticulum resident protein 29	43.68	10	10	21	548.046	261	28.9752	7.31299
P30041	PRDX6_HUMAN	PRDX6	Peroxiredoxin-6	78.57	17	17	39	1152.85	224	25.0192	6.37939
P30042	ES1_HUMAN	C21orf33	ES1 protein homolog, mitochondrial	21.27	4	4	5	118.061	268	28.1527	8.26514
P30043	BLVRB_HUMAN	BLVRB	Flavin reductase (NADPH)	60.68	9	9	15	395.583	206	22.1054	7.6499
P30044	PRDX5_HUMAN	PRDX5	Peroxiredoxin-5, mitochondrial	47.66	10	10	17	469.329	214	22.0725	8.70459
P30046	DOPD_HUMAN	DDT	D-dopachrome decarboxylase	50.85	6	6	13	398.77	118	12.7037	7.29834
P30047	GFRP_HUMAN	GCHFR	GTP cyclohydrolase 1 feedback regulatory protein	40.48	3	3	6	168.856	84	9.69189	6.53662
P30048	PRDX3_HUMAN	PRDX3	Thioredoxin-dependent peroxide reductase, mitochondrial	62.89	10	10	23	580.354	256	27.6752	7.78174
P30049	ATPD_HUMAN	ATP5D	ATP synthase subunit delta, mitochondrial	13.69	2	2	2	77.2085	168	17.4792	5.49072
P30050	RL12_HUMAN	RPL12	60S ribosomal protein L12	54.55	6	6	22	771.701	165	17.8075	9.42236
P30084	ECHM_HUMAN	ECHS1	Enoyl-CoA hydratase, mitochondrial	53.1	13	13	25	1063.25	290	31.3671	8.07471
P30085	KCY_HUMAN	CMPK1	UMP-CMP kinase	52.04	10	10	22	623.552	196	22.2083	5.56689
P30086	PEBP1_HUMAN	PEBP1	Phosphatidylethanolamine-binding protein 1	68.98	11	11	19	649.264	187	21.0437	7.53271	Cytoplasm or cell membrane
P30101	PDIA3_HUMAN	PDIA3	Protein disulfide-isomerase A3	69.7	37	37	110	2901.55	505	56.7468	6.354
P30153	2AAA_HUMAN	PPP2R1A	Serine/threonine-protein phosphatase 2A 65 kDa regulatory subunit A alpha isoform	44.65	23	23	36	1024.65	589	65.2669	5.10986
P30291	WEE1_HUMAN	WEE1	Wee1-like protein kinase	3.25	2	2	2	71.0792	646	71.5527	6.771
P30405	PPIF_HUMAN	PPIF	Peptidyl-prolyl cis-trans isomerase F, mitochondrial	32.37	3	3	4	119.811	207	22.0262	9.37842
P30414	NKTR_HUMAN	NKTR	NK-tumor recognition protein	1.44	2	2	2	41.2775	1462	165.577	9.99365	Cell membrane
P30419	NMT1_HUMAN	NMT1	Glycylpeptide N-tetradecanoyltransferase 1	31.25	10	10	15	384.198	496	56.7699	7.79639
P30443	1A01_HUMAN	HLA-A	HLA class I histocompatibility antigen, A-1 alpha chain	49.32	2	15	85	2817.89	365	40.8202	6.53662	Cell membrane
P30481	1B44_HUMAN	HLA-B	HLA class I histocompatibility antigen, B-44 alpha chain	48.07	7	13	48	1471.87	362	40.4561	6.03662	Cell membrane
P30504	1C04_HUMAN	HLA-C	HLA class I histocompatibility antigen, Cw-4 alpha chain	44.81	5	13	42	1387.88	366	40.9693	6.46826
P30511	HLAF_HUMAN	HLA-F	HLA class I histocompatibility antigen, alpha chain F	35.55	6	8	19	580.668	346	39.0374	5.56689	Cell membrane
P30519	HMOX2_HUMAN	HMOX2	Heme oxygenase 2	25.63	5	5	9	330.92	316	36.0098	5.41455
P30520	PURA2_HUMAN	ADSS	Adenylosuccinate synthetase isozyme 2	24.56	8	8	11	355.977	456	50.0658	6.55127
P30533	AMRP_HUMAN	LRPAP1	Alpha-2-macroglobulin receptor-associated protein	19.61	6	6	7	166.533	357	41.4409	8.77783	Single-pass type I membrane protein
P30566	PUR8_HUMAN	ADSL	Adenylosuccinate lyase	28.1	10	10	13	316.842	484	54.854	7.10791
P30622	CLIP1_HUMAN	CLIP1	CAP-Gly domain-containing linker protein 1	11.27	12	13	16	420.441	1438	162.147	5.36377
P30626	SORCN_HUMAN	SRI	Sorcin	26.26	4	4	11	237.875	198	21.6624	5.59229	Peripheral membrane protein
P30679	GNA15_HUMAN	GNA15	Guanine nucleotide-binding protein subunit alpha-15	14.71	4	4	4	92.1144	374	43.5402	8.51416	Cell membrane, lipid-anchor
P30711	GSTT1_HUMAN	GSTT1	Glutathione S-transferase theta-1	35.83	9	9	17	465.423	240	27.3176	7.48877
P30740	ILEU_HUMAN	SERPINB1	Leukocyte elastase inhibitor	41.42	15	16	35	1137.79	379	42.7147	6.27783
P30825	CTR1_HUMAN	SLC7A1	High affinity cationic amino acid transporter 1	8.11	4	4	6	167.439	629	67.5941	5.42725	Multi-pass membrane protein
P30837	AL1B1_HUMAN	ALDH1B1	Aldehyde dehydrogenase X, mitochondrial	21.86	7	8	9	252.674	517	57.1702	6.80029
P30838	AL3A1_HUMAN	ALDH3A1	Aldehyde dehydrogenase, dimeric NADP-preferring	7.28	2	3	3	76.0934	453	50.3628	6.53662
P30876	RPB2_HUMAN	POLR2B	DNA-directed RNA polymerase II subunit RPB2	17.8	17	17	22	560.154	1174	133.811	6.87354
P30989	NTR1_HUMAN	NTSR1	Neurotensin receptor type 1	20.1	6	6	7	210.79	418	46.2289	9.34912	Multi-pass membrane protein
P31040	SDHA_HUMAN	SDHA	Succinate dehydrogenase [ubiquinone] flavoprotein subunit, mitochondrial	34.34	14	14	24	914.907	664	72.6453	7.38623
P31146	COR1A_HUMAN	CORO1A	Coronin-1A	11.28	4	4	4	138.102	461	50.9938	6.68311	Cytoplasm or cell membrane
P31150	GDIA_HUMAN	GDI1	Rab GDP dissociation inhibitor alpha	53.91	13	23	44	1362.35	447	50.5501	5.13525
P31151	S10A7_HUMAN	S100A7	Protein S100-A7	54.46	6	6	12	355.868	101	11.4636	6.771	Cytoplasm or cell membrane
P31153	METK2_HUMAN	MAT2A	S-adenosylmethionine synthase isoform type-2	33.42	11	11	16	540.614	395	43.6333	6.48096
P31350	RIR2_HUMAN	RRM2	Ribonucleoside-diphosphate reductase subunit M2	9.51	3	3	3	91.1175	389	44.8488	5.37646
P31431	SDC4_HUMAN	SDC4	Syndecan-4	25.25	5	5	6	153.432	198	21.628	4.50049	Single-pass type I membrane protein
P31483	TIA1_HUMAN	TIA1	Nucleolysin TIA-1 isoform p40	17.62	2	5	5	137.917	386	42.9356	7.73779
P31641	SC6A6_HUMAN	SLC6A6	Sodium- and chloride-dependent taurine transporter	4.84	2	2	3	78.2675	620	69.7836	7.38623	Multi-pass membrane protein
P31689	DNJA1_HUMAN	DNAJA1	DnaJ homolog subfamily A member 1	40.3	12	12	18	457.942	397	44.8395	7.07861
P31751	AKT2_HUMAN	AKT2	RAC-beta serine/threonine-protein kinase	7.48	3	3	4	123.321	481	55.7331	6.3667	Peripheral membrane protein, early endosome
P31930	QCR1_HUMAN	UQCRC1	Cytochrome b-c1 complex subunit 1, mitochondrial	36.04	11	11	15	476.382	480	52.6124	6.3667
P31937	3HIDH_HUMAN	HIBADH	3-hydroxyisobutyrate dehydrogenase, mitochondrial	29.17	9	9	11	426.46	336	35.3058	8.1333
P31939	PUR9_HUMAN	ATIC	Bifunctional purine biosynthesis protein PURH	78.38	36	36	64	1787.65	592	64.5753	6.7124
P31942	HNRH3_HUMAN	HNRNPH3	Heterogeneous nuclear ribonucleoprotein H3	12.43	3	3	4	179.463	346	36.9031	6.87354
P31943	HNRH1_HUMAN	HNRNPH1	Heterogeneous nuclear ribonucleoprotein H	30.07	4	9	23	806.768	449	49.1984	6.30322
P31944	CASPE_HUMAN	CASP14	Caspase-14	28.51	6	6	6	235.984	242	27.662	5.57959
P31946	1433B_HUMAN	YWHAB	14-3-3 protein beta/alpha	71.14	12	19	125	4704.08	246	28.0648	4.83057
P31947	1433S_HUMAN	SFN	14-3-3 protein sigma	68.55	12	14	33	995.48	248	27.7567	4.7417
P31948	STIP1_HUMAN	STIP1	Stress-induced-phosphoprotein 1	43.65	25	25	41	1114.91	543	62.5994	6.80029
P31949	S10AB_HUMAN	S100A11	Protein S100-A11	68.57	6	6	61	1699.84	105	11.7328	7.12256	Cytoplasm or cell membrane
P32119	PRDX2_HUMAN	PRDX2	Peroxiredoxin-2	63.64	11	12	42	960.553	198	21.8782	5.97314	Cytoplasm or cell membrane
P32121	ARRB2_HUMAN	ARRB2	Beta-arrestin-2	8.31	2	2	2	48.8357	409	46.0768	7.69385	Cytoplasm or cell membrane
P32320	CDD_HUMAN	CDA	Cytidine deaminase	26.71	2	2	2	108.617	146	16.1739	6.91748
P32321	DCTD_HUMAN	DCTD	Deoxycytidylate deaminase	24.72	3	3	4	140.253	178	20.0028	7.56201
P32322	P5CR1_HUMAN	PYCR1	Pyrroline-5-carboxylate reductase 1, mitochondrial	32.6	6	7	12	495.095	319	33.3396	7.60596
P32455	GBP1_HUMAN	GBP1	Interferon-induced guanylate-binding protein 1	3.38	2	2	2	74.7883	592	67.8877	6.31592
P32456	GBP2_HUMAN	GBP2	Interferon-induced guanylate-binding protein 2	13.03	6	6	8	163.49	591	67.1664	5.70654
P32519	ELF1_HUMAN	ELF1	ETS-related transcription factor Elf-1	4.68	2	2	2	123.923	619	67.4561	5.21143
P32929	CGL_HUMAN	CTH	Cystathionine gamma-lyase	14.57	4	4	6	201.852	405	44.4795	6.69775
P32969	RL9_HUMAN	RPL9	60S ribosomal protein L9	49.48	10	10	23	644.37	192	21.8498	9.94971
P33121	ACSL1_HUMAN	ACSL1	Long-chain-fatty-acid--CoA ligase 1	14.9	8	8	11	399.168	698	77.8929	7.15186
P33176	KINH_HUMAN	KIF5B	Kinesin-1 heavy chain	47.87	38	38	67	2115.54	963	109.617	6.50732
P33240	CSTF2_HUMAN	CSTF2	Cleavage stimulation factor subunit 2	12.82	7	7	8	210.056	577	60.9205	6.82959
P33316	DUT_HUMAN	DUT	Deoxyuridine 5'-triphosphate nucleotidohydrolase, mitochondrial	24.21	5	5	6	201.196	252	26.5466	9.36377
P33527	MRP1_HUMAN	ABCC1	Multidrug resistance-associated protein 1	24.23	27	27	36	1020.78	1531	171.481	7.10791	Multi-pass membrane protein
P33897	ABCD1_HUMAN	ABCD1	ATP-binding cassette sub-family D member 1	13.02	5	5	5	183.505	745	82.8845	8.95361
P33991	MCM4_HUMAN	MCM4	DNA replication licensing factor MCM4	26.88	17	17	21	584.994	863	96.4976	6.7417
P33992	MCM5_HUMAN	MCM5	DNA replication licensing factor MCM5	15.26	8	8	10	338.575	734	82.2332	8.36768
P33993	MCM7_HUMAN	MCM7	DNA replication licensing factor MCM7	35.88	19	19	25	678.155	719	81.2566	6.45557
P34096	RNAS4_HUMAN	RNASE4	Ribonuclease 4	27.89	3	3	4	126.857	147	16.8294	9.02686
P34896	GLYC_HUMAN	SHMT1	Serine hydroxymethyltransferase, cytosolic	36.85	11	12	16	567.033	483	53.049	7.7085
P34897	GLYM_HUMAN	SHMT2	Serine hydroxymethyltransferase, mitochondrial	51.59	19	20	30	970.348	504	55.9577	8.52881
P34932	HSP74_HUMAN	HSPA4	Heat shock 70 kDa protein 4	50.95	30	31	63	1942.34	840	94.2712	5.18604	Cytoplasm or cell membrane
P34947	GRK5_HUMAN	GRK5	G protein-coupled receptor kinase 5	4.75	2	2	2	88.2168	590	67.7433	8.104	Cytoplasm or cell membrane
P34949	MPI_HUMAN	MPI	Mannose-6-phosphate isomerase	17.73	7	7	10	338.033	423	46.6258	5.94775
P35080	PROF2_HUMAN	PFN2	Profilin-2	37.86	6	6	12	392.034	140	15.0363	6.99072
P35221	CTNA1_HUMAN	CTNNA1	Catenin alpha-1	70.42	51	51	132	4465.25	906	100.009	6.29053
P35222	CTNB1_HUMAN	CTNNB1	Catenin beta-1	50.83	23	27	63	2021.9	781	85.4422	5.85889
P35232	PHB_HUMAN	PHB	Prohibitin	72.06	14	14	29	943.473	272	29.7859	5.75732	Single-pass type I membrane protein
P35237	SPB6_HUMAN	SERPINB6	Serpin B6	39.36	12	12	18	584.249	376	42.5941	5.2749
P35240	MERL_HUMAN	NF2	Merlin	15.13	7	7	9	212.224	595	69.646	6.46826	Peripheral membrane protein
P35241	RADI_HUMAN	RDX	Radixin	34.65	8	19	43	1210.83	583	68.5214	6.3667	Peripheral membrane protein
P35244	RFA3_HUMAN	RPA3	Replication protein A 14 kDa subunit	39.67	3	3	4	144.275	121	13.5599	5.08447
P35249	RFC4_HUMAN	RFC4	Replication factor C subunit 4	29.75	10	10	10	367.499	363	39.6569	8.01611
P35250	RFC2_HUMAN	RFC2	Replication factor C subunit 2	14.41	3	3	4	145.522	354	39.1321	6.44287
P35251	RFC1_HUMAN	RFC1	Replication factor C subunit 1	5.05	4	4	5	189.599	1148	128.175	9.36377
P35268	RL22_HUMAN	RPL22	60S ribosomal protein L22	53.13	6	6	7	247.216	128	14.7778	9.18799
P35269	T2FA_HUMAN	GTF2F1	General transcription factor IIF subunit 1	11.99	4	4	4	137.621	517	58.2051	7.48877
P35270	SPRE_HUMAN	SPR	Sepiapterin reductase	55.94	11	11	19	721.785	261	28.0308	8.04541
P35321	SPR1A_HUMAN	SPRR1A	Cornifin-A	34.83	2	2	5	138.915	89	9.87088	8.48486	Cytoplasm or cell membrane
P35443	TSP4_HUMAN	THBS4	Thrombospondin-4	3.12	2	2	3	92.3969	961	105.802	4.67822
P35527	K1C9_HUMAN	KRT9	Keratin, type I cytoskeletal 9	73.52	41	42	406	11853.8	623	62.0268	5.23682
P35568	IRS1_HUMAN	IRS1	Insulin receptor substrate 1	4.03	3	3	3	84.6924	1242	131.509	8.54346	Cytoplasm or cell membrane
P35573	GDE_HUMAN	AGL	Glycogen debranching enzyme	24.02	28	28	33	863.053	1532	174.652	6.75635
P35579	MYH9_HUMAN	MYH9	Myosin-9	58.11	100	118	309	10043.6	1960	226.392	5.60498	Cytoplasm or cell membrane
P35580	MYH10_HUMAN	MYH10	Myosin-10	31.68	33	52	84	2679.53	1976	228.858	5.5415
P35606	COPB2_HUMAN	COPB2	Coatomer subunit beta'	32.01	25	25	35	1021.07	906	102.422	5.2749
P35611	ADDA_HUMAN	ADD1	Alpha-adducin	36.23	15	15	18	521.64	737	80.9047	5.8335
P35613	BASI_HUMAN	BSG	Basigin	25.71	8	8	31	946.078	385	42.1741	5.65576	Melanosome
P35637	FUS_HUMAN	FUS	RNA-binding protein FUS	6.27	2	4	6	201.928	526	53.3938	9.36377
P35658	NU214_HUMAN	NUP214	Nuclear pore complex protein Nup214	6.79	8	8	9	275.292	2090	213.488	7.47412
P35659	DEK_HUMAN	DEK	Protein DEK	22.4	10	10	10	262.038	375	42.6479	8.55811
P35754	GLRX1_HUMAN	GLRX	Glutaredoxin-1	78.3	6	6	8	246.931	106	11.7682	8.08936
P35813	PPM1A_HUMAN	PPM1A	Protein phosphatase 1A	22.25	4	6	7	179.059	382	42.4207	5.36377
P35869	AHR_HUMAN	AHR	Aryl hydrocarbon receptor	3.66	2	2	2	114.296	848	96.0862	6.37939
P35900	K1C20_HUMAN	KRT20	Keratin, type I cytoskeletal 20	68.87	27	29	81	2554.69	424	48.4569	5.69385
P35908	K22E_HUMAN	KRT2	Keratin, type II cytoskeletal 2 epidermal	87.17	37	53	442	18200.6	639	65.3932	8.00146
P35914	HMGCL_HUMAN	HMGCL	Hydroxymethylglutaryl-CoA lyase, mitochondrial	23.08	6	6	7	346.285	325	34.3378	8.54346
P35998	PRS7_HUMAN	PSMC2	26S protease regulatory subunit 7	49.65	20	20	30	1036.98	433	48.6031	5.94775
P36404	ARL2_HUMAN	ARL2	ADP-ribosylation factor-like protein 2	44.57	6	6	6	255.411	184	20.8649	6.34131
P36405	ARL3_HUMAN	ARL3	ADP-ribosylation factor-like protein 3	45.05	6	6	7	176.143	182	20.4428	7.23975
P36507	MP2K2_HUMAN	MAP2K2	Dual specificity mitogen-activated protein kinase kinase 2	27.5	5	11	13	281.63	400	44.3961	6.55127
P36542	ATPG_HUMAN	ATP5C1	ATP synthase subunit gamma, mitochondrial	29.19	6	6	10	334.483	298	32.9753	9.21729
P36543	VATE1_HUMAN	ATP6V1E1	V-type proton ATPase subunit E 1	21.68	6	6	7	264.715	226	26.1288	8.00146
P36551	HEM6_HUMAN	CPOX	Oxygen-dependent coproporphyrinogen-III oxidase, mitochondrial	16.08	5	5	7	180.059	454	50.12	8.25049
P36578	RL4_HUMAN	RPL4	60S ribosomal protein L4	44.96	20	20	35	1027.17	427	47.6674	11.063
P36639	8ODP_HUMAN	NUDT1	7,8-dihydro-8-oxoguanine triphosphatase	12.69	2	2	2	108.324	197	22.5051	5.2749
P36776	LONM_HUMAN	LONP1	Lon protease homolog, mitochondrial	16.06	15	15	19	579.936	959	106.422	6.39209
P36871	PGM1_HUMAN	PGM1	Phosphoglucomutase-1	33.1	14	14	21	781.296	562	61.4105	6.75635
P36873	PP1G_HUMAN	PPP1CC	Serine/threonine-protein phosphatase PP1-gamma catalytic subunit	52.32	2	17	35	1053.24	323	36.9597	6.53662
P36915	GNL1_HUMAN	GNL1	Guanine nucleotide-binding protein-like 1	21.91	9	9	11	332.344	607	68.6185	5.79541
P36941	TNR3_HUMAN	LTBR	Tumor necrosis factor receptor superfamily member 3	7.59	2	2	2	35.8686	435	46.6785	5.8335	Single-pass type I membrane protein
P36952	SPB5_HUMAN	SERPINB5	Serpin B5	36.53	10	10	14	477.968	375	42.0734	6.04932	Secreted
P36955	PEDF_HUMAN	SERPINF1	Pigment epithelium-derived factor	5.74	2	2	2	115.223	418	46.2833	6.37939
P36957	ODO2_HUMAN	DLST	Dihydrolipoyllysine-residue succinyltransferase component of 2-oxoglutarate dehydrogenase complex, mitochondrial	20.53	8	8	11	321.349	453	48.7245	8.95361
P36969	GPX4_HUMAN	GPX4	Phospholipid hydroperoxide glutathione peroxidase, mitochondrial	28.93	4	4	5	107.019	197	22.161	8.36768
P37059	DHB2_HUMAN	HSD17B2	Estradiol 17-beta-dehydrogenase 2	27.91	7	7	8	326.432	387	42.757	8.49951
P37108	SRP14_HUMAN	SRP14	Signal recognition particle 14 kDa protein	34.56	5	5	6	300.951	136	14.5608	10.0376
P37173	TGFR2_HUMAN	TGFBR2	TGF-beta receptor type-2	10.23	4	4	5	142.101	567	64.5259	5.89697	Single-pass type I membrane protein
P37198	NUP62_HUMAN	NUP62	Nuclear pore glycoprotein p62	23.95	8	8	8	216.183	522	53.2225	5.31299
P37235	HPCL1_HUMAN	HPCAL1	Hippocalcin-like protein 1	32.12	6	6	6	209.776	193	22.299	5.35107	Cell membrane, lipid-anchor
P37268	FDFT_HUMAN	FDFT1	Squalene synthase	11.99	4	4	4	154.112	417	48.0842	6.53662
P37802	TAGL2_HUMAN	TAGLN2	Transgelin-2	92.46	18	18	113	3831.73	199	22.3772	8.25049	Single-pass type I membrane protein
P37837	TALDO_HUMAN	TALDO1	Transaldolase	40.65	15	15	37	1032.18	337	37.5165	6.81494
P38117	ETFB_HUMAN	ETFB	Electron transfer flavoprotein subunit beta	47.45	13	13	24	547.863	255	27.8262	8.104
P38159	RBMX_HUMAN	RBMX	RNA-binding motif protein, X chromosome	20.72	8	8	12	383.175	391	42.3063	10.0522
P38432	COIL_HUMAN	COIL	Coilin	5.03	3	3	3	100.122	576	62.5699	9.0708
P38606	VATA_HUMAN	ATP6V1A	V-type proton ATPase catalytic subunit A	46.03	18	18	31	844.756	617	68.2605	5.51611	Cytoplasm or cell membrane
P38646	GRP75_HUMAN	HSPA9	Stress-70 protein, mitochondrial	48.31	28	28	68	2291.56	679	73.6348	6.16357	Cytoplasm or cell membrane
P38919	IF4A3_HUMAN	EIF4A3	Eukaryotic initiation factor 4A-III	41.61	15	17	26	750.003	411	46.8412	6.72705
P39019	RS19_HUMAN	RPS19	40S ribosomal protein S19	23.45	5	5	10	246.743	145	16.0505	10.3159
P39023	RL3_HUMAN	RPL3	60S ribosomal protein L3	37.22	15	15	27	887.319	403	46.0798	10.1841
P39060	COIA1_HUMAN	COL18A1	Collagen alpha-1(XVIII) chain	7.81	8	8	13	395.732	1754	178.077	6.01123
P39656	OST48_HUMAN	DDOST	Dolichyl-diphosphooligosaccharide--protein glycosyltransferase 48 kDa subunit	45.18	13	13	20	674.063	456	50.769	6.55127
P39687	AN32A_HUMAN	ANP32A	Acidic leucine-rich nuclear phosphoprotein 32 family member A	47.39	7	10	15	438.31	249	28.5683	4.09424
P39748	FEN1_HUMAN	FEN1	Flap endonuclease 1	19.47	6	6	11	507.448	380	42.5661	8.6167
P40121	CAPG_HUMAN	CAPG	Macrophage-capping protein	53.74	12	12	33	956.969	348	38.4745	6.18896
P40222	TXLNA_HUMAN	TXLNA	Alpha-taxilin	4.03	2	2	3	94.9787	546	61.8532	6.52197	Cytoplasm or cell membrane
P40227	TCPZ_HUMAN	CCT6A	T-complex protein 1 subunit zeta	59.51	23	23	60	1821.06	531	57.9876	6.68311
P40261	NNMT_HUMAN	NNMT	Nicotinamide N-methyltransferase	20.45	4	4	6	210.318	264	29.5551	5.74463
P40306	PSB10_HUMAN	PSMB10	Proteasome subunit beta type-10	15.02	3	3	3	130.695	273	28.9181	7.81104
P40429	RL13A_HUMAN	RPL13A	60S ribosomal protein L13a	33	7	7	13	365.635	203	23.5624	10.9312
P40616	ARL1_HUMAN	ARL1	ADP-ribosylation factor-like protein 1	39.23	6	6	7	187.992	181	20.4044	5.71924
P40763	STAT3_HUMAN	STAT3	Signal transducer and activator of transcription 3	20.39	10	10	11	383.604	770	88.0114	6.30322	Cytoplasm or cell membrane
P40818	UBP8_HUMAN	USP8	Ubiquitin carboxyl-terminal hydrolase 8	11.09	8	8	9	264.304	1118	127.444	8.51416
P40925	MDHC_HUMAN	MDH1	Malate dehydrogenase, cytoplasmic	52.99	13	13	19	627.699	334	36.403	7.35693
P40926	MDHM_HUMAN	MDH2	Malate dehydrogenase, mitochondrial	59.47	16	16	49	1816.95	338	35.4807	8.67529
P40937	RFC5_HUMAN	RFC5	Replication factor C subunit 5	19.12	4	4	6	176.21	340	38.4722	7.1958
P40938	RFC3_HUMAN	RFC3	Replication factor C subunit 3	24.72	6	6	8	219.808	356	40.5299	8.33838
P40939	ECHA_HUMAN	HADHA	Trifunctional enzyme subunit alpha, mitochondrial	37.88	20	20	25	684.796	763	82.9469	9.0415
P41091	IF2G_HUMAN	EIF2S3	Eukaryotic translation initiation factor 2 subunit 3	60.59	21	21	34	947.454	472	51.0772	8.39697
P41214	EIF2D_HUMAN	EIF2D	Eukaryotic translation initiation factor 2D	7.19	3	3	3	94.7371	584	64.6655	7.6499	Cytoplasm or cell membrane
P41223	BUD31_HUMAN	BUD31	Protein BUD31 homolog	28.47	5	5	6	174.263	144	16.9886	8.82178
P41226	UBA7_HUMAN	UBA7	Ubiquitin-like modifier-activating enzyme 7	2.37	2	2	2	68.5153	1012	111.624	6.03662
P41227	NAA10_HUMAN	NAA10	N-alpha-acetyltransferase 10	30.64	6	6	10	317.502	235	26.4419	5.64307
P41231	P2RY2_HUMAN	P2RY2	P2Y purinoceptor 2	7.16	2	2	3	61.6094	377	42.2461	9.64209	Cell membrane
P41236	IPP2_HUMAN	PPP1R2	Protein phosphatase inhibitor 2	22.93	4	4	5	189.483	205	23.0009	4.7417
P41240	CSK_HUMAN	CSK	Tyrosine-protein kinase CSK	19.11	6	6	8	244.79	450	50.6717	7.06396	Cytoplasm or cell membrane
P41250	SYG_HUMAN	GARS	Glycine--tRNA ligase	41.68	23	23	36	1080.65	739	83.1126	7.03467
P41252	SYIC_HUMAN	IARS	Isoleucine--tRNA ligase, cytoplasmic	36.61	36	36	59	1597.67	1262	144.406	6.15088
P41567	EIF1_HUMAN	EIF1	Eukaryotic translation initiation factor 1	76.99	8	8	12	420.196	113	12.7246	7.44482
P41743	KPCI_HUMAN	PRKCI	Protein kinase C iota type	29.36	9	9	13	386.154	596	68.2183	5.84619	Cytoplasm or cell membrane
P42025	ACTY_HUMAN	ACTR1B	Beta-centractin	25.53	3	7	7	248.055	376	42.2667	6.40479
P42126	ECI1_HUMAN	ECI1	Enoyl-CoA delta isomerase 1, mitochondrial	39.74	10	10	18	516.266	302	32.7952	8.54346
P42166	LAP2A_HUMAN	TMPO	Lamina-associated polypeptide 2, isoform alpha	29.97	8	16	21	695.16	694	75.4456	7.66455
P42167	LAP2B_HUMAN	TMPO	Lamina-associated polypeptide 2, isoforms beta/gamma	33.92	4	12	15	428.106	454	50.6395	9.37842
P42224	STAT1_HUMAN	STAT1	Signal transducer and activator of transcription 1-alpha/beta	36.67	21	21	48	1556.26	750	87.2795	6.04932
P42226	STAT6_HUMAN	STAT6	Signal transducer and activator of transcription 6	4.84	3	3	3	109.379	847	94.0752	6.22705
P42285	SK2L2_HUMAN	SKIV2L2	Superkiller viralicidic activity 2-like 2	8.16	6	6	6	134.412	1042	117.729	6.52197
P42330	AK1C3_HUMAN	AKR1C3	Aldo-keto reductase family 1 member C3	55.73	8	15	30	890.329	323	36.8298	7.94287
P42336	PK3CA_HUMAN	PIK3CA	Phosphatidylinositol 4,5-bisphosphate 3-kinase catalytic subunit alpha isoform	1.87	2	2	2	83.8726	1068	124.203	7.2251	Cytoplasm or cell membrane
P42338	PK3CB_HUMAN	PIK3CB	Phosphatidylinositol 4,5-bisphosphate 3-kinase catalytic subunit beta isoform	5.7	4	4	5	212.502	1070	122.683	7.09326
P42345	MTOR_HUMAN	MTOR	Serine/threonine-protein kinase mTOR	15.57	29	29	34	1033.3	2549	288.707	7.1665
P42356	PI4KA_HUMAN	PI4KA	Phosphatidylinositol 4-kinase alpha	9.74	14	14	16	359.241	2044	231.17	6.87354
P42357	HUTH_HUMAN	HAL	Histidine ammonia-lyase	7.61	4	4	4	129.805	657	72.6518	6.94678
P42566	EPS15_HUMAN	EPS15	Epidermal growth factor receptor substrate 15	18.53	10	10	10	393.778	896	98.5948	4.64014	Peripheral membrane protein
P42575	CASP2_HUMAN	CASP2	Caspase-2	11.95	4	4	4	140.864	452	50.6524	6.81494
P42677	RS27_HUMAN	RPS27	40S ribosomal protein S27	39.29	4	4	6	164.833	84	9.45484	9.45166
P42684	ABL2_HUMAN	ABL2	Abelson tyrosine-protein kinase 2	2.28	2	2	2	91.1034	1182	128.263	8.07471
P42685	FRK_HUMAN	FRK	Tyrosine-protein kinase FRK	13.07	5	5	7	190.755	505	58.2173	6.66846
P42704	LPPRC_HUMAN	LRPPRC	Leucine-rich PPR motif-containing protein, mitochondrial	36.08	42	42	61	2171.89	1394	157.805	6.12549	Cytoplasm or cell membrane
P42765	THIM_HUMAN	ACAA2	3-ketoacyl-CoA thiolase, mitochondrial	48.11	13	13	21	588.257	397	41.8976	8.08936
P42766	RL35_HUMAN	RPL35	60S ribosomal protein L35	30.08	4	4	11	373.363	123	14.5426	11.0483
P42858	HD_HUMAN	HTT	Huntingtin	5.06	13	13	15	452.134	3142	347.383	6.20166
P42892	ECE1_HUMAN	ECE1	Endothelin-converting enzyme 1	13.9	9	9	9	320.138	770	87.1082	5.88428	Single-pass type II membrane protein
P42898	MTHR_HUMAN	MTHFR	Methylenetetrahydrofolate reductase	7.62	3	3	3	95.958	656	74.5494	5.33838
P43007	SATT_HUMAN	SLC1A4	Neutral amino acid transporter A	18.05	5	5	6	143.676	532	55.6876	6.25244	Multi-pass membrane protein
P43034	LIS1_HUMAN	PAFAH1B1	Platelet-activating factor acetylhydrolase IB subunit alpha	42.2	17	17	21	721.496	410	46.6082	7.37158
P43121	MUC18_HUMAN	MCAM	Cell surface glycoprotein MUC18	34.21	14	14	19	522.902	646	71.5626	5.75732	Single-pass type I membrane protein
P43155	CACP_HUMAN	CRAT	Carnitine O-acetyltransferase	12.46	6	6	6	223.491	626	70.8123	8.44092
P43243	MATR3_HUMAN	MATR3	Matrin-3	27.74	17	17	30	711.229	847	94.5648	6.25244
P43246	MSH2_HUMAN	MSH2	DNA mismatch repair protein Msh2	10.92	9	9	13	389.4	934	104.677	5.77002
P43250	GRK6_HUMAN	GRK6	G protein-coupled receptor kinase 6	7.12	3	3	3	73.7095	576	65.9486	8.00146	Cell membrane, lipid-anchor
P43304	GPDM_HUMAN	GPD2	Glycerol-3-phosphate dehydrogenase, mitochondrial	35.08	19	19	23	598.446	727	80.8016	7.69385
P43307	SSRA_HUMAN	SSR1	Translocon-associated protein subunit alpha	8.04	2	2	5	205.156	286	32.2153	4.48779
P43353	AL3B1_HUMAN	ALDH3B1	Aldehyde dehydrogenase family 3 member B1	10.47	3	4	4	135.091	468	51.8066	7.62061
P43405	KSYK_HUMAN	SYK	Tyrosine-protein kinase SYK	22.83	9	9	9	230.643	635	72.0203	8.25049	Cell membrane
P43487	RANG_HUMAN	RANBP1	Ran-specific GTPase-activating protein	22.39	3	3	7	194.523	201	23.2956	5.2876
P43490	NAMPT_HUMAN	NAMPT	Nicotinamide phosphoribosyltransferase	51.32	16	16	24	692.47	491	55.4866	7.15186
P43686	PRS6B_HUMAN	PSMC4	26S protease regulatory subunit 6B	30.14	10	10	17	385.785	418	47.3365	5.21143
P43897	EFTS_HUMAN	TSFM	Elongation factor Ts, mitochondrial	21.23	6	6	6	199.219	325	35.3682	8.38232
P45877	PPIC_HUMAN	PPIC	Peptidyl-prolyl cis-trans isomerase C	9.91	2	2	2	64.4717	212	22.7488	8.39697
P45880	VDAC2_HUMAN	VDAC2	Voltage-dependent anion-selective channel protein 2	40.14	9	9	18	593.53	294	31.5465	7.56201
P45954	ACDSB_HUMAN	ACADSB	Short/branched chain specific acyl-CoA dehydrogenase, mitochondrial	8.1	2	2	2	111.632	432	47.4553	6.99072
P45973	CBX5_HUMAN	CBX5	Chromobox protein homolog 5	22.51	4	5	8	318.098	191	22.2111	5.85889
P45974	UBP5_HUMAN	USP5	Ubiquitin carboxyl-terminal hydrolase 5	32.17	19	19	25	797.876	858	95.7253	5.03369
P46013	KI67_HUMAN	MKI67	Antigen KI-67	4.79	9	9	10	289.498	3256	358.474	9.45166
P46019	KPB2_HUMAN	PHKA2	Phosphorylase b kinase regulatory subunit alpha, liver isoform	2.91	3	3	3	67.3239	1235	138.32	6.44287
P46060	RAGP1_HUMAN	RANGAP1	Ran GTPase-activating protein 1	40.55	20	20	28	816.82	587	63.5023	4.67822
P46063	RECQ1_HUMAN	RECQL	ATP-dependent DNA helicase Q1	16.18	6	6	9	189.475	649	73.41	7.88428
P46087	NOP2_HUMAN	NOP2	Probable 28S rRNA (cytosine(4447)-C(5))-methyltransferase	13.05	8	8	10	454.728	812	89.2471	9.23193
P46108	CRK_HUMAN	CRK	Adapter molecule crk	37.17	8	8	9	246.733	304	33.81	5.5542	Cytoplasm or cell membrane
P46109	CRKL_HUMAN	CRKL	Crk-like protein	30.69	7	7	11	283.423	303	33.7559	6.7417
P46379	BAG6_HUMAN	BAG6	Large proline-rich protein BAG6	18.9	15	15	20	463.115	1132	119.334	5.60498
P46459	NSF_HUMAN	NSF	Vesicle-fusing ATPase	36.16	28	28	41	1162.02	744	82.5421	6.94678	Cytoplasm or cell membrane
P46531	NOTC1_HUMAN	NOTCH1	Neurogenic locus notch homolog protein 1	6.14	10	10	16	342.893	2555	272.323	5.12256
P46734	MP2K3_HUMAN	MAP2K3	Dual specificity mitogen-activated protein kinase kinase 3	25.94	7	7	7	236.907	347	39.2929	7.43018
P46736	BRCC3_HUMAN	BRCC3	Lys-63-specific deubiquitinase BRCC36	21.52	5	5	6	217.249	316	36.0491	5.92236
P46776	RL27A_HUMAN	RPL27A	60S ribosomal protein L27a	41.22	8	8	14	341.183	148	16.551	11.0044
P46777	RL5_HUMAN	RPL5	60S ribosomal protein L5	28.96	9	9	20	587.946	297	34.3407	9.71533
P46778	RL21_HUMAN	RPL21	60S ribosomal protein L21	18.13	3	3	4	206.572	160	18.5531	10.4917
P46779	RL28_HUMAN	RPL28	60S ribosomal protein L28	31.39	6	6	13	306.399	137	15.7377	12.0151
P46781	RS9_HUMAN	RPS9	40S ribosomal protein S9	35.57	11	11	18	469.419	194	22.5776	10.6528
P46782	RS5_HUMAN	RPS5	40S ribosomal protein S5	57.35	10	10	42	1326.82	204	22.8621	9.71533
P46783	RS10_HUMAN	RPS10	40S ribosomal protein S10	33.33	6	6	15	421.712	165	18.8859	10.1548
P46926	GNPI1_HUMAN	GNPDA1	Glucosamine-6-phosphate isomerase 1	39.79	7	7	10	308.669	289	32.6476	6.91748
P46937	YAP1_HUMAN	YAP1	Transcriptional coactivator YAP1	10.91	2	2	3	116.197	504	54.4275	5.17334
P46939	UTRO_HUMAN	UTRN	Utrophin	32.39	83	83	106	3407.87	3433	394.22	5.32568	Peripheral membrane protein
P46940	IQGA1_HUMAN	IQGAP1	Ras GTPase-activating-like protein IQGAP1	65.18	95	101	301	9391.66	1657	189.134	6.48096	Cell membrane
P46976	GLYG_HUMAN	GYG1	Glycogenin-1	13.43	4	4	6	199.548	350	39.3586	5.52881
P46977	STT3A_HUMAN	STT3A	Dolichyl-diphosphooligosaccharide--protein glycosyltransferase subunit STT3A	9.65	5	5	6	128.667	705	80.4768	8.07471	Single-pass type IV membrane protein
P47712	PA24A_HUMAN	PLA2G4A	Cytosolic phospholipase A2	13.75	7	7	10	256.694	749	85.1842	5.37646
P47736	RPGP1_HUMAN	RAP1GAP	Rap1 GTPase-activating protein 1	15.08	6	6	6	207.156	663	73.3154	5.8208	Peripheral membrane protein
P47755	CAZA2_HUMAN	CAPZA2	F-actin-capping protein subunit alpha-2	65.73	12	14	42	1257.74	286	32.9286	5.84619
P47756	CAPZB_HUMAN	CAPZB	F-actin-capping protein subunit beta	56.68	15	15	40	1191.56	277	31.3308	5.59229
P47813	IF1AX_HUMAN	EIF1AX	Eukaryotic translation initiation factor 1A, X-chromosomal	43.75	6	6	15	550.489	144	16.4502	5.23682
P47897	SYQ_HUMAN	QARS	Glutamine--tRNA ligase	34.71	23	23	33	994.207	775	87.7429	7.15186
P47929	LEG7_HUMAN	LGALS7	Galectin-7	47.06	4	4	6	237.418	136	15.0658	7.62061
P47985	UCRI_HUMAN	UQCRFS1	Cytochrome b-c1 complex subunit Rieske, mitochondrial	12.77	3	3	4	122.628	274	29.6494	8.32373
P48029	SC6A8_HUMAN	SLC6A8	Sodium- and chloride-dependent creatine transporter 1	10.39	5	5	6	230.642	635	70.4756	6.41748	Multi-pass membrane protein
P48047	ATPO_HUMAN	ATP5O	ATP synthase subunit O, mitochondrial	46.48	8	8	13	357.932	213	23.2627	9.96436	Cell membrane
P48059	LIMS1_HUMAN	LIMS1	LIM and senescent cell antigen-like-containing domain protein 1	34.77	8	8	10	344.332	325	37.2258	8.04541
P48147	PPCE_HUMAN	PREP	Prolyl endopeptidase	38.31	19	19	25	864.612	710	80.648	5.85889
P48163	MAOX_HUMAN	ME1	NADP-dependent malic enzyme	41.61	15	15	25	766.594	572	64.1091	6.12549
P48200	IREB2_HUMAN	IREB2	Iron-responsive element-binding protein 2	11.21	9	9	10	237.104	963	104.978	7.04932
P48426	PI42A_HUMAN	PIP4K2A	Phosphatidylinositol 5-phosphate 4-kinase type-2 alpha	12.56	4	4	5	186.46	406	46.1955	6.99072
P48444	COPD_HUMAN	ARCN1	Coatomer subunit delta	34.44	18	18	30	864.565	511	57.1741	6.21436
P48449	ERG7_HUMAN	LSS	Lanosterol synthase	16.8	10	10	10	312.21	732	83.2551	6.60986
P48506	GSH1_HUMAN	GCLC	Glutamate--cysteine ligase catalytic subunit	23.23	14	14	15	378.64	637	72.7193	6.0874
P48507	GSH0_HUMAN	GCLM	Glutamate--cysteine ligase regulatory subunit	26.64	5	5	5	190.574	274	30.7078	6.02393
P48509	CD151_HUMAN	CD151	CD151 antigen	26.48	5	5	9	209.508	253	28.2763	7.47412	Multi-pass membrane protein
P48556	PSMD8_HUMAN	PSMD8	26S proteasome non-ATPase regulatory subunit 8	22	5	5	5	161.919	350	39.5868	9.70068
P48634	PRC2A_HUMAN	PRRC2A	Protein PRRC2A	7.42	11	11	14	260.534	2157	228.724	9.45166
P48637	GSHB_HUMAN	GSS	Glutathione synthetase	34.81	12	12	27	991.3	474	52.3523	5.92236
P48643	TCPE_HUMAN	CCT5	T-complex protein 1 subunit epsilon	50.65	23	23	62	1809.81	541	59.6328	5.65576
P48651	PTSS1_HUMAN	PTDSS1	Phosphatidylserine synthase 1	6.77	2	2	2	71.69	473	55.4911	8.42627
P48723	HSP13_HUMAN	HSPA13	Heat shock 70 kDa protein 13	9.77	3	3	3	122.949	471	51.8951	5.75732
P48729	KC1A_HUMAN	CSNK1A1	Casein kinase I isoform alpha	12.76	3	3	5	137.989	337	38.8899	9.56885
P48730	KC1D_HUMAN	CSNK1D	Casein kinase I isoform delta	15.42	6	6	7	191.971	415	47.3002	9.74463
P48735	IDHP_HUMAN	IDH2	Isocitrate dehydrogenase [NADP], mitochondrial	50	18	18	32	920.599	452	50.8769	8.68994
P48739	PIPNB_HUMAN	PITPNB	Phosphatidylinositol transfer protein beta isoform	29.52	7	7	8	206.504	271	31.5199	6.87354
P48960	CD97_HUMAN	CD97	CD97 antigen	17.96	12	12	23	809.145	835	91.8091	6.87354	Multi-pass membrane protein
P49006	MRP_HUMAN	MARCKSL1	MARCKS-related protein	78.46	8	8	41	1122.23	195	19.5172	4.66553	Cytoplasm or cell membrane
P49023	PAXI_HUMAN	PXN	Paxillin	14.89	5	5	5	166.418	591	64.4639	6.18896	Cytoplasm or cell membrane
P49184	DNSL1_HUMAN	DNASE1L1	Deoxyribonuclease-1-like 1	47.02	10	10	14	416.962	302	33.8714	5.74463
P49189	AL9A1_HUMAN	ALDH9A1	4-trimethylaminobutyraldehyde dehydrogenase	35.43	13	13	13	430.493	494	53.767	5.87158
P49247	RPIA_HUMAN	RPIA	Ribose-5-phosphate isomerase	16.72	5	5	6	150.504	311	33.248	8.54346
P49257	LMAN1_HUMAN	LMAN1	Protein ERGIC-53	13.33	5	5	8	168.981	510	57.513	6.771
P49321	NASP_HUMAN	NASP	Nuclear autoantigenic sperm protein	25	9	9	9	274.749	788	85.1861	4.29736
P49327	FAS_HUMAN	FASN	Fatty acid synthase	55.79	106	106	234	7718.09	2511	273.254	6.44287
P49354	FNTA_HUMAN	FNTA	Protein farnesyltransferase/geranylgeranyltransferase type-1 subunit alpha	6.07	2	2	2	75.7462	379	44.3811	5.08447
P49366	DHYS_HUMAN	DHPS	Deoxyhypusine synthase	22.49	5	5	5	166.198	369	40.9446	5.36377
P49368	TCPG_HUMAN	CCT3	T-complex protein 1 subunit gamma	54.86	26	26	44	1271.83	545	60.4953	6.49365
P49406	RM19_HUMAN	MRPL19	39S ribosomal protein L19, mitochondrial	14.73	4	4	4	125.626	292	33.5136	9.49561
P49407	ARRB1_HUMAN	ARRB1	Beta-arrestin-1	23.68	8	8	10	254.803	418	47.0363	6.20166	Cytoplasm or cell membrane
P49411	EFTU_HUMAN	TUFM	Elongation factor Tu, mitochondrial	53.76	19	19	33	1001.81	452	49.5102	7.60596
P49419	AL7A1_HUMAN	ALDH7A1	Alpha-aminoadipic semialdehyde dehydrogenase	38.78	17	17	22	666.343	539	58.4501	7.98682
P49441	INPP_HUMAN	INPP1	Inositol polyphosphate 1-phosphatase	20.3	5	5	5	288.803	399	43.9702	5.26221
P49458	SRP09_HUMAN	SRP9	Signal recognition particle 9 kDa protein	25.58	2	2	3	151.859	86	10.1051	7.97217
P49459	UBE2A_HUMAN	UBE2A	Ubiquitin-conjugating enzyme E2 A	17.76	2	2	2	78.9278	152	17.3045	5.14795
P49585	PCY1A_HUMAN	PCYT1A	Choline-phosphate cytidylyltransferase A	7.9	2	2	2	44.42	367	41.7048	7.25439
P49588	SYAC_HUMAN	AARS	Alanine--tRNA ligase, cytoplasmic	50	34	34	61	2068.65	968	106.743	5.52881
P49589	SYCC_HUMAN	CARS	Cysteine--tRNA ligase, cytoplasmic	39.17	24	24	35	1143.83	748	85.4192	6.75635
P49590	SYHM_HUMAN	HARS2	Probable histidine--tRNA ligase, mitochondrial	18.58	4	9	11	267.148	506	56.8517	8.23584
P49591	SYSC_HUMAN	SARS	Serine--tRNA ligase, cytoplasmic	40.66	16	16	37	1198.8	514	58.7401	6.43018
P49643	PRI2_HUMAN	PRIM2	DNA primase large subunit	10.61	3	3	3	86.0339	509	58.769	7.91357
P49662	CASP4_HUMAN	CASP4	Caspase-4	8.75	2	2	2	78.3297	377	43.2345	5.99854
P49711	CTCF_HUMAN	CTCF	Transcriptional repressor CTCF	4.54	3	3	3	89.373	727	82.7324	6.96143
P49720	PSB3_HUMAN	PSMB3	Proteasome subunit beta type-3	51.22	8	8	16	590.157	205	22.9335	6.55127
P49721	PSB2_HUMAN	PSMB2	Proteasome subunit beta type-2	69.65	8	8	14	399.638	201	22.8217	7.02002
P49736	MCM2_HUMAN	MCM2	DNA replication licensing factor MCM2	27.99	19	19	23	843.118	904	101.832	5.51611
P49748	ACADV_HUMAN	ACADVL	Very long-chain specific acyl-CoA dehydrogenase, mitochondrial	39.69	20	20	26	861.338	655	70.3454	8.74854
P49750	YLPM1_HUMAN	YLPM1	YLP motif-containing protein 1	1.28	2	2	3	82.3321	1951	219.849	6.56592
P49754	VPS41_HUMAN	VPS41	Vacuolar protein sorting-associated protein 41 homolog	5.5	4	4	4	162.808	854	98.5031	5.84619	Peripheral membrane protein
P49755	TMEDA_HUMAN	TMED10	Transmembrane emp24 domain-containing protein 10	36.53	7	7	12	432.557	219	24.96	7.44482	Multi-pass membrane protein
P49756	RBM25_HUMAN	RBM25	RNA-binding protein 25	8.42	5	5	7	149.64	843	100.124	6.31592
P49757	NUMB_HUMAN	NUMB	Protein numb homolog	9.83	6	6	6	129.959	651	70.7594	8.51416	Peripheral membrane protein
P49761	CLK3_HUMAN	CLK3	Dual specificity protein kinase CLK3	4.39	2	2	2	58.0694	638	73.4691	9.92041
P49770	EI2BB_HUMAN	EIF2B2	Translation initiation factor eIF-2B subunit beta	6.55	2	2	2	93.8767	351	38.9649	6.16357
P49773	HINT1_HUMAN	HINT1	Histidine triad nucleotide-binding protein 1	71.43	6	6	16	350.969	126	13.7931	6.94678
P49790	NU153_HUMAN	NUP153	Nuclear pore complex protein Nup153	6.64	6	6	6	238.235	1475	153.843	8.73389
P49792	RBP2_HUMAN	RANBP2	E3 SUMO-protein ligase RanBP2	18.77	37	37	43	1283.78	3224	357.974	6.20166
P49796	RGS3_HUMAN	RGS3	Regulator of G-protein signaling 3	7.51	6	6	6	148.424	1198	132.252	6.27783
P49810	PSN2_HUMAN	PSEN2	Presenilin-2	6.25	2	2	2	122.948	448	50.1074	4.58936	Multi-pass membrane protein
P49815	TSC2_HUMAN	TSC2	Tuberin	1.49	2	2	2	58.4715	1807	200.481	7.31299	Peripheral membrane protein
P49821	NDUV1_HUMAN	NDUFV1	NADH dehydrogenase [ubiquinone] flavoprotein 1, mitochondrial	33.19	11	11	11	413.016	464	50.7848	8.20654
P49840	GSK3A_HUMAN	GSK3A	Glycogen synthase kinase-3 alpha	19.67	6	7	9	266.512	483	50.949	8.74854
P49841	GSK3B_HUMAN	GSK3B	Glycogen synthase kinase-3 beta	20.48	5	6	10	285.02	420	46.7149	8.77783
P49848	TAF6_HUMAN	TAF6	Transcription initiation factor TFIID subunit 6	9.75	5	5	6	285.322	677	72.6229	8.60205
P49902	5NTC_HUMAN	NT5C2	Cytosolic purine 5'-nucleotidase	25.13	10	10	18	547.422	561	64.9283	6.13818
P49903	SPS1_HUMAN	SEPHS1	Selenide, water dikinase 1	12.24	3	3	4	131.378	392	42.8827	5.97314
P49914	MTHFS_HUMAN	MTHFS	5-formyltetrahydrofolate cyclo-ligase	10.84	2	2	2	64.4638	203	23.2409	7.88428	Cytoplasm or cell membrane
P49915	GUAA_HUMAN	GMPS	GMP synthase [glutamine-hydrolyzing]	38.38	17	17	18	479.375	693	76.667	6.87354
P49916	DNLI3_HUMAN	LIG3	DNA ligase 3	17.15	13	13	14	450.478	1009	112.835	9.01221
P49959	MRE11_HUMAN	MRE11A	Double-strand break repair protein MRE11A	14.83	8	8	9	272.355	708	80.5433	5.89697
P50135	HNMT_HUMAN	HNMT	Histamine N-methyltransferase	11.3	2	2	2	134.828	292	33.2736	5.33838
P50148	GNAQ_HUMAN	GNAQ	Guanine nucleotide-binding protein G(q) subunit alpha	37.33	5	10	12	397.659	359	42.1153	5.68115	Cell membrane, lipid-anchor
P50151	GBG10_HUMAN	GNG10	Guanine nucleotide-binding protein G(I)/G(S)/G(O) subunit gamma-10	41.18	2	2	2	62.5484	68	7.20068	7.85498	Cell membrane, lipid-anchor
P50213	IDH3A_HUMAN	IDH3A	Isocitrate dehydrogenase [NAD] subunit alpha, mitochondrial	27.6	8	8	12	394.019	366	39.5661	6.91748
P50225	ST1A1_HUMAN	SULT1A1	Sulfotransferase 1A1	20	4	4	7	154.446	295	34.1432	6.62451
P50395	GDIB_HUMAN	GDI2	Rab GDP dissociation inhibitor beta	75.28	23	33	74	2214.12	445	50.6309	6.46826	Peripheral membrane protein
P50402	EMD_HUMAN	EMD	Emerin	33.46	7	7	7	238.521	254	28.9759	5.50342	Single-pass type I membrane protein
P50416	CPT1A_HUMAN	CPT1A	Carnitine O-palmitoyltransferase 1, liver isoform	8.02	5	5	7	260.835	773	88.3107	8.646
P50452	SPB8_HUMAN	SERPINB8	Serpin B8	16.04	3	5	8	216.762	374	42.7392	5.56689
P50453	SPB9_HUMAN	SERPINB9	Serpin B9	32.18	8	10	14	327.737	376	42.3763	5.85889
P50454	SERPH_HUMAN	SERPINH1	Serpin H1	37.8	10	10	14	509.731	418	46.4112	8.68994
P50502	F10A1_HUMAN	ST13	Hsc70-interacting protein	25.2	7	7	11	395.822	369	41.3055	5.2749
P50552	VASP_HUMAN	VASP	Vasodilator-stimulated phosphoprotein	38.95	13	13	37	1039.22	380	39.8051	8.93896	Cytoplasm or cell membrane
P50570	DYN2_HUMAN	DNM2	Dynamin-2	40.46	25	29	46	1448.7	870	98.0032	7.44482	Cytoplasm or cell membrane
P50579	MAP2_HUMAN	METAP2	Methionine aminopeptidase 2	23.85	6	6	7	225.247	478	52.8581	5.8208
P50583	AP4A_HUMAN	NUDT2	Bis(5'-nucleosyl)-tetraphosphatase [asymmetrical]	62.59	6	6	7	191.059	147	16.8186	5.35107
P50616	TOB1_HUMAN	TOB1	Protein Tob1	4.93	2	2	2	42.5026	345	38.131	6.93213	Cytoplasm or cell membrane
P50748	KNTC1_HUMAN	KNTC1	Kinetochore-associated protein 1	7.51	13	13	13	361.618	2209	250.588	5.97314
P50851	LRBA_HUMAN	LRBA	Lipopolysaccharide-responsive and beige-like anchor protein	15.3	33	33	37	1200.14	2863	318.906	5.60498	Single-pass type I membrane protein
P50895	BCAM_HUMAN	BCAM	Basal cell adhesion molecule	20.86	10	10	14	566.611	628	67.3626	5.80811	Single-pass type I membrane protein
P50897	PPT1_HUMAN	PPT1	Palmitoyl-protein thioesterase 1	15.03	3	3	4	156.29	306	34.1713	6.52197
P50914	RL14_HUMAN	RPL14	60S ribosomal protein L14	26.98	5	5	14	506.084	215	23.417	10.9312
P50990	TCPQ_HUMAN	CCT8	T-complex protein 1 subunit theta	63.5	34	34	66	2191.2	548	59.5825	5.60498
P50991	TCPD_HUMAN	CCT4	T-complex protein 1 subunit delta	44.9	24	24	45	1477.81	539	57.8878	7.82568
P50995	ANX11_HUMAN	ANXA11	Annexin A11	31.49	16	16	26	914.063	505	54.3551	7.6499
P51003	PAPOA_HUMAN	PAPOLA	Poly(A) polymerase alpha	2.82	2	2	2	53.7358	745	82.791	7.37158
P51114	FXR1_HUMAN	FXR1	Fragile X mental retardation syndrome-related protein 1	19.16	7	8	14	459.442	621	69.6779	6.15088
P51116	FXR2_HUMAN	FXR2	Fragile X mental retardation syndrome-related protein 2	22.59	9	10	13	443.501	673	74.178	6.22705
P51148	RAB5C_HUMAN	RAB5C	Ras-related protein Rab-5C	58.8	6	9	19	661.109	216	23.4678	8.41162
P51149	RAB7A_HUMAN	RAB7A	Ras-related protein Rab-7a	64.25	13	13	28	793.839	207	23.4748	6.69775
P51151	RAB9A_HUMAN	RAB9A	Ras-related protein Rab-9A	25.87	4	4	5	153.152	201	22.8232	5.46533
P51153	RAB13_HUMAN	RAB13	Ras-related protein Rab-13	26.6	4	4	4	179.395	203	22.7597	9.18799	Cell membrane, lipid-anchor
P51178	PLCD1_HUMAN	PLCD1	1-phosphatidylinositol 4,5-bisphosphate phosphodiesterase delta-1	4.23	2	2	2	32.2463	756	85.611	6.69775	Cell membrane
P51398	RT29_HUMAN	DAP3	28S ribosomal protein S29, mitochondrial	17.34	5	5	7	188.388	398	45.5376	8.88037
P51452	DUS3_HUMAN	DUSP3	Dual specificity protein phosphatase 3	38.92	5	5	7	347.461	185	20.4653	7.79639
P51511	MMP15_HUMAN	MMP15	Matrix metalloproteinase-15	9.87	5	5	5	136.506	669	75.7589	7.45947	Single-pass type I membrane protein
P51532	SMCA4_HUMAN	SMARCA4	Transcription activator BRG1	9.53	11	12	13	445.554	1647	184.53	7.88428
P51553	IDH3G_HUMAN	IDH3G	Isocitrate dehydrogenase [NAD] subunit gamma, mitochondrial	20.36	5	5	12	272.803	393	42.7671	8.49951
P51570	GALK1_HUMAN	GALK1	Galactokinase	29.85	10	10	12	367.909	392	42.2456	6.45557
P51571	SSRD_HUMAN	SSR4	Translocon-associated protein subunit delta	13.87	2	2	2	82.1127	173	18.9866	6.15088
P51572	BAP31_HUMAN	BCAP31	B-cell receptor-associated protein 31	14.23	5	5	7	191.531	246	27.974	8.44092	Multi-pass membrane protein
P51580	TPMT_HUMAN	TPMT	Thiopurine S-methyltransferase	30.61	7	7	7	196.578	245	28.1621	6.22705
P51610	HCFC1_HUMAN	HCFC1	Host cell factor 1	5.8	8	8	8	237.107	2035	208.602	7.45947
P51617	IRAK1_HUMAN	IRAK1	Interleukin-1 receptor-associated kinase 1	19.1	8	8	10	257.576	712	76.4886	6.62451
P51648	AL3A2_HUMAN	ALDH3A2	Fatty aldehyde dehydrogenase	29.07	10	11	12	312.725	485	54.8129	7.88428
P51659	DHB4_HUMAN	HSD17B4	Peroxisomal multifunctional enzyme type 2	45.79	25	25	39	1332.12	736	79.6363	8.83643
P51665	PSMD7_HUMAN	PSMD7	26S proteasome non-ATPase regulatory subunit 7	32.1	10	10	17	547.063	324	37.0025	6.771
P51690	ARSE_HUMAN	ARSE	Arylsulfatase E	3.57	2	2	2	51.9653	589	65.6261	6.96143
P51692	STA5B_HUMAN	STAT5B	Signal transducer and activator of transcription 5B	3.56	2	2	2	65.5027	787	89.8096	6.04932
P51787	KCNQ1_HUMAN	KCNQ1	Potassium voltage-gated channel subfamily KQT member 1	7.84	3	3	3	94.0932	676	74.6515	9.86182
P51808	DYLT3_HUMAN	DYNLT3	Dynein light chain Tctex-type 3	43.97	3	3	4	125.58	116	13.0532	5.65576
P51809	VAMP7_HUMAN	VAMP7	Vesicle-associated membrane protein 7	35.45	6	6	6	189.974	220	24.919	8.60205	Single-pass type IV membrane protein
P51812	KS6A3_HUMAN	RPS6KA3	Ribosomal protein S6 kinase alpha-3	34.59	13	20	28	898.784	740	83.6829	6.88818
P51858	HDGF_HUMAN	HDGF	Hepatoma-derived growth factor	43.33	8	8	12	280.201	240	26.7719	4.729
P51970	NDUA8_HUMAN	NDUFA8	NADH dehydrogenase [ubiquinone] 1 alpha subcomplex subunit 8	35.47	4	4	4	117.684	172	20.0921	7.6499
P51991	ROA3_HUMAN	HNRNPA3	Heterogeneous nuclear ribonucleoprotein A3	41.8	15	16	29	704.845	378	39.5706	9.01221
P52209	6PGD_HUMAN	PGD	6-phosphogluconate dehydrogenase, decarboxylating	39.96	15	15	39	1320	483	53.106	7.2251
P52272	HNRPM_HUMAN	HNRNPM	Heterogeneous nuclear ribonucleoprotein M	30.41	17	17	30	1054.85	730	77.4643	8.70459
P52292	IMA1_HUMAN	KPNA2	Importin subunit alpha-1	33.65	11	11	15	563.764	529	57.8259	5.40186	Cytoplasm or cell membrane
P52294	IMA5_HUMAN	KPNA1	Importin subunit alpha-5	26.77	5	8	13	390.395	538	60.1836	5.0083
P52306	GDS1_HUMAN	RAP1GDS1	Rap1 GTPase-GDP dissociation stimulator 1	26.03	10	10	12	398.641	607	66.2745	5.31299
P52434	RPAB3_HUMAN	POLR2H	DNA-directed RNA polymerases I, II, and III subunit RPABC3	30.67	5	5	7	290.512	150	17.1324	4.67822
P52565	GDIR1_HUMAN	ARHGDIA	Rho GDP-dissociation inhibitor 1	55.88	8	8	14	340.178	204	23.1927	5.10986
P52566	GDIR2_HUMAN	ARHGDIB	Rho GDP-dissociation inhibitor 2	16.42	3	3	3	50.2054	201	22.9736	5.21143
P52594	AGFG1_HUMAN	AGFG1	Arf-GAP domain and FG repeat-containing protein 1	7.83	3	3	4	93.5306	562	58.2242	8.63135
P52597	HNRPF_HUMAN	HNRNPF	Heterogeneous nuclear ribonucleoprotein F	58.31	11	13	33	1061.36	415	45.6429	5.57959
P52630	STAT2_HUMAN	STAT2	Signal transducer and activator of transcription 2	8.81	6	6	6	166.214	851	97.8546	5.49072
P52701	MSH6_HUMAN	MSH6	DNA mismatch repair protein Msh6	5.44	5	5	7	237.338	1360	152.689	6.90283
P52732	KIF11_HUMAN	KIF11	Kinesin-like protein KIF11	17.99	13	13	14	439.059	1056	119.085	5.64307
P52735	VAV2_HUMAN	VAV2	Guanine nucleotide exchange factor VAV2	14.81	9	9	10	347.309	878	101.224	7.07861
P52758	UK114_HUMAN	HRSP12	Ribonuclease UK114	29.2	3	3	3	136.684	137	14.4846	8.67529	Cytoplasm or cell membrane
P52788	SPSY_HUMAN	SMS	Spermine synthase	46.45	12	12	19	529.181	366	41.2418	5.021
P52789	HXK2_HUMAN	HK2	Hexokinase-2	21.7	15	15	16	496.87	917	102.313	6.04932
P52799	EFNB2_HUMAN	EFNB2	Ephrin-B2	15.02	3	3	3	93.2687	333	36.8998	8.85107
P52815	RM12_HUMAN	MRPL12	39S ribosomal protein L12, mitochondrial	24.24	5	5	14	384.917	198	21.3346	8.86572
P52888	THOP1_HUMAN	THOP1	Thimet oligopeptidase	20.9	11	11	13	397.233	689	78.7895	6.04932	Cytoplasm or cell membrane
P52907	CAZA1_HUMAN	CAPZA1	F-actin-capping protein subunit alpha-1	65.38	11	13	43	1281.38	286	32.9023	5.69385
P52926	HMGA2_HUMAN	HMGA2	High mobility group protein HMGI-C	50.46	3	3	3	136.77	109	11.8251	10.6235
P52943	CRIP2_HUMAN	CRIP2	Cysteine-rich protein 2	45.67	5	5	10	301.291	208	22.478	8.71924
P52948	NUP98_HUMAN	NUP98	Nuclear pore complex protein Nup98-Nup96	9.91	14	14	15	517.595	1817	197.457	6.40479
P53004	BIEA_HUMAN	BLVRA	Biliverdin reductase A	17.57	4	4	4	103.183	296	33.4073	6.44287
P53007	TXTP_HUMAN	SLC25A1	Tricarboxylate transport protein, mitochondrial	15.11	5	5	7	201.68	311	33.991	9.89111
P53041	PPP5_HUMAN	PPP5C	Serine/threonine-protein phosphatase 5	26.85	11	11	13	448.116	499	56.8423	6.27783	Cytoplasm or cell membrane
P53350	PLK1_HUMAN	PLK1	Serine/threonine-protein kinase PLK1	21.39	10	10	12	286.332	603	68.2116	8.90967
P53365	ARFP2_HUMAN	ARFIP2	Arfaptin-2	43.7	9	9	14	353.394	341	37.8324	6.03662	Cytoplasm or cell membrane
P53367	ARFP1_HUMAN	ARFIP1	Arfaptin-1	47.72	12	12	21	620.93	373	41.7126	6.69775
P53396	ACLY_HUMAN	ACLY	ATP-citrate synthase	38.96	34	34	70	2199.97	1101	120.762	7.32764
P53582	MAP11_HUMAN	METAP1	Methionine aminopeptidase 1	44.56	10	10	11	298.705	386	43.1873	7.1665
P53597	SUCA_HUMAN	SUCLG1	Succinyl-CoA ligase [ADP/GDP-forming] subunit alpha, mitochondrial	15.9	4	4	14	495.677	346	36.2268	8.79248
P53602	MVD1_HUMAN	MVD	Diphosphomevalonate decarboxylase	26	7	7	8	153.545	400	43.3772	7.2251
P53611	PGTB2_HUMAN	RABGGTB	Geranylgeranyl transferase type-2 subunit beta	6.34	2	2	2	49.6651	331	36.9003	5.03369
P53618	COPB_HUMAN	COPB1	Coatomer subunit beta	41.13	28	28	49	1522.64	953	107.074	6.04932
P53621	COPA_HUMAN	COPA	Coatomer subunit alpha	43.79	44	44	65	2028.51	1224	138.258	7.66455
P53634	CATC_HUMAN	CTSC	Dipeptidyl peptidase 1	9.94	4	4	4	168.703	463	51.8203	6.99072
P53680	AP2S1_HUMAN	AP2S1	AP-2 complex subunit sigma	13.38	2	2	2	77.939	142	17.0067	6.17627	Peripheral membrane protein
P53794	SC5A3_HUMAN	SLC5A3	Sodium/myo-inositol cotransporter	6.69	4	4	6	137.573	718	79.6413	7.26904
P53985	MOT1_HUMAN	SLC16A1	Monocarboxylate transporter 1	9.8	6	6	11	312.17	500	53.9089	8.66064	Multi-pass membrane protein
P53990	IST1_HUMAN	IST1	IST1 homolog	22.8	8	8	10	267.1	364	39.7255	5.35107
P53992	SC24C_HUMAN	SEC24C	Protein transport protein Sec24C	20.11	13	13	17	417.758	1094	118.249	7.06396
P53999	TCP4_HUMAN	SUB1	Activated RNA polymerase II transcriptional coactivator p15	42.52	6	6	10	330.519	127	14.3864	9.59814
P54105	ICLN_HUMAN	CLNS1A	Methylosome subunit pICln	28.27	4	4	4	117.73	237	26.1989	4.10693
P54136	SYRC_HUMAN	RARS	Arginine--tRNA ligase, cytoplasmic	58.03	36	36	51	1533.22	660	75.3309	6.68311
P54577	SYYC_HUMAN	YARS	Tyrosine--tRNA ligase, cytoplasmic	57.95	30	30	43	1258.79	528	59.1061	7.04932
P54578	UBP14_HUMAN	USP14	Ubiquitin carboxyl-terminal hydrolase 14	43.12	15	15	31	901.85	494	56.033	5.30029	Peripheral membrane protein
P54619	AAKG1_HUMAN	PRKAG1	5'-AMP-activated protein kinase subunit gamma-1	29.61	9	9	12	399.452	331	37.5558	6.91748
P54709	AT1B3_HUMAN	ATP1B3	Sodium/potassium-transporting ATPase subunit beta-3	26.52	6	6	7	258.036	279	31.4921	8.35303
P54725	RD23A_HUMAN	RAD23A	UV excision repair protein RAD23 homolog A	16.53	2	2	2	68.29	363	39.5847	4.57666
P54727	RD23B_HUMAN	RAD23B	UV excision repair protein RAD23 homolog B	28.85	9	9	19	553.788	409	43.1446	4.84326
P54753	EPHB3_HUMAN	EPHB3	Ephrin type-B receptor 3	25.45	12	19	26	901.45	998	110.259	6.31592	Single-pass type I membrane protein
P54760	EPHB4_HUMAN	EPHB4	Ephrin type-B receptor 4	35.36	17	24	38	1189.29	987	108.201	6.90283	Single-pass type I membrane protein
P54802	ANAG_HUMAN	NAGLU	Alpha-N-acetylglucosaminidase	9.83	5	5	5	195.665	743	82.2136	6.65381
P54819	KAD2_HUMAN	AK2	Adenylate kinase 2, mitochondrial	39.33	8	8	18	565.354	239	26.4608	7.81104
P54868	HMCS2_HUMAN	HMGCS2	Hydroxymethylglutaryl-CoA synthase, mitochondrial	15.94	5	6	6	153.6	508	56.5994	8.1626
P54886	P5CS_HUMAN	ALDH18A1	Delta-1-pyrroline-5-carboxylate synthase	31.95	20	20	27	738.772	795	87.2475	7.12256
P54920	SNAA_HUMAN	NAPA	Alpha-soluble NSF attachment protein	68.81	19	19	36	1139.85	295	33.2113	5.36377
P55010	IF5_HUMAN	EIF5	Eukaryotic translation initiation factor 5	20.42	7	7	8	272.43	431	49.1918	5.57959
P55011	S12A2_HUMAN	SLC12A2	Solute carrier family 12 member 2	38.94	37	37	123	3726.26	1212	131.364	6.40479	Multi-pass membrane protein
P55036	PSMD4_HUMAN	PSMD4	26S proteasome non-ATPase regulatory subunit 4	24.93	6	6	8	349.141	377	40.7112	4.79248
P55039	DRG2_HUMAN	DRG2	Developmentally-regulated GTP-binding protein 2	18.41	5	5	8	187.289	364	40.7204	8.88037
P55060	XPO2_HUMAN	CSE1L	Exportin-2	50.98	36	36	62	1885.67	971	110.346	5.77002
P55072	TERA_HUMAN	VCP	Transitional endoplasmic reticulum ATPase	65.14	48	48	102	3062.87	806	89.2657	5.26221
P55081	MFAP1_HUMAN	MFAP1	Microfibrillar-associated protein 1	7.74	3	3	3	63.3269	439	51.9266	4.98291
P55082	MFAP3_HUMAN	MFAP3	Microfibril-associated glycoprotein 3	19.89	4	4	4	145.376	362	40.1398	4.99561	Single-pass type I membrane protein
P55084	ECHB_HUMAN	HADHB	Trifunctional enzyme subunit beta, mitochondrial	24.68	9	9	18	460.879	474	51.2615	9.40771
P55145	MANF_HUMAN	MANF	Mesencephalic astrocyte-derived neurotrophic factor	43.41	7	7	8	181.597	182	20.6868	8.68994
P55196	AFAD_HUMAN	MLLT4	Afadin	25.6	31	31	41	1219.45	1824	206.676	6.46826
P55198	AF17_HUMAN	MLLT6	Protein AF-17	5.12	3	3	3	93.9422	1093	112.006	8.6167
P55209	NP1L1_HUMAN	NAP1L1	Nucleosome assembly protein 1-like 1	17.65	5	7	10	244.481	391	45.3459	4.4624
P55210	CASP7_HUMAN	CASP7	Caspase-7	24.75	5	5	7	202.555	303	34.2548	6.07471
P55211	CASP9_HUMAN	CASP9	Caspase-9	11.78	2	2	2	29.38	416	46.2514	6.04932
P55212	CASP6_HUMAN	CASP6	Caspase-6	13.31	4	4	5	149.76	293	33.2885	6.93213
P55263	ADK_HUMAN	ADK	Adenosine kinase	42.54	11	11	13	441.654	362	40.5197	6.69775
P55265	DSRAD_HUMAN	ADAR	Double-stranded RNA-specific adenosine deaminase	15.66	13	13	16	424.225	1226	135.981	8.646
P55327	TPD52_HUMAN	TPD52	Tumor protein D52	49.11	10	10	13	474.237	224	24.3122	4.83057
P55735	SEC13_HUMAN	SEC13	Protein SEC13 homolog	40.37	7	7	8	351.508	322	35.5181	5.47803
P55769	NH2L1_HUMAN	NHP2L1	NHP2-like protein 1	40.63	5	5	10	368.011	128	14.1646	8.45557
P55786	PSA_HUMAN	NPEPPS	Puromycin-sensitive aminopeptidase	35.15	24	24	35	1072.07	919	103.211	5.71924
P55795	HNRH2_HUMAN	HNRNPH2	Heterogeneous nuclear ribonucleoprotein H2	30.07	5	9	20	694.865	449	49.2323	6.30322
P55884	EIF3B_HUMAN	EIF3B	Eukaryotic translation initiation factor 3 subunit B	36.24	24	24	35	950.787	814	92.4238	4.99561
P55899	FCGRN_HUMAN	FCGRT	IgG receptor FcRn large subunit p51	9.86	3	3	3	96.2489	365	39.7183	6.53662	Single-pass type I membrane protein
P55957	BID_HUMAN	BID	BH3-interacting domain death agonist	41.03	6	6	10	365.396	195	21.981	5.43994
P56134	ATPK_HUMAN	ATP5J2	ATP synthase subunit f, mitochondrial	39.36	3	3	3	94.5456	94	10.9107	9.67139
P56192	SYMC_HUMAN	MARS	Methionine--tRNA ligase, cytoplasmic	41.89	32	32	58	1734.33	900	101.052	6.16357
P56199	ITA1_HUMAN	ITGA1	Integrin alpha-1	22.99	26	26	70	1978.96	1179	130.765	6.29053	Single-pass type I membrane protein
P56211	ARP19_HUMAN	ARPP19	cAMP-regulated phosphoprotein 19	26.79	2	3	3	86.5788	112	12.3153	9.08545
P56385	ATP5I_HUMAN	ATP5I	ATP synthase subunit e, mitochondrial	36.23	2	2	5	182.641	69	7.92833	9.34912
P56470	LEG4_HUMAN	LGALS4	Galectin-4	39.94	13	13	72	2191.85	323	35.9182	9.15869	Cytoplasm or cell membrane
P56524	HDAC4_HUMAN	HDAC4	Histone deacetylase 4	2.12	2	2	2	77.7318	1084	118.966	6.96143
P56537	IF6_HUMAN	EIF6	Eukaryotic translation initiation factor 6	45.31	6	6	19	460.012	245	26.5822	4.67822
P56545	CTBP2_HUMAN	CTBP2	C-terminal-binding protein 2	7.19	3	3	3	111.938	445	48.9141	6.94678
P56556	NDUA6_HUMAN	NDUFA6	NADH dehydrogenase [ubiquinone] 1 alpha subcomplex subunit 6	20.78	3	3	3	81.6576	154	17.8593	10.1401
P56945	BCAR1_HUMAN	BCAR1	Breast cancer anti-estrogen resistance protein 1	5.29	3	3	5	199.707	870	93.3144	5.66846	Cell junction, focal adhesion
P57076	CU059_HUMAN	C21orf59	UPF0769 protein C21orf59	12.76	2	2	2	44.314	290	33.2032	7.44482
P57088	TMM33_HUMAN	TMEM33	Transmembrane protein 33	13.36	3	3	4	153.755	247	27.9598	9.70068
P57105	SYJ2B_HUMAN	SYNJ2BP	Synaptojanin-2-binding protein	17.93	2	2	2	86.0627	145	15.9182	6.30322
P57678	GEMI4_HUMAN	GEMIN4	Gem-associated protein 4	7.47	7	7	7	184.939	1058	119.96	6.03662
P57735	RAB25_HUMAN	RAB25	Ras-related protein Rab-25	15.02	2	3	3	115.424	213	23.481	5.96045	Cell membrane, lipid-anchor
P57737	CORO7_HUMAN	CORO7	Coronin-7	11.57	7	7	10	253.692	925	100.542	5.79541
P57739	CLD2_HUMAN	CLDN2	Claudin-2	12.61	2	2	2	76.6092	230	24.5326	8.1626	Cell junction, tight junction
P57740	NU107_HUMAN	NUP107	Nuclear pore complex protein Nup107	11.14	8	8	8	182.332	925	106.307	5.42725
P57764	GSDMD_HUMAN	GSDMD	Gasdermin-D	14.46	4	4	5	99.8618	484	52.7678	5.08447
P57772	SELB_HUMAN	EEFSEC	Selenocysteine-specific elongation factor	24.83	12	12	14	377.83	596	65.2631	8.35303
P58107	EPIPL_HUMAN	EPPK1	Epiplakin	51.2	68	72	109	3629.97	5090	555.279	5.60498
P58335	ANTR2_HUMAN	ANTXR2	Anthrax toxin receptor 2	7.36	4	4	4	134.58	489	53.6321	7.45947
P58546	MTPN_HUMAN	MTPN	Myotrophin	80.51	7	7	20	654.687	118	12.8866	5.51611
P59998	ARPC4_HUMAN	ARPC4	Actin-related protein 2/3 complex subunit 4	66.67	9	9	16	428.091	168	19.6543	8.42627
P60033	CD81_HUMAN	CD81	CD81 antigen	25	3	3	21	406.072	236	25.7921	5.2876	Multi-pass membrane protein
P60174	TPIS_HUMAN	TPI1	Triosephosphate isomerase	77.97	21	21	109	3289.82	286	30.7717	5.92236
P60228	EIF3E_HUMAN	EIF3E	Eukaryotic translation initiation factor 3 subunit E	36.85	15	15	23	506.102	445	52.1874	6.03662
P60484	PTEN_HUMAN	PTEN	Phosphatidylinositol 3,4,5-trisphosphate 3-phosphatase and dual-specificity protein phosphatase PTEN	12.66	3	3	4	95.9796	403	47.1361	6.3667	Cytoplasm or cell membrane
P60510	PP4C_HUMAN	PPP4C	Serine/threonine-protein phosphatase 4 catalytic subunit	18.89	3	4	5	154.28	307	35.0574	5.05908
P60660	MYL6_HUMAN	MYL6	Myosin light polypeptide 6	66.23	9	11	69	2053.69	151	16.9191	4.65283
P60842	IF4A1_HUMAN	EIF4A1	Eukaryotic initiation factor 4A-I	56.9	12	22	70	2304.64	406	46.1246	5.47803
P60866	RS20_HUMAN	RPS20	40S ribosomal protein S20	29.41	5	5	12	298.444	119	13.3643	9.93506
P60891	PRPS1_HUMAN	PRPS1	Ribose-phosphate pyrophosphokinase 1	39.31	6	11	13	415.114	318	34.8119	6.97607
P60900	PSA6_HUMAN	PSMA6	Proteasome subunit alpha type-6	45.53	10	10	18	543.552	246	27.3818	6.75635
P60903	S10AA_HUMAN	S100A10	Protein S100-A10	54.64	4	4	48	1200.81	97	11.1955	7.37158	Cytoplasm or cell membrane
P60953	CDC42_HUMAN	CDC42	Cell division control protein 42 homolog	65.45	11	12	36	797.232	191	21.245	6.55127
P60981	DEST_HUMAN	DSTN	Destrin	78.79	11	12	29	774.118	165	18.4935	7.85498
P60983	GMFB_HUMAN	GMFB	Glia maturation factor beta	42.96	4	4	5	199.806	142	16.7025	5.2876	Cytoplasm or cell membrane
P61006	RAB8A_HUMAN	RAB8A	Ras-related protein Rab-8A	28.99	5	5	8	342.623	207	23.6532	9.0708	Cell membrane, lipid-anchor
P61009	SPCS3_HUMAN	SPCS3	Signal peptidase complex subunit 3	11.11	2	2	2	47.4711	180	20.3005	8.6167
P61011	SRP54_HUMAN	SRP54	Signal recognition particle 54 kDa protein	9.72	4	4	5	164.383	504	55.6683	8.74854
P61018	RAB4B_HUMAN	RAB4B	Ras-related protein Rab-4B	35.21	5	6	6	166.954	213	23.5719	6.06201
P61019	RAB2A_HUMAN	RAB2A	Ras-related protein Rab-2A	72.17	14	14	21	762.301	212	23.5308	6.53662
P61020	RAB5B_HUMAN	RAB5B	Ras-related protein Rab-5B	47.91	5	8	13	456.573	215	23.6919	8.1333	Cell membrane, lipid-anchor
P61026	RAB10_HUMAN	RAB10	Ras-related protein Rab-10	34	5	5	15	486.618	200	22.5266	8.38232
P61073	CXCR4_HUMAN	CXCR4	C-X-C chemokine receptor type 4	9.38	4	4	6	278.448	352	39.7197	8.20654	Multi-pass membrane protein
P61077	UB2D3_HUMAN	UBE2D3	Ubiquitin-conjugating enzyme E2 D3	42.86	4	4	8	210.733	147	16.6764	7.79639
P61081	UBC12_HUMAN	UBE2M	NEDD8-conjugating enzyme Ubc12	37.7	7	7	8	203.895	183	20.8866	7.69385
P61086	UBE2K_HUMAN	UBE2K	Ubiquitin-conjugating enzyme E2 K	57	9	9	10	253.57	200	22.3926	5.43994
P61088	UBE2N_HUMAN	UBE2N	Ubiquitin-conjugating enzyme E2 N	69.74	9	9	13	324.483	152	17.127	6.56592
P61106	RAB14_HUMAN	RAB14	Ras-related protein Rab-14	75.81	14	14	31	1076.39	215	23.8819	6.21436
P61158	ARP3_HUMAN	ACTR3	Actin-related protein 3	63.88	21	22	50	1562.01	418	47.341	5.88428
P61160	ARP2_HUMAN	ACTR2	Actin-related protein 2	43.4	12	12	21	687.562	394	44.7322	6.7417
P61163	ACTZ_HUMAN	ACTR1A	Alpha-centractin	51.86	9	13	24	668.427	376	42.5869	6.63916
P61201	CSN2_HUMAN	COPS2	COP9 signalosome complex subunit 2	29.12	11	11	15	384.971	443	51.5641	5.52881
P61221	ABCE1_HUMAN	ABCE1	ATP-binding cassette sub-family E member 1	42.24	20	20	25	708.503	599	67.271	8.33838
P61225	RAP2B_HUMAN	RAP2B	Ras-related protein Rap-2b	59.02	5	9	10	329.963	183	20.4912	4.80518	Cell membrane, lipid-anchor
P61247	RS3A_HUMAN	RPS3A	40S ribosomal protein S3a	43.18	10	10	21	654.331	264	29.9257	9.72998
P61254	RL26_HUMAN	RPL26	60S ribosomal protein L26	21.38	3	3	3	119.777	145	17.2475	10.5503
P61289	PSME3_HUMAN	PSME3	Proteasome activator complex subunit 3	29.92	6	6	8	395.326	254	29.4876	5.94775
P61313	RL15_HUMAN	RPL15	60S ribosomal protein L15	43.14	8	8	29	679.171	204	24.1311	11.6196
P61353	RL27_HUMAN	RPL27	60S ribosomal protein L27	36.03	4	4	5	120.762	136	15.7877	10.5649
P61421	VA0D1_HUMAN	ATP6V0D1	V-type proton ATPase subunit d 1	18.23	5	5	7	259.035	351	40.3032	4.99561
P61457	PHS_HUMAN	PCBD1	Pterin-4-alpha-carbinolamine dehydratase	42.31	4	4	7	136.539	104	11.992	6.80029
P61513	RL37A_HUMAN	RPL37A	60S ribosomal protein L37a	32.61	2	2	4	106.175	92	10.2685	10.4331
P61586	RHOA_HUMAN	RHOA	Transforming protein RhoA	56.48	8	10	41	1332.49	193	21.7541	6.1001
P61587	RND3_HUMAN	RND3	Rho-related GTP-binding protein RhoE	9.02	2	2	3	95.0847	244	27.3507	8.48486	Peripheral membrane protein
P61604	CH10_HUMAN	HSPE1	10 kDa heat shock protein, mitochondrial	45.1	5	5	21	853.625	102	10.9249	8.92432
P61619	S61A1_HUMAN	SEC61A1	Protein transport protein Sec61 subunit alpha isoform 1	17.65	6	6	10	284.065	476	52.2305	8.06006
P61626	LYSC_HUMAN	LYZ	Lysozyme C	52.03	7	7	27	890.184	148	16.5263	9.15869
P61758	PFD3_HUMAN	VBP1	Prefoldin subunit 3	30.46	5	5	6	192.529	197	22.6434	7.10791
P61764	STXB1_HUMAN	STXBP1	Syntaxin-binding protein 1	18.01	9	9	13	392.279	594	67.5259	6.96143	Peripheral membrane protein
P61769	B2MG_HUMAN	B2M	Beta-2-microglobulin	57.14	5	5	31	947.515	119	13.7059	6.52197
P61803	DAD1_HUMAN	DAD1	Dolichyl-diphosphooligosaccharide--protein glycosyltransferase subunit DAD1	19.47	2	2	2	67.391	113	12.4886	7.07861
P61916	NPC2_HUMAN	NPC2	Epididymal secretory protein E1	16.56	2	2	2	76.2057	151	16.5595	7.6499
P61923	COPZ1_HUMAN	COPZ1	Coatomer subunit zeta-1	62.71	8	8	12	356.061	177	20.1855	4.80518
P61960	UFM1_HUMAN	UFM1	Ubiquitin-fold modifier 1	58.82	3	3	4	59.061	85	9.11187	9.30518
P61962	DCAF7_HUMAN	DCAF7	DDB1- and CUL4-associated factor 7	18.13	4	4	6	179.673	342	38.9011	5.51611
P61964	WDR5_HUMAN	WDR5	WD repeat-containing protein 5	12.57	3	3	3	126.296	334	36.5655	8.26514
P61966	AP1S1_HUMAN	AP1S1	AP-1 complex subunit sigma-1A	15.19	2	2	3	133.005	158	18.7206	5.73193
P61970	NTF2_HUMAN	NUTF2	Nuclear transport factor 2	58.27	4	4	8	167.536	127	14.469	5.37646
P61978	HNRPK_HUMAN	HNRNPK	Heterogeneous nuclear ribonucleoprotein K	45.79	21	21	70	2161.71	463	50.9444	5.5415
P61981	1433G_HUMAN	YWHAG	14-3-3 protein gamma	64.78	11	16	62	1653.57	247	28.2849	4.89404
P62070	RRAS2_HUMAN	RRAS2	Ras-related protein R-Ras2	66.18	10	12	23	935.12	204	23.3847	6.01123	Cell membrane, lipid-anchor
P62079	TSN5_HUMAN	TSPAN5	Tetraspanin-5	11.19	2	2	2	100.773	268	30.3172	4.77979	Multi-pass membrane protein
P62081	RS7_HUMAN	RPS7	40S ribosomal protein S7	53.61	10	10	24	613.424	194	22.1133	10.0962
P62136	PP1A_HUMAN	PPP1CA	Serine/threonine-protein phosphatase PP1-alpha catalytic subunit	60	5	20	38	1175.6	330	37.4878	6.32861
P62140	PP1B_HUMAN	PPP1CB	Serine/threonine-protein phosphatase PP1-beta catalytic subunit	53.82	5	17	36	1177.9	327	37.1626	6.18896
P62158	CALM_HUMAN	CALM1	Calmodulin	54.36	7	8	61	1802.75	149	16.8268	4.22119	Cytoplasm or cell membrane
P62191	PRS4_HUMAN	PSMC1	26S protease regulatory subunit 4	35.45	13	13	16	537.097	440	49.1537	6.21436
P62195	PRS8_HUMAN	PSMC5	26S protease regulatory subunit 8	43.6	14	14	19	635.059	406	45.5971	7.54736
P62241	RS8_HUMAN	RPS8	40S ribosomal protein S8	60.1	14	14	36	1016.5	208	24.1902	10.3159
P62244	RS15A_HUMAN	RPS15A	40S ribosomal protein S15a	56.15	8	8	24	603.626	130	14.83	10.1255
P62249	RS16_HUMAN	RPS16	40S ribosomal protein S16	52.74	10	10	21	516.377	146	16.435	10.2134
P62253	UB2G1_HUMAN	UBE2G1	Ubiquitin-conjugating enzyme E2 G1	20.59	2	2	2	54.6231	170	19.4969	5.30029
P62256	UBE2H_HUMAN	UBE2H	Ubiquitin-conjugating enzyme E2 H	16.39	2	2	2	78.7587	183	20.6421	4.66553
P62258	1433E_HUMAN	YWHAE	14-3-3 protein epsilon	65.88	16	18	64	2067.85	255	29.1554	4.7417
P62263	RS14_HUMAN	RPS14	40S ribosomal protein S14	66.89	9	9	16	445.994	151	16.2625	10.0522
P62266	RS23_HUMAN	RPS23	40S ribosomal protein S23	35.66	5	5	6	212.292	143	15.7977	10.4917
P62269	RS18_HUMAN	RPS18	40S ribosomal protein S18	48.03	9	9	22	516.087	152	17.7079	10.9897
P62273	RS29_HUMAN	RPS29	40S ribosomal protein S29	33.93	2	2	3	90.4886	56	6.6723	10.1255
P62277	RS13_HUMAN	RPS13	40S ribosomal protein S13	40.4	8	8	12	343.372	151	17.2117	10.5356
P62280	RS11_HUMAN	RPS11	40S ribosomal protein S11	48.73	9	9	13	325.119	158	18.419	10.3013
P62304	RUXE_HUMAN	SNRPE	Small nuclear ribonucleoprotein E	69.57	5	5	8	229.165	92	10.7966	9.43701
P62306	RUXF_HUMAN	SNRPF	Small nuclear ribonucleoprotein F	48.84	3	3	8	199.863	86	9.71878	4.66553
P62314	SMD1_HUMAN	SNRPD1	Small nuclear ribonucleoprotein Sm D1	54.62	4	4	8	243.24	119	13.2734	11.561
P62316	SMD2_HUMAN	SNRPD2	Small nuclear ribonucleoprotein Sm D2	55.08	7	7	9	255.103	118	13.5182	9.90576
P62318	SMD3_HUMAN	SNRPD3	Small nuclear ribonucleoprotein Sm D3	23.81	2	2	5	159.458	126	13.9073	10.3159
P62328	TYB4_HUMAN	TMSB4X	Thymosin beta-4	86.36	5	5	9	195.456	44	5.04952	5.05908
P62330	ARF6_HUMAN	ARF6	ADP-ribosylation factor 6	66.86	10	10	27	763.422	175	20.0694	8.95361	Cell membrane
P62333	PRS10_HUMAN	PSMC6	26S protease regulatory subunit 10B	29.31	10	10	14	436.852	389	44.1451	7.48877
P62380	TBPL1_HUMAN	TBPL1	TATA box-binding protein-like protein 1	16.13	2	2	2	76.2124	186	20.8732	9.53955
P62424	RL7A_HUMAN	RPL7A	60S ribosomal protein L7a	55.26	19	19	39	974.413	266	29.977	10.6089
P62487	RPB7_HUMAN	POLR2G	DNA-directed RNA polymerase II subunit RPB7	18.6	3	3	3	82.5938	172	19.2819	5.5415
P62495	ERF1_HUMAN	ETF1	Eukaryotic peptide chain release factor subunit 1	46.91	17	17	22	723.012	437	49.0002	5.70654
P62633	CNBP_HUMAN	CNBP	Cellular nucleic acid-binding protein	40.11	6	6	11	311.145	177	19.4496	7.7085
P62701	RS4X_HUMAN	RPS4X	40S ribosomal protein S4, X isoform	55.89	15	15	49	1354.53	263	29.5791	10.1548
P62745	RHOB_HUMAN	RHOB	Rho-related GTP-binding protein RhoB	32.65	4	6	27	984.485	196	22.1091	5.23682	Cell membrane, lipid-anchor
P62750	RL23A_HUMAN	RPL23A	60S ribosomal protein L23a	44.87	9	9	12	379.678	156	17.6841	10.4478
P62753	RS6_HUMAN	RPS6	40S ribosomal protein S6	30.12	8	8	21	906.259	249	28.663	10.8433
P62805	H4_HUMAN	HIST1H4A	Histone H4	61.17	12	12	37	1089.6	103	11.3604	11.356
P62820	RAB1A_HUMAN	RAB1A	Ras-related protein Rab-1A	60	4	9	33	932.604	205	22.6634	6.21436
P62826	RAN_HUMAN	RAN	GTP-binding nuclear protein Ran	40.28	10	10	30	795.163	216	24.4076	7.48877
P62829	RL23_HUMAN	RPL23	60S ribosomal protein L23	28.57	4	4	9	281.762	140	14.8561	10.5063
P62834	RAP1A_HUMAN	RAP1A	Ras-related protein Rap-1A	69.02	2	13	42	1385.04	184	20.9737	6.66846	Cell membrane, lipid-anchor
P62841	RS15_HUMAN	RPS15	40S ribosomal protein S15	42.07	3	3	4	123.981	145	17.0292	10.3892
P62847	RS24_HUMAN	RPS24	40S ribosomal protein S24	35.34	5	5	19	603.696	133	15.4134	10.7847
P62851	RS25_HUMAN	RPS25	40S ribosomal protein S25	16	3	3	6	235.798	125	13.7337	10.1108
P62854	RS26_HUMAN	RPS26	40S ribosomal protein S26	31.3	3	3	7	254.145	115	13.0071	11.0044
P62857	RS28_HUMAN	RPS28	40S ribosomal protein S28	36.23	3	3	3	76.7771	69	7.8362	10.6968
P62861	RS30_HUMAN	FAU	40S ribosomal protein S30	18.64	2	2	2	41.4978	59	6.64382	12.147
P62873	GBB1_HUMAN	GNB1	Guanine nucleotide-binding protein G(I)/G(S)/G(T) subunit beta-1	49.12	9	14	32	1015.75	340	37.353	5.99854	Cell membrane, lipid-anchor
P62877	RBX1_HUMAN	RBX1	E3 ubiquitin-protein ligase RBX1	24.07	2	2	2	57.0327	108	12.2657	6.96143
P62879	GBB2_HUMAN	GNB2	Guanine nucleotide-binding protein G(I)/G(S)/G(T) subunit beta-2	57.35	9	14	32	1039.59	340	37.3071	5.99854
P62888	RL30_HUMAN	RPL30	60S ribosomal protein L30	53.04	7	7	15	550.266	115	12.7757	9.62744
P62899	RL31_HUMAN	RPL31	60S ribosomal protein L31	25.6	3	3	4	113.639	125	14.4539	10.5356
P62906	RL10A_HUMAN	RPL10A	60S ribosomal protein L10a	39.17	10	10	17	538.907	217	24.8155	9.93506
P62910	RL32_HUMAN	RPL32	60S ribosomal protein L32	30.37	4	4	4	105.665	135	15.8498	11.3267
P62913	RL11_HUMAN	RPL11	60S ribosomal protein L11	61.24	8	8	17	457.923	178	20.2396	9.59814
P62917	RL8_HUMAN	RPL8	60S ribosomal protein L8	38.52	9	9	10	271.607	257	28.0073	11.0337
P62937	PPIA_HUMAN	PPIA	Peptidyl-prolyl cis-trans isomerase A	82.42	14	14	120	3424.06	165	18.0009	7.81104
P62942	FKB1A_HUMAN	FKBP1A	Peptidyl-prolyl cis-trans isomerase FKBP1A	72.22	5	5	9	276.278	108	11.9431	8.1626
P62979	RS27A_HUMAN	RPS27A	Ubiquitin-40S ribosomal protein S27a	46.79	6	6	13	342.637	156	17.9535	9.64209
P62993	GRB2_HUMAN	GRB2	Growth factor receptor-bound protein 2	34.1	8	8	9	241.771	217	25.1904	6.31592	Cytoplasm or cell membrane
P62995	TRA2B_HUMAN	TRA2B	Transformer-2 protein homolog beta	25.35	6	6	8	248.87	288	33.6456	11.2534
P63000	RAC1_HUMAN	RAC1	Ras-related C3 botulinum toxin substrate 1	55.73	7	11	21	468.078	192	21.4362	8.49951	Cell membrane, lipid-anchor
P63010	AP2B1_HUMAN	AP2B1	AP-2 complex subunit beta	38.42	14	32	45	1246.93	937	104.486	5.37646
P63092	GNAS2_HUMAN	GNAS	Guanine nucleotide-binding protein G(s) subunit alpha isoforms short	50.76	17	17	35	944.789	394	45.6359	5.8208	Cell membrane, lipid-anchor
P63096	GNAI1_HUMAN	GNAI1	Guanine nucleotide-binding protein G(i) subunit alpha-1	54.24	10	18	74	2842.4	354	40.3352	5.97314	Cytoplasm or cell membrane
P63098	CANB1_HUMAN	PPP3R1	Calcineurin subunit B type 1	35.29	5	5	7	225.007	170	19.2876	4.80518	Cytoplasm or cell membrane
P63104	1433Z_HUMAN	YWHAZ	14-3-3 protein zeta/delta	75.1	14	18	168	6533.71	245	27.7277	4.79248	Cytoplasm or cell membrane
P63151	2ABA_HUMAN	PPP2R2A	Serine/threonine-protein phosphatase 2A 55 kDa regulatory subunit B alpha isoform	23.71	7	7	9	317.936	447	51.6595	6.20166
P63165	SUMO1_HUMAN	SUMO1	Small ubiquitin-related modifier 1	22.77	3	3	5	137.501	101	11.5497	5.51611
P63172	DYLT1_HUMAN	DYNLT1	Dynein light chain Tctex-type 1	35.4	2	2	2	63.6727	113	12.444	5.08447
P63173	RL38_HUMAN	RPL38	60S ribosomal protein L38	51.43	4	4	9	226.143	70	8.21273	10.0962
P63208	SKP1_HUMAN	SKP1	S-phase kinase-associated protein 1	38.65	5	5	13	566.805	163	18.6462	4.53857
P63218	GBG5_HUMAN	GNG5	Guanine nucleotide-binding protein G(I)/G(S)/G(O) subunit gamma-5	72.06	3	3	15	523.933	68	7.31381	9.84717
P63220	RS21_HUMAN	RPS21	40S ribosomal protein S21	45.78	4	4	8	235.342	83	9.10557	8.49951
P63241	IF5A1_HUMAN	EIF5A	Eukaryotic translation initiation factor 5A-1	75.32	8	8	33	857.214	154	16.8214	5.23682
P63244	GBLP_HUMAN	GNB2L1	Guanine nucleotide-binding protein subunit beta-2-like 1	81.7	20	20	47	1435.15	317	35.0546	7.69385
P63261	ACTG_HUMAN	ACTG1	Actin, cytoplasmic 2	90.4	2	34	461	13053	375	41.7658	5.47803
P63272	SPT4H_HUMAN	SUPT4H1	Transcription elongation factor SPT4	21.37	2	2	2	49.2116	117	13.1845	8.06006
P63279	UBC9_HUMAN	UBE2I	SUMO-conjugating enzyme UBC9	8.23	2	2	2	61.9235	158	17.9952	8.66064
P63313	TYB10_HUMAN	TMSB10	Thymosin beta-10	61.36	2	2	4	154.808	44	5.02255	5.36377
P67775	PP2AA_HUMAN	PPP2CA	Serine/threonine-protein phosphatase 2A catalytic subunit alpha isoform	49.51	8	9	12	344.868	309	35.5714	5.5415
P67809	YBOX1_HUMAN	YBX1	Nuclease-sensitive element-binding protein 1	50	8	12	32	1057.92	324	35.9027	9.87646
P67812	SC11A_HUMAN	SEC11A	Signal peptidase complex catalytic subunit SEC11A	9.5	2	2	2	65.4282	179	20.6121	9.48096
P67870	CSK2B_HUMAN	CSNK2B	Casein kinase II subunit beta	34.42	5	5	10	381.527	215	24.926	5.5542
P67936	TPM4_HUMAN	TPM4	Tropomyosin alpha-4 chain	54.44	9	18	29	964.9	248	28.5045	4.69092
P68032	ACTC_HUMAN	ACTC1	Actin, alpha cardiac muscle 1	47.48	2	19	223	5660.42	377	41.9919	5.38916
P68036	UB2L3_HUMAN	UBE2L3	Ubiquitin-conjugating enzyme E2 L3	42.86	5	5	8	254.985	154	17.8502	8.51416
P68104	EF1A1_HUMAN	EEF1A1	Elongation factor 1-alpha 1	61.04	9	21	339	10817	462	50.1091	9.01221
P68366	TBA4A_HUMAN	TUBA4A	Tubulin alpha-4A chain	60.04	9	20	130	4262.59	448	49.8924	5.05908
P68400	CSK21_HUMAN	CSNK2A1	Casein kinase II subunit alpha	38.62	10	10	15	395.961	391	45.1148	7.73779
P68402	PA1B2_HUMAN	PAFAH1B2	Platelet-activating factor acetylhydrolase IB subunit beta	49.78	7	7	12	267.753	229	25.5531	5.92236
P68871	HBB_HUMAN	HBB	Hemoglobin subunit beta	76.87	10	10	77	1859.41	147	15.9883	7.28369
P69905	HBA_HUMAN	HBA1	Hemoglobin subunit alpha	91.55	10	10	69	1500.24	142	15.2479	8.67529
P78310	CXAR_HUMAN	CXADR	Coxsackievirus and adenovirus receptor	32.05	13	13	18	472.746	365	40.0044	7.56201	Single-pass type I membrane protein
P78316	NOP14_HUMAN	NOP14	Nucleolar protein 14	8.17	7	7	7	199.494	857	97.6074	7.57666
P78318	IGBP1_HUMAN	IGBP1	Immunoglobulin-binding protein 1	13.57	4	4	5	136.377	339	39.1975	5.37646
P78330	SERB_HUMAN	PSPH	Phosphoserine phosphatase	36	7	7	9	331.311	225	24.9919	5.69385
P78344	IF4G2_HUMAN	EIF4G2	Eukaryotic translation initiation factor 4 gamma 2	27.01	21	21	25	631.263	907	102.297	7.13721
P78345	RPP38_HUMAN	RPP38	Ribonuclease P protein subunit p38	10.6	2	2	2	91.9284	283	31.8146	9.92041
P78346	RPP30_HUMAN	RPP30	Ribonuclease P protein subunit p30	20.52	4	4	4	140.89	268	29.3027	8.90967
P78347	GTF2I_HUMAN	GTF2I	General transcription factor II-I	25.35	21	21	26	680.387	998	112.346	6.39209
P78362	SRPK2_HUMAN	SRPK2	SRSF protein kinase 2	5.38	3	3	4	95.4815	688	77.4782	4.97021
P78371	TCPB_HUMAN	CCT2	T-complex protein 1 subunit beta	65.98	29	29	73	3301.02	535	57.4521	6.45557
P78406	RAE1L_HUMAN	RAE1	mRNA export factor	12.5	5	5	5	203.192	368	40.9419	7.82568
P78417	GSTO1_HUMAN	GSTO1	Glutathione S-transferase omega-1	33.2	10	10	16	371.81	241	27.548	6.59521
P78504	JAG1_HUMAN	JAG1	Protein jagged-1	2.55	2	2	2	77.6627	1218	133.709	6.06201	Single-pass type I membrane protein
P78527	PRKDC_HUMAN	PRKDC	DNA-dependent protein kinase catalytic subunit	28.34	95	95	140	4360.28	4128	468.788	7.12256
P78536	ADA17_HUMAN	ADAM17	Disintegrin and metalloproteinase domain-containing protein 17	3.28	2	2	2	49.2133	824	92.9613	5.75732	Single-pass type I membrane protein
P78537	BL1S1_HUMAN	BLOC1S1	Biogenesis of lysosome-related organelles complex 1 subunit 1	20.92	3	3	3	112.83	153	17.2519	9.33447
P80188	NGAL_HUMAN	LCN2	Neutrophil gelatinase-associated lipocalin	26.77	3	3	5	190.545	198	22.5737	8.90967
P80217	IN35_HUMAN	IFI35	Interferon-induced 35 kDa protein	31.12	6	6	9	293.165	286	31.5267	6.0874
P80303	NUCB2_HUMAN	NUCB2	Nucleobindin-2	8.57	3	3	3	62.3502	420	50.1643	5.12256	Peripheral membrane protein
P81605	DCD_HUMAN	DCD	Dermcidin	46.36	5	5	9	271.847	110	11.2768	6.53662
P82650	RT22_HUMAN	MRPS22	28S ribosomal protein S22, mitochondrial	16.39	3	3	3	97.6582	360	41.2544	7.89893
P82663	RT25_HUMAN	MRPS25	28S ribosomal protein S25, mitochondrial	14.45	2	2	2	100.471	173	20.1033	8.82178
P82673	RT35_HUMAN	MRPS35	28S ribosomal protein S35, mitochondrial	7.12	2	2	2	98.0127	323	36.8211	8.23584
P82909	RT36_HUMAN	MRPS36	28S ribosomal protein S36, mitochondrial	28.16	2	2	2	64.9392	103	11.459	9.99365
P82912	RT11_HUMAN	MRPS11	28S ribosomal protein S11, mitochondrial	23.71	2	2	3	129.165	194	20.6029	10.814
P82930	RT34_HUMAN	MRPS34	28S ribosomal protein S34, mitochondrial	9.63	2	2	3	74.4461	218	25.6345	9.979
P82932	RT06_HUMAN	MRPS6	28S ribosomal protein S6, mitochondrial	35.2	3	3	4	77.3736	125	14.2176	9.26123
P82933	RT09_HUMAN	MRPS9	28S ribosomal protein S9, mitochondrial	11.11	3	3	4	148.007	396	45.8058	9.51025
P82979	SARNP_HUMAN	SARNP	SAP domain-containing ribonucleoprotein	18.57	3	3	3	129.918	210	23.6564	6.41748
P83436	COG7_HUMAN	COG7	Conserved oligomeric Golgi complex subunit 7	22.47	12	12	14	373.94	770	86.289	5.46533
P83731	RL24_HUMAN	RPL24	60S ribosomal protein L24	31.85	6	6	12	334.343	157	17.7679	11.2534
P83881	RL36A_HUMAN	RPL36A	60S ribosomal protein L36a	20.75	2	2	3	75.2656	106	12.4328	10.5796
P83916	CBX1_HUMAN	CBX1	Chromobox protein homolog 1	25.41	6	6	6	158.241	185	21.4046	4.93213
P84022	SMAD3_HUMAN	SMAD3	Mothers against decapentaplegic homolog 3	22.82	3	7	11	320.747	425	48.0498	7.15186
P84077	ARF1_HUMAN	ARF1	ADP-ribosylation factor 1	89.5	11	17	69	1812.8	181	20.6837	6.80029	Cell junction, synapse, synaptosome
P84085	ARF5_HUMAN	ARF5	ADP-ribosylation factor 5	72.78	6	12	45	1074.65	180	20.5166	6.78564	Cytoplasm or cell membrane
P84090	ERH_HUMAN	ERH	Enhancer of rudimentary homolog	31.73	3	3	4	176.432	104	12.251	5.92236
P84095	RHOG_HUMAN	RHOG	Rho-related GTP-binding protein RhoG	59.16	10	11	16	593.931	191	21.2949	8.11865	Cell membrane, lipid-anchor
P84098	RL19_HUMAN	RPL19	60S ribosomal protein L19	18.37	4	4	5	172.603	196	23.4512	11.4731
P84103	SRSF3_HUMAN	SRSF3	Serine/arginine-rich splicing factor 3	30.49	4	5	12	368.83	164	19.3179	11.6489
P84243	H33_HUMAN	H3F3A	Histone H3.3	38.97	4	4	8	282.76	136	15.3185	11.2681
P85037	FOXK1_HUMAN	FOXK1	Forkhead box protein K1	6.28	4	4	4	103.601	733	75.4106	9.31982
P86790	CCZ1B_HUMAN	CCZ1B	Vacuolar fusion protein CCZ1 homolog B	18.88	7	7	8	301.141	482	55.8302	6.48096
P98082	DAB2_HUMAN	DAB2	Disabled homolog 2	2.73	2	2	2	65.7835	770	82.397	5.52881
P98088	MUC5A_HUMAN	MUC5AC	Mucin-5AC	18.94	50	50	71	2245.38	5654	585.199	7.02002
P98160	PGBM_HUMAN	HSPG2	Basement membrane-specific heparan sulfate proteoglycan core protein	32.09	84	84	134	3983.26	4391	468.532	6.50732
P98170	XIAP_HUMAN	XIAP	E3 ubiquitin-protein ligase XIAP	14.29	5	5	5	130.348	497	56.6484	6.65381
P98172	EFNB1_HUMAN	EFNB1	Ephrin-B1	20.81	5	5	10	289.375	346	37.9825	8.93896	Single-pass type I membrane protein
P98175	RBM10_HUMAN	RBM10	RNA-binding protein 10	2.8	2	2	2	51.6159	930	103.469	5.97314
P98194	AT2C1_HUMAN	ATP2C1	Calcium-transporting ATPase type 2C member 1	2.72	2	2	2	133.505	919	100.512	6.7417
P98196	AT11A_HUMAN	ATP11A	Probable phospholipid-transporting ATPase IH	13.14	9	9	12	352.348	1134	129.672	6.59521
P99999	CYC_HUMAN	CYCS	Cytochrome c	32.38	4	4	6	170.392	105	11.7411	9.56885
Q00059	TFAM_HUMAN	TFAM	Transcription factor A, mitochondrial	15.04	3	3	4	163.252	246	29.0782	9.71533
Q00325	MPCP_HUMAN	SLC25A3	Phosphate carrier protein, mitochondrial	14.92	5	5	8	269.354	362	40.0687	9.37842	Multi-pass membrane protein
Q00341	VIGLN_HUMAN	HDLBP	Vigilin	33.99	34	34	41	1231.24	1268	141.368	6.87354
Q00534	CDK6_HUMAN	CDK6	Cyclin-dependent kinase 6	16.56	4	4	5	173.548	326	36.915	6.45557
Q00535	CDK5_HUMAN	CDK5	Cyclin-dependent-like kinase 5	26.37	6	6	6	196.821	292	33.2832	7.66455
Q00536	CDK16_HUMAN	CDK16	Cyclin-dependent kinase 16	13.91	6	6	6	170.89	496	55.681	7.62061
Q00577	PURA_HUMAN	PURA	Transcriptional activator protein Pur-alpha	17.7	3	3	4	145.625	322	34.8894	6.44287
Q00610	CLH1_HUMAN	CLTC	Clathrin heavy chain 1	66.87	99	99	226	7022.2	1675	191.493	5.69385
Q00653	NFKB2_HUMAN	NFKB2	Nuclear factor NF-kappa-B p100 subunit	10.56	7	7	7	258.719	900	96.6889	6.25244
Q00688	FKBP3_HUMAN	FKBP3	Peptidyl-prolyl cis-trans isomerase FKBP3	43.3	8	8	10	334.065	224	25.1613	9.27588
Q00796	DHSO_HUMAN	SORD	Sorbitol dehydrogenase	53.5	13	13	29	901.366	357	38.2998	7.97217
Q00839	HNRPU_HUMAN	HNRNPU	Heterogeneous nuclear ribonucleoprotein U	31.64	20	20	34	1070.21	825	90.528	5.99854
Q00978	IRF9_HUMAN	IRF9	Interferon regulatory factor 9	5.85	2	2	2	99.5992	393	43.6688	5.77002
Q01081	U2AF1_HUMAN	U2AF1	Splicing factor U2AF 35 kDa subunit	41.25	8	8	9	244.338	240	27.8545	8.80713
Q01082	SPTB2_HUMAN	SPTBN1	Spectrin beta chain, non-erythrocytic 1	58.88	105	111	221	7400.16	2364	274.439	5.56689	Cytoplasm or cell membrane
Q01085	TIAR_HUMAN	TIAL1	Nucleolysin TIAR	24.53	3	6	7	209.572	375	41.5641	7.73779
Q01105	SET_HUMAN	SET	Protein SET	44.14	11	11	20	520.625	290	33.4687	4.32275
Q01130	SRSF2_HUMAN	SRSF2	Serine/arginine-rich splicing factor 2	24.89	4	4	4	137.363	221	25.4612	11.854
Q01415	GALK2_HUMAN	GALK2	N-acetylgalactosamine kinase	11.14	4	4	5	119.386	458	50.3456	6.60986
Q01433	AMPD2_HUMAN	AMPD2	AMP deaminase 2	7.05	5	5	5	119.974	879	100.624	6.93213
Q01469	FABP5_HUMAN	FABP5	Fatty acid-binding protein, epidermal	59.26	8	8	13	353.092	135	15.1546	7.00537
Q01518	CAP1_HUMAN	CAP1	Adenylyl cyclase-associated protein 1	58.74	25	25	91	2974.5	475	51.8687	8.06006
Q01581	HMCS1_HUMAN	HMGCS1	Hydroxymethylglutaryl-CoA synthase, cytoplasmic	29.81	10	11	11	437.83	520	57.2574	5.41455
Q01650	LAT1_HUMAN	SLC7A5	Large neutral amino acids transporter small subunit 1	9.27	4	4	11	481.557	507	54.9743	7.72314	Multi-pass membrane protein
Q01658	NC2B_HUMAN	DR1	Protein Dr1	35.23	3	3	3	56.6226	176	19.4317	4.75439
Q01780	EXOSX_HUMAN	EXOSC10	Exosome component 10	10.28	6	6	6	154.519	885	100.768	8.45557
Q01804	OTUD4_HUMAN	OTUD4	OTU domain-containing protein 4	2.42	2	2	2	98.3143	1114	123.968	6.7124
Q01813	PFKAP_HUMAN	PFKP	ATP-dependent 6-phosphofructokinase, platelet type	44.52	29	31	64	1957.43	784	85.5415	7.54736
Q01831	XPC_HUMAN	XPC	DNA repair protein complementing XP-C cells	4.47	2	2	2	89.6014	940	105.887	8.89502
Q01844	EWS_HUMAN	EWSR1	RNA-binding protein EWS	8.08	4	4	7	156.862	656	68.4357	9.33447	Cytoplasm or cell membrane
Q01968	OCRL_HUMAN	OCRL	Inositol polyphosphate 5-phosphatase OCRL-1	9.88	6	6	6	151.291	901	104.138	6.55127
Q01970	PLCB3_HUMAN	PLCB3	1-phosphatidylinositol 4,5-bisphosphate phosphodiesterase beta-3	24.64	24	24	34	851.813	1234	138.713	5.89697
Q01973	ROR1_HUMAN	ROR1	Tyrosine-protein kinase transmembrane receptor ROR1	19.1	12	12	18	493.237	937	104.215	7.1665	Single-pass type I membrane protein
Q02127	PYRD_HUMAN	DHODH	Dihydroorotate dehydrogenase (quinone), mitochondrial	9.87	2	2	2	77.4302	395	42.8409	9.67139
Q02218	ODO1_HUMAN	OGDH	2-oxoglutarate dehydrogenase, mitochondrial	21.31	17	17	23	552.549	1023	115.861	6.85889
Q02224	CENPE_HUMAN	CENPE	Centromere-associated protein E	5.18	10	10	12	290.678	2701	316.219	5.64307
Q02241	KIF23_HUMAN	KIF23	Kinesin-like protein KIF23	39.27	29	29	57	1843.02	960	109.99	8.51416
Q02252	MMSA_HUMAN	ALDH6A1	Methylmalonate-semialdehyde dehydrogenase [acylating], mitochondrial	10.09	4	4	4	122.554	535	57.8027	8.49951
Q02338	BDH_HUMAN	BDH1	D-beta-hydroxybutyrate dehydrogenase, mitochondrial	13.99	3	3	4	131.292	343	38.1325	8.95361
Q02413	DSG1_HUMAN	DSG1	Desmoglein-1	24.79	21	21	35	1118.87	1049	113.676	5.03369	Single-pass type I membrane protein
Q02487	DSC2_HUMAN	DSC2	Desmocollin-2	10.43	5	6	6	162.214	901	99.8987	5.33838	Single-pass type I membrane protein
Q02543	RL18A_HUMAN	RPL18A	60S ribosomal protein L18a	33.52	7	7	13	383.664	176	20.7489	10.7114
Q02750	MP2K1_HUMAN	MAP2K1	Dual specificity mitogen-activated protein kinase kinase 1	32.82	6	12	16	470.819	393	43.4113	6.62451
Q02790	FKBP4_HUMAN	FKBP4	Peptidyl-prolyl cis-trans isomerase FKBP4	57.3	21	21	42	1125.31	459	51.7721	5.42725
Q02809	PLOD1_HUMAN	PLOD1	Procollagen-lysine,2-oxoglutarate 5-dioxygenase 1	18.02	9	9	10	420.762	727	83.4974	6.94678
Q02817	MUC2_HUMAN	MUC2	Mucin-2	2.63	9	9	10	348.883	5179	539.958	5.79541
Q02818	NUCB1_HUMAN	NUCB1	Nucleobindin-1	17.79	7	7	9	256.989	461	53.8463	5.24951
Q02878	RL6_HUMAN	RPL6	60S ribosomal protein L6	43.75	15	15	39	1190.39	288	32.7076	10.5796
Q02880	TOP2B_HUMAN	TOP2B	DNA topoisomerase 2-beta	7.56	7	10	11	339.516	1626	183.152	8.00146
Q02978	M2OM_HUMAN	SLC25A11	Mitochondrial 2-oxoglutarate/malate carrier protein	28.98	8	8	16	600.95	314	34.0399	9.90576	Multi-pass membrane protein
Q03001	DYST_HUMAN	DST	Dystonin	3.22	17	18	21	618.736	7570	860.127	5.24951	Cytoplasm or cell membrane
Q03154	ACY1_HUMAN	ACY1	Aminoacylase-1	37.75	10	10	11	281.299	408	45.856	6.17627
Q03164	KMT2A_HUMAN	KMT2A	Histone-lysine N-methyltransferase 2A	0.76	2	2	2	66.0673	3969	431.497	9.08545
Q03169	TNAP2_HUMAN	TNFAIP2	Tumor necrosis factor alpha-induced protein 2	28.29	13	13	13	398.634	654	72.6161	6.45557
Q03252	LMNB2_HUMAN	LMNB2	Lamin-B2	20.33	10	12	13	439.545	600	67.6475	5.35107
Q03405	UPAR_HUMAN	PLAUR	Urokinase plasminogen activator surface receptor	37.01	9	9	16	630.634	335	36.9533	6.65381	Cell membrane
Q03426	KIME_HUMAN	MVK	Mevalonate kinase	21.97	5	5	5	159.962	396	42.4243	6.45557
Q03518	TAP1_HUMAN	TAP1	Antigen peptide transporter 1	11.88	5	5	6	203.114	808	87.1627	8.01611	Multi-pass membrane protein
Q03519	TAP2_HUMAN	TAP2	Antigen peptide transporter 2	8.45	4	4	5	145.911	686	75.6158	8.01611	Multi-pass membrane protein
Q03701	CEBPZ_HUMAN	CEBPZ	CCAAT/enhancer-binding protein zeta	8.06	6	6	7	143.26	1054	120.898	5.93506
Q04206	TF65_HUMAN	RELA	Transcription factor p65	20.87	9	9	12	355.282	551	60.1814	5.68115
Q04323	UBXN1_HUMAN	UBXN1	UBX domain-containing protein 1	34.34	5	5	7	236.08	297	33.3049	5.24951
Q04446	GLGB_HUMAN	GBE1	1,4-alpha-glucan-branching enzyme	7.41	3	3	4	105.22	702	80.4226	6.31592
Q04637	IF4G1_HUMAN	EIF4G1	Eukaryotic translation initiation factor 4 gamma 1	19.2	23	25	44	1296.14	1599	175.382	5.32568
Q04656	ATP7A_HUMAN	ATP7A	Copper-transporting ATPase 1	9.6	9	9	12	264.699	1500	163.27	6.23975	Multi-pass membrane protein
Q04695	K1C17_HUMAN	KRT17	Keratin, type I cytoskeletal 17	81.71	18	34	79	2330.44	432	48.076	5.021
Q04721	NOTC2_HUMAN	NOTCH2	Neurogenic locus notch homolog protein 2	8.22	15	15	17	537.819	2471	265.226	5.13525	Single-pass type I membrane protein
Q04726	TLE3_HUMAN	TLE3	Transducin-like enhancer protein 3	8.03	4	4	5	125.873	772	83.3641	7.1958
Q04760	LGUL_HUMAN	GLO1	Lactoylglutathione lyase	41.85	8	8	12	372.389	184	20.7642	5.31299
Q04771	ACVR1_HUMAN	ACVR1	Activin receptor type-1	6.29	3	3	3	81.9833	509	57.1157	7.32764	Single-pass type I membrane protein
Q04828	AK1C1_HUMAN	AKR1C1	Aldo-keto reductase family 1 member C1	52.94	6	13	23	612.584	323	36.765	7.88428
Q04837	SSBP_HUMAN	SSBP1	Single-stranded DNA-binding protein, mitochondrial	22.97	3	3	10	394.619	148	17.249	9.59814
Q04864	REL_HUMAN	REL	Proto-oncogene c-Rel	4.2	2	2	2	66.9793	619	68.4762	5.85889
Q04912	RON_HUMAN	MST1R	Macrophage-stimulating protein receptor	18.43	20	20	28	687.148	1400	152.174	6.55127	Single-pass type I membrane protein
Q04917	1433F_HUMAN	YWHAH	14-3-3 protein eta	69.51	14	18	34	1052.49	246	28.201	4.84326
Q04941	PLP2_HUMAN	PLP2	Proteolipid protein 2	18.42	2	2	9	320.507	152	16.6797	7.23975	Multi-pass membrane protein
Q05048	CSTF1_HUMAN	CSTF1	Cleavage stimulation factor subunit 1	22.04	6	6	7	223.798	431	48.3267	6.58057
Q05084	ICA69_HUMAN	ICA1	Islet cell autoantigen 1	4.35	2	2	2	62.8221	483	54.6102	5.80811
Q05086	UBE3A_HUMAN	UBE3A	Ubiquitin-protein ligase E3A	7.77	5	5	5	210.424	875	100.623	5.22412
Q05193	DYN1_HUMAN	DNM1	Dynamin-1	26.85	15	19	30	840.389	864	97.347	7.1665	Cytoplasm or cell membrane
Q05209	PTN12_HUMAN	PTPN12	Tyrosine-protein phosphatase non-receptor type 12	17.44	10	10	12	413.979	780	88.0514	5.61768
Q05397	FAK1_HUMAN	PTK2	Focal adhesion kinase 1	18.82	14	14	14	431.14	1052	119.157	6.62451
Q05469	LIPS_HUMAN	LIPE	Hormone-sensitive lipase	4.74	4	4	4	95.5964	1076	116.525	6.69775
Q05513	KPCZ_HUMAN	PRKCZ	Protein kinase C zeta type	6.76	3	3	4	154.127	592	67.6167	5.77002
Q05519	SRS11_HUMAN	SRSF11	Serine/arginine-rich splicing factor 11	13.84	4	4	5	158.368	484	53.5102	10.521
Q05639	EF1A2_HUMAN	EEF1A2	Elongation factor 1-alpha 2	40.6	4	16	295	9773.16	463	50.4383	9.02686
Q05655	KPCD_HUMAN	PRKCD	Protein kinase C delta type	21.15	11	11	14	444.514	676	77.4549	7.75244	Cytoplasm or cell membrane
Q05823	RN5A_HUMAN	RNASEL	2-5A-dependent ribonuclease	2.97	2	2	2	66.9099	741	83.4805	6.65381
Q06033	ITIH3_HUMAN	ITIH3	Inter-alpha-trypsin inhibitor heavy chain H3	1.57	2	2	4	95.5047	890	99.7865	5.74463
Q06124	PTN11_HUMAN	PTPN11	Tyrosine-protein phosphatase non-receptor type 11	24.12	11	11	14	407.363	597	68.3933	7.29834	Cytoplasm or cell membrane
Q06136	KDSR_HUMAN	KDSR	3-ketodihydrosphingosine reductase	12.05	3	3	3	92.8744	332	36.1636	7.12256
Q06203	PUR1_HUMAN	PPAT	Amidophosphoribosyltransferase	20.5	10	10	13	399.727	517	57.3624	6.75635
Q06210	GFPT1_HUMAN	GFPT1	Glutamine--fructose-6-phosphate aminotransferase [isomerizing] 1	71.67	40	40	102	3373.76	699	78.7563	7.10791
Q06265	EXOS9_HUMAN	EXOSC9	Exosome complex component RRP45	7.74	3	3	4	165.49	439	48.9181	5.2876
Q06323	PSME1_HUMAN	PSME1	Proteasome activator complex subunit 1	71.89	18	18	55	1585.74	249	28.705	6.02393
Q06481	APLP2_HUMAN	APLP2	Amyloid-like protein 2	6.03	3	3	5	132.527	763	86.9002	4.79248	Single-pass type I membrane protein
Q06546	GABPA_HUMAN	GABPA	GA-binding protein alpha chain	4.85	2	2	2	60.8753	454	51.2631	4.97021
Q06587	RING1_HUMAN	RING1	E3 ubiquitin-protein ligase RING1	13.05	3	4	5	144.585	406	42.4028	5.61768
Q06787	FMR1_HUMAN	FMR1	Fragile X mental retardation protein 1	11.87	5	6	8	272.082	632	71.1309	7.41553
Q06830	PRDX1_HUMAN	PRDX1	Peroxiredoxin-1	85.93	16	19	84	1778.2	199	22.0963	8.1333
Q07020	RL18_HUMAN	RPL18	60S ribosomal protein L18	30.32	8	8	24	868.119	188	21.6211	11.7222
Q07021	C1QBP_HUMAN	C1QBP	Complement component 1 Q subcomponent-binding protein, mitochondrial	41.13	6	6	12	394.145	282	31.3426	4.84326	Cell membrane
Q07065	CKAP4_HUMAN	CKAP4	Cytoskeleton-associated protein 4	50.17	23	23	33	1186.97	602	65.9827	5.92236	Cell membrane
Q07092	COGA1_HUMAN	COL16A1	Collagen alpha-1(XVI) chain	2.87	3	3	5	113.2	1604	157.653	7.84033
Q07157	ZO1_HUMAN	TJP1	Tight junction protein ZO-1	16.76	26	26	32	1002.79	1748	195.34	6.69775	Peripheral membrane protein
Q07617	SPAG1_HUMAN	SPAG1	Sperm-associated antigen 1	16.85	10	10	14	462.901	926	103.574	6.85889	Cytoplasm or cell membrane
Q07666	KHDR1_HUMAN	KHDRBS1	KH domain-containing, RNA-binding, signal transduction-associated protein 1	8.8	4	4	6	178.736	443	48.1972	8.66064
Q07866	KLC1_HUMAN	KLC1	Kinesin light chain 1	34.73	9	16	21	629.578	573	65.2689	6.20166
Q07912	ACK1_HUMAN	TNK2	Activated CDC42 kinase 1	2.7	2	2	3	89.9839	1038	114.496	7.25439
Q07954	LRP1_HUMAN	LRP1	Prolow-density lipoprotein receptor-related protein 1	2.13	6	6	6	149.097	4544	504.276	5.38916	Single-pass type I membrane protein
Q07955	SRSF1_HUMAN	SRSF1	Serine/arginine-rich splicing factor 1	39.52	9	10	21	602.926	248	27.7278	10.3599
Q07960	RHG01_HUMAN	ARHGAP1	Rho GTPase-activating protein 1	20.05	7	7	8	240.044	439	50.4042	6.29053
Q08170	SRSF4_HUMAN	SRSF4	Serine/arginine-rich splicing factor 4	8.3	2	4	10	294.562	494	56.6453	11.5171
Q08174	PCDH1_HUMAN	PCDH1	Protocadherin-1	11.6	7	7	11	327.367	1060	114.673	5.03369	Single-pass type I membrane protein
Q08188	TGM3_HUMAN	TGM3	Protein-glutamine gamma-glutamyltransferase E	30.59	16	16	19	510.966	693	76.5836	5.85889
Q08209	PP2BA_HUMAN	PPP3CA	Serine/threonine-protein phosphatase 2B catalytic subunit alpha isoform	21.69	10	10	11	374.174	521	58.6503	5.85889
Q08211	DHX9_HUMAN	DHX9	ATP-dependent RNA helicase A	33.62	34	34	59	1776.35	1270	140.869	6.84424
Q08257	QOR_HUMAN	CRYZ	Quinone oxidoreductase	62.61	14	14	22	591.855	329	35.1845	8.44092
Q08334	I10R2_HUMAN	IL10RB	Interleukin-10 receptor subunit beta	8	2	2	2	93.1191	325	36.9709	5.17334	Single-pass type I membrane protein
Q08345	DDR1_HUMAN	DDR1	Epithelial discoidin domain-containing receptor 1	14.24	8	8	9	243.349	913	101.063	6.82959	Single-pass type I membrane protein
Q08378	GOGA3_HUMAN	GOLGA3	Golgin subfamily A member 3	17.09	19	19	20	656.653	1498	167.252	5.43994
Q08379	GOGA2_HUMAN	GOLGA2	Golgin subfamily A member 2	7.98	4	4	4	116.585	1002	113.017	5.021
Q08380	LG3BP_HUMAN	LGALS3BP	Galectin-3-binding protein	37.26	16	16	34	1067.44	585	65.2893	5.2749
Q08431	MFGM_HUMAN	MFGE8	Lactadherin	52.45	18	18	56	1625	387	43.0955	8.14795
Q08554	DSC1_HUMAN	DSC1	Desmocollin-1	14.21	10	10	14	428.534	894	99.9238	5.42725	Single-pass type I membrane protein
Q08623	HDHD1_HUMAN	HDHD1	Pseudouridine-5'-phosphatase	9.65	2	2	3	95.8917	228	25.2329	5.31299
Q08722	CD47_HUMAN	CD47	Leukocyte surface antigen CD47	12.07	4	4	9	211.912	323	35.1907	7.21045	Multi-pass membrane protein
Q08752	PPID_HUMAN	PPID	Peptidyl-prolyl cis-trans isomerase D	23.51	8	8	14	467.877	370	40.7379	7.21045
Q08945	SSRP1_HUMAN	SSRP1	FACT complex subunit SSRP1	15.66	9	9	14	425.702	709	81.0244	6.87354
Q08AF3	SLFN5_HUMAN	SLFN5	Schlafen family member 5	6.51	4	4	4	127.87	891	100.99	8.22119
Q08AM6	VAC14_HUMAN	VAC14	Protein VAC14 homolog	9.59	5	5	7	296.319	782	87.9167	6.12549
Q08J23	NSUN2_HUMAN	NSUN2	tRNA (cytosine(34)-C(5))-methyltransferase	27.38	14	14	18	474.14	767	86.4158	6.771
Q09019	DMWD_HUMAN	DMWD	Dystrophia myotonica WD repeat-containing protein	5.49	2	2	2	74.22	674	70.3942	7.23975
Q09028	RBBP4_HUMAN	RBBP4	Histone-binding protein RBBP4	20.47	4	7	12	280.333	425	47.6261	4.89404
Q09161	NCBP1_HUMAN	NCBP1	Nuclear cap-binding protein subunit 1	24.68	16	16	20	668.503	790	91.7805	6.43018
Q09666	AHNK_HUMAN	AHNAK	Neuroblast differentiation-associated protein AHNAK	45.74	152	152	218	6219.45	5890	628.699	6.15088
Q0IIM8	TBC8B_HUMAN	TBC1D8B	TBC1 domain family member 8B	5.27	3	3	3	83.2185	1120	128.627	5.94775
Q0JRZ9	FCHO2_HUMAN	FCHO2	F-BAR domain only protein 2	10.99	5	5	5	164.754	810	88.869	6.85889
Q0VDF9	HSP7E_HUMAN	HSPA14	Heat shock 70 kDa protein 14	25.74	7	7	8	178.064	509	54.7601	5.59229
Q0VDG4	SCRN3_HUMAN	SCRN3	Secernin-3	11.08	3	3	3	68.825	424	48.5132	5.5542
Q10471	GALT2_HUMAN	GALNT2	Polypeptide N-acetylgalactosaminyltransferase 2	8.06	3	3	5	163.464	571	64.6915	8.35303
Q10567	AP1B1_HUMAN	AP1B1	AP-1 complex subunit beta-1	36.46	13	31	40	1230.49	949	104.57	5.05908
Q10570	CPSF1_HUMAN	CPSF1	Cleavage and polyadenylation specificity factor subunit 1	7.28	9	9	11	335.269	1443	160.782	6.40479
Q10589	BST2_HUMAN	BST2	Bone marrow stromal antigen 2	23.89	5	5	8	323.194	180	19.7563	5.60498	Single-pass type II membrane protein
Q10713	MPPA_HUMAN	PMPCA	Mitochondrial-processing peptidase subunit alpha	25.14	9	9	14	376.553	525	58.2156	6.91748
Q11201	SIA4A_HUMAN	ST3GAL1	CMP-N-acetylneuraminate-beta-galactosamide-alpha-2,3-sialyltransferase 1	33.82	10	10	13	330.348	340	39.0501	9.08545
Q12765	SCRN1_HUMAN	SCRN1	Secernin-1	22.46	8	8	12	435.064	414	46.3525	4.75439
[truncated: 2,588 more rows]

## Sheet: Colo205
Table S2B: List of proteins identified from the Colo205 cell line by 2D-LC-MS/MS
Accession	Uniprot ID	Gene name	Protein name	Coverage	Unique Peptides	Peptides	PSMs	Score	AAs	MW [kDa]	Calc. pI	Cell compartment (search result from Panther and FunRich)
A0AV96	RBM47_HUMAN	RBM47	RNA-binding protein 47	22.43	9	10	13	405.18	593	64.0582	7.6792
A0AVT1	UBA6_HUMAN	UBA6	Ubiquitin-like modifier-activating enzyme 6	34.13	25	25	29	752.95	1052	117.895	6.13818
A0FGR8	ESYT2_HUMAN	ESYT2	Extended synaptotagmin-2	11.18	9	9	10	301.872	921	102.294	9.26123
A0MZ66	SHOT1_HUMAN	KIAA1598	Shootin-1	24.09	18	18	23	594.571	631	71.5957	5.32568
A1A5B4	ANO9_HUMAN	ANO9	Anoctamin-9	2.43	2	2	2	52.0681	782	90.3086	8.1626
A1L0T0	ILVBL_HUMAN	ILVBL	Acetolactate synthase-like protein	33.7	12	12	18	474.823	632	67.8248	8.14795
A1L170	CA226_HUMAN	C1orf226	Uncharacterized protein C1orf226	8.82	2	2	2	43.4811	272	29.0397	5.2749
A1L390	PKHG3_HUMAN	PLEKHG3	Pleckstrin homology domain-containing family G member 3	6.48	6	6	6	137.995	1219	134.329	6.55127
A2RRP1	NBAS_HUMAN	NBAS	Neuroblastoma-amplified sequence	2.66	6	6	8	179.033	2371	268.401	5.96045
A3KMH1	VWA8_HUMAN	VWA8	von Willebrand factor A domain-containing protein 8	29.45	40	40	51	1338.99	1905	214.689	7.40088
A3KN83	SBNO1_HUMAN	SBNO1	Protein strawberry notch homolog 1	2.66	3	3	3	136.986	1393	154.216	7.88428
A4D1E9	GTPBA_HUMAN	GTPBP10	GTP-binding protein 10	16.02	5	5	6	170.86	387	42.9056	9.02686
A4D1P6	WDR91_HUMAN	WDR91	WD repeat-containing protein 91	3.61	2	2	2	46.4098	747	83.2917	6.58057
A4D1S5	RAB19_HUMAN	RAB19	Ras-related protein Rab-19	10.6	2	2	2	71.1856	217	24.3843	6.52197
A4FU01	MTMRB_HUMAN	MTMR11	Myotubularin-related protein 11	3.39	2	2	2	92.0615	709	79.4955	7.03467
A5D8V6	VP37C_HUMAN	VPS37C	Vacuolar protein sorting-associated protein 37C	6.48	2	2	2	101.733	355	38.6346	5.21143	Peripheral membrane protein
A5YKK6	CNOT1_HUMAN	CNOT1	CCR4-NOT transcription complex subunit 1	17.34	32	32	35	959.022	2376	266.768	7.10791
A6NCS6	CB072_HUMAN	C2orf72	Uncharacterized protein C2orf72	33.22	6	6	10	277.366	295	30.4618	8.33838
A6NDB9	PALM3_HUMAN	PALM3	Paralemmin-3	6.24	2	2	2	76.0293	673	71.6522	4.52588
A6NDG6	PGP_HUMAN	PGP	Phosphoglycolate phosphatase	23.68	5	5	6	166.321	321	33.9845	6.13818
A6NDU8	CE051_HUMAN	C5orf51	UPF0600 protein C5orf51	12.93	2	2	2	66.087	294	33.5986	5.26221
A6NGC4	TLCD2_HUMAN	TLCD2	TLC domain-containing protein 2	15.91	3	3	3	96.324	264	28.7144	10.0962
A6NHL2	TBAL3_HUMAN	TUBAL3	Tubulin alpha chain-like 3	11.43	2	5	14	418.937	446	49.8767	6.04932
A6NHR9	SMHD1_HUMAN	SMCHD1	Structural maintenance of chromosomes flexible hinge domain-containing protein 1	5.19	9	9	9	236.699	2005	226.231	7.29834
A6NJ78	MET15_HUMAN	METTL15	Probable methyltransferase-like protein 15	6.63	2	2	2	142.536	407	46.0916	8.6167
A6NKD9	CC85C_HUMAN	CCDC85C	Coiled-coil domain-containing protein 85C	8.83	2	2	2	131.929	419	45.182	6.96143
A6NKF9	GPHRC_HUMAN	GPR89C	Putative Golgi pH regulator C	12.19	2	2	2	59.2334	320	36.6464	9.31982
A7KAX9	RHG32_HUMAN	ARHGAP32	Rho GTPase-activating protein 32	3.4	4	4	4	134.911	2087	230.385	6.7417	Cell junction, synapse, postsynaptic density
A8MWD9	RUXGL_HUMAN	SNRPGP15	Putative small nuclear ribonucleoprotein G-like protein 15	17.11	2	2	3	100.421	76	8.53845	8.83643
A8MXV4	NUD19_HUMAN	NUDT19	Nucleoside diphosphate-linked moiety X motif 19, mitochondrial	9.33	3	3	3	71.5392	375	42.2066	7.63525
A9UHW6	MI4GD_HUMAN	MIF4GD	MIF4G domain-containing protein	21.62	3	3	3	95.6426	222	25.4069	5.32568
C4AMC7	WASH3_HUMAN	WASH3P	Putative WAS protein family homolog 3	11.66	4	4	4	87.2786	463	49.9638	5.49072
C9JI98	TM238_HUMAN	TMEM238	Transmembrane protein 238	11.36	2	2	2	135.092	176	18.0287	11.5317
O00115	DNS2A_HUMAN	DNASE2	Deoxyribonuclease-2-alpha	10	3	3	3	105.84	360	39.5555	8.04541
O00116	ADAS_HUMAN	AGPS	Alkyldihydroxyacetonephosphate synthase, peroxisomal	36.93	17	17	22	602.472	658	72.8658	7.34229
O00139	KIF2A_HUMAN	KIF2A	Kinesin-like protein KIF2A	14.31	10	10	12	384.344	706	79.9046	6.68311
O00148	DX39A_HUMAN	DDX39A	ATP-dependent RNA helicase DDX39A	44.5	7	19	32	824.188	427	49.098	5.68115
O00151	PDLI1_HUMAN	PDLIM1	PDZ and LIM domain protein 1	25.53	6	6	6	163.191	329	36.049	7.02002
O00154	BACH_HUMAN	ACOT7	Cytosolic acyl coenzyme A thioester hydrolase	38.16	13	13	21	659.693	380	41.7693	8.54346
O00159	MYO1C_HUMAN	MYO1C	Unconventional myosin-Ic	52.4	49	49	88	2828.33	1063	121.606	9.40771
O00161	SNP23_HUMAN	SNAP23	Synaptosomal-associated protein 23	48.82	10	10	17	518.504	211	23.3395	5.0083	Cell membrane
O00170	AIP_HUMAN	AIP	AH receptor-interacting protein	42.73	10	10	11	293.753	330	37.6121	6.29053
O00178	GTPB1_HUMAN	GTPBP1	GTP-binding protein 1	11.96	6	6	7	249.762	669	72.408	8.33838
O00182	LEG9_HUMAN	LGALS9	Galectin-9	16.34	4	4	6	202.947	355	39.4929	9.17334	Cytoplasm or cell membrane
O00186	STXB3_HUMAN	STXBP3	Syntaxin-binding protein 3	36.99	20	20	28	855.826	592	67.7208	7.79639	Cytoplasm or cell membrane
O00193	SMAP_HUMAN	SMAP	Small acidic protein	21.31	2	2	2	108.708	183	20.3202	4.71631
O00203	AP3B1_HUMAN	AP3B1	AP-3 complex subunit beta-1	18.92	17	17	20	526.041	1094	121.245	6.03662
O00204	ST2B1_HUMAN	SULT2B1	Sulfotransferase family cytosolic 2B member 1	17.53	4	4	5	159.186	365	41.2815	5.40186
O00214	LEG8_HUMAN	LGALS8	Galectin-8	17.67	4	4	4	138.178	317	35.7855	8.25049
O00217	NDUS8_HUMAN	NDUFS8	NADH dehydrogenase [ubiquinone] iron-sulfur protein 8, mitochondrial	18.1	3	3	7	228.951	210	23.6896	6.34131
O00220	TR10A_HUMAN	TNFRSF10A	Tumor necrosis factor receptor superfamily member 10A	5.98	2	2	2	55.4559	468	50.0567	7.03467
O00231	PSD11_HUMAN	PSMD11	26S proteasome non-ATPase regulatory subunit 11	46.92	18	18	24	821.085	422	47.434	6.48096
O00232	PSD12_HUMAN	PSMD12	26S proteasome non-ATPase regulatory subunit 12	35.96	14	14	15	550.877	456	52.8706	7.6499
O00233	PSMD9_HUMAN	PSMD9	26S proteasome non-ATPase regulatory subunit 9	19.73	4	4	6	137.362	223	24.6665	6.94678
O00255	MEN1_HUMAN	MEN1	Menin	4.88	2	2	3	192.557	615	67.9809	6.55127
O00264	PGRC1_HUMAN	PGRMC1	Membrane-associated progesterone receptor component 1	44.1	7	8	17	411.343	195	21.6578	4.70361	Single-pass type I membrane protein
O00267	SPT5H_HUMAN	SUPT5H	Transcription elongation factor SPT5	4.51	4	4	4	134.989	1087	120.925	5.05908
O00273	DFFA_HUMAN	DFFA	DNA fragmentation factor subunit alpha	22.66	6	6	9	304.536	331	36.4995	4.79248
O00299	CLIC1_HUMAN	CLIC1	Chloride intracellular channel protein 1	66.39	15	15	54	1369.51	241	26.9057	5.17334	Single-pass type I membrane protein
O00300	TR11B_HUMAN	TNFRSF11B	Tumor necrosis factor receptor superfamily member 11B	13.47	4	4	5	187.595	401	45.9959	8.29443
O00303	EIF3F_HUMAN	EIF3F	Eukaryotic translation initiation factor 3 subunit F	27.17	7	7	14	506.845	357	37.5402	5.45264
O00308	WWP2_HUMAN	WWP2	NEDD4-like E3 ubiquitin-protein ligase WWP2	11.61	7	8	9	331.705	870	98.8501	7.12256
O00330	ODPX_HUMAN	PDHX	Pyruvate dehydrogenase protein X component, mitochondrial	14.57	6	6	7	168.369	501	54.0888	8.66064
O00391	QSOX1_HUMAN	QSOX1	Sulfhydryl oxidase 1	14.99	8	8	10	296.966	747	82.5255	8.92432
O00410	IPO5_HUMAN	IPO5	Importin-5	37.19	35	35	58	1942.24	1097	123.55	4.94482
O00411	RPOM_HUMAN	POLRMT	DNA-directed RNA polymerase, mitochondrial	1.87	2	2	2	72.2	1230	138.532	8.98291
O00418	EF2K_HUMAN	EEF2K	Eukaryotic elongation factor 2 kinase	6.34	4	4	4	153.097	725	82.0925	5.32568
O00422	SAP18_HUMAN	SAP18	Histone deacetylase complex subunit SAP18	32.68	4	4	5	146.508	153	17.55	9.34912
O00425	IF2B3_HUMAN	IGF2BP3	Insulin-like growth factor 2 mRNA-binding protein 3	34.2	14	16	22	539.417	579	63.6656	8.86572
O00429	DNM1L_HUMAN	DNM1L	Dynamin-1-like protein	36.96	22	22	29	1027.5	736	81.8261	6.81494
O00442	RTCA_HUMAN	RTCA	RNA 3'-terminal phosphate cyclase	18.31	5	5	5	151.135	366	39.3114	7.85498
O00443	P3C2A_HUMAN	PIK3C2A	Phosphatidylinositol 4-phosphate 3-kinase C2 domain-containing subunit alpha	5.75	7	7	8	262.163	1686	190.559	8.01611
O00459	P85B_HUMAN	PIK3R2	Phosphatidylinositol 3-kinase regulatory subunit beta	5.08	2	3	3	91.7987	728	81.4949	6.43018	Cytoplasm or cell membrane
O00461	GOLI4_HUMAN	GOLIM4	Golgi integral membrane protein 4	14.08	7	7	7	266.783	696	81.8313	4.76709
O00463	TRAF5_HUMAN	TRAF5	TNF receptor-associated factor 5	22.26	8	8	10	238.347	557	64.3641	7.43018
O00468	AGRIN_HUMAN	AGRN	Agrin	28.4	41	41	66	2015.72	2067	217.092	6.39209	Secreted
O00471	EXOC5_HUMAN	EXOC5	Exocyst complex component 5	28.53	16	16	19	446.285	708	81.8008	6.7124
O00483	NDUA4_HUMAN	NDUFA4	Cytochrome c oxidase subunit NDUFA4	77.78	5	5	8	349.471	81	9.36391	9.37842
O00487	PSDE_HUMAN	PSMD14	26S proteasome non-ATPase regulatory subunit 14	22.9	5	5	7	185.87	310	34.5546	6.52197
O00499	BIN1_HUMAN	BIN1	Myc box-dependent-interacting protein 1	28.33	10	10	13	428.051	593	64.6594	5.05908	Cytoplasm or cell membrane
O00505	IMA4_HUMAN	KPNA3	Importin subunit alpha-4	35.51	7	10	16	350.279	521	57.7748	4.94482
O00515	LAD1_HUMAN	LAD1	Ladinin-1	42.94	19	19	26	789.916	517	57.0968	9.67139	Secreted
O00519	FAAH1_HUMAN	FAAH	Fatty-acid amide hydrolase 1	12.09	5	5	5	96.0778	579	63.0252	7.66455	Single-pass type I membrane protein
O00541	PESC_HUMAN	PES1	Pescadillo homolog	19.56	10	10	12	291.048	588	67.96	7.32764
O00560	SDCB1_HUMAN	SDCBP	Syntenin-1	75.84	13	13	44	1161.29	298	32.4239	7.53271	Cell junction, focal adhesion
O00562	PITM1_HUMAN	PITPNM1	Membrane-associated phosphatidylinositol transfer protein 1	2.57	2	2	2	52.7484	1244	134.763	5.94775
O00566	MPP10_HUMAN	MPHOSPH10	U3 small nucleolar ribonucleoprotein protein MPP10	4.85	2	2	3	98.5893	681	78.8157	4.85596
O00567	NOP56_HUMAN	NOP56	Nucleolar protein 56	45.29	22	22	29	781.316	594	66.0087	9.18799
O00571	DDX3X_HUMAN	DDX3X	ATP-dependent RNA helicase DDX3X	48.64	24	25	43	1364.54	662	73.198	7.18115
O00584	RNT2_HUMAN	RNASET2	Ribonuclease T2	14.45	4	4	6	257.752	256	29.4618	7.07861
O00625	PIR_HUMAN	PIR	Pirin	24.14	6	6	6	199.987	290	32.0933	6.91748
O00629	IMA3_HUMAN	KPNA4	Importin subunit alpha-3	34.93	6	9	11	261.958	521	57.8506	4.95752
O00635	TRI38_HUMAN	TRIM38	E3 ubiquitin-protein ligase TRIM38	9.46	3	3	3	74.7927	465	53.3812	7.02002
O00743	PPP6_HUMAN	PPP6C	Serine/threonine-protein phosphatase 6 catalytic subunit	24.59	6	6	8	248.452	305	35.1215	5.69385
O00750	P3C2B_HUMAN	PIK3C2B	Phosphatidylinositol 4-phosphate 3-kinase C2 domain-containing subunit beta	3.92	5	5	5	89.3891	1634	184.651	7.29834	Cell membrane
O00754	MA2B1_HUMAN	MAN2B1	Lysosomal alpha-mannosidase	2.67	2	2	3	105.74	1011	113.672	7.28369
O00762	UBE2C_HUMAN	UBE2C	Ubiquitin-conjugating enzyme E2 C	18.44	2	2	2	65.5903	179	19.6399	7.37158
O00764	PDXK_HUMAN	PDXK	Pyridoxal kinase	42.63	10	10	24	955.718	312	35.0799	6.12549
O14548	COX7R_HUMAN	COX7A2L	Cytochrome c oxidase subunit 7A-related protein, mitochondrial	19.3	2	2	4	167.591	114	12.6065	9.42236
O14578	CTRO_HUMAN	CIT	Citron Rho-interacting kinase	26.74	45	45	59	1926.3	2027	231.286	6.56592
O14579	COPE_HUMAN	COPE	Coatomer subunit epsilon	71.43	11	11	16	498.464	308	34.4603	5.12256
O14602	IF1AY_HUMAN	EIF1AY	Eukaryotic translation initiation factor 1A, Y-chromosomal	36.81	6	6	11	399.886	144	16.4323	5.23682
O14617	AP3D1_HUMAN	AP3D1	AP-3 complex subunit delta-1	15.44	13	13	16	421.352	1153	130.076	8.48486
O14639	ABLM1_HUMAN	ABLIM1	Actin-binding LIM protein 1	15.3	10	10	12	346.515	778	87.6311	8.5874
O14640	DVL1_HUMAN	DVL1	Segment polarity protein dishevelled homolog DVL-1	3.88	2	2	2	95.0036	695	75.1403	7.81104	Peripheral membrane protein
O14646	CHD1_HUMAN	CHD1	Chromodomain-helicase-DNA-binding protein 1	3.27	2	3	4	83.9871	1710	196.567	7.13721
O14647	CHD2_HUMAN	CHD2	Chromodomain-helicase-DNA-binding protein 2	2.19	2	3	3	94.9484	1828	211.214	8.104
O14656	TOR1A_HUMAN	TOR1A	Torsin-1A	8.13	2	2	2	72.9827	332	37.7845	6.99072
O14657	TOR1B_HUMAN	TOR1B	Torsin-1B	8.04	2	2	4	124.51	336	37.9548	8.54346
O14672	ADA10_HUMAN	ADAM10	Disintegrin and metalloproteinase domain-containing protein 10	42.25	27	27	87	2230.55	748	84.0877	7.76709	Cell membrane
O14727	APAF_HUMAN	APAF1	Apoptotic protease-activating factor 1	3.85	3	3	3	136.32	1248	141.749	6.40479
O14732	IMPA2_HUMAN	IMPA2	Inositol monophosphatase 2	32.64	7	7	7	161.063	288	31.3011	6.60986
O14733	MP2K7_HUMAN	MAP2K7	Dual specificity mitogen-activated protein kinase kinase 7	10.02	3	3	4	112.539	419	47.4545	9.15869
O14734	ACOT8_HUMAN	ACOT8	Acyl-coenzyme A thioesterase 8	12.23	2	2	3	98.29	319	35.891	7.56201
O14737	PDCD5_HUMAN	PDCD5	Programmed cell death protein 5	27.2	3	3	3	126.543	125	14.2763	6.03662
O14744	ANM5_HUMAN	PRMT5	Protein arginine N-methyltransferase 5	32.81	16	16	23	531.295	637	72.6376	6.29053
O14745	NHRF1_HUMAN	SLC9A3R1	Na(+)/H(+) exchange regulatory cofactor NHE-RF1	43.85	12	12	21	609.07	358	38.8446	5.77002	Peripheral membrane protein
O14757	CHK1_HUMAN	CHEK1	Serine/threonine-protein kinase Chk1	7.35	3	3	3	126.207	476	54.3989	8.25049
O14763	TR10B_HUMAN	TNFRSF10B	Tumor necrosis factor receptor superfamily member 10B	21.36	6	6	7	246.607	440	47.8477	5.5542	Single-pass type I membrane protein
O14770	MEIS2_HUMAN	MEIS2	Homeobox protein Meis2	6.08	2	2	2	50.9959	477	51.7568	6.40479
O14773	TPP1_HUMAN	TPP1	Tripeptidyl-peptidase 1	16.7	5	5	8	337.736	563	61.2096	6.48096
O14776	TCRG1_HUMAN	TCERG1	Transcription elongation regulator 1	10.93	10	10	10	312.14	1098	123.823	8.646
O14777	NDC80_HUMAN	NDC80	Kinetochore protein NDC80 homolog	3.43	2	2	2	54.4065	642	73.8665	5.60498
O14786	NRP1_HUMAN	NRP1	Neuropilin-1	2.6	2	2	2	82.9229	923	103.069	5.88428	Cell membrane
O14787	TNPO2_HUMAN	TNPO2	Transportin-2	10.14	5	7	11	334.108	897	101.322	5.0083
O14792	HS3S1_HUMAN	HS3ST1	Heparan sulfate glucosamine 3-O-sulfotransferase 1	9.45	3	3	3	56.6957	307	35.7505	8.83643
O14795	UN13B_HUMAN	UNC13B	Protein unc-13 homolog B	3.02	3	3	3	91.9526	1591	180.564	5.98584	Peripheral membrane protein
O14802	RPC1_HUMAN	POLR3A	DNA-directed RNA polymerase III subunit RPC1	3.24	3	3	3	79.0299	1390	155.542	8.48486
O14818	PSA7_HUMAN	PSMA7	Proteasome subunit alpha type-7	44.35	10	10	19	719.299	248	27.8696	8.45557
O14828	SCAM3_HUMAN	SCAMP3	Secretory carrier-associated membrane protein 3	19.31	5	5	8	383.027	347	38.2623	7.63525	Multi-pass membrane protein
O14841	OPLA_HUMAN	OPLAH	5-oxoprolinase	6.29	6	6	6	213.45	1288	137.371	6.58057
O14879	IFIT3_HUMAN	IFIT3	Interferon-induced protein with tetratricopeptide repeats 3	10.82	4	4	4	117.146	490	55.9495	5.19873
O14880	MGST3_HUMAN	MGST3	Microsomal glutathione S-transferase 3	69.74	7	7	19	562.889	152	16.5056	9.37842
O14896	IRF6_HUMAN	IRF6	Interferon regulatory factor 6	13.7	5	5	5	131.2	467	53.0956	5.32568
O14908	GIPC1_HUMAN	GIPC1	PDZ domain-containing protein GIPC1	39.94	10	10	12	461.608	333	36.0267	6.27783
O14920	IKKB_HUMAN	IKBKB	Inhibitor of nuclear factor kappa-B kinase subunit beta	10.32	7	7	8	238.964	756	86.5089	5.78271	Cytoplasm or cell membrane
O14924	RGS12_HUMAN	RGS12	Regulator of G-protein signaling 12	1.38	2	2	2	49.3281	1447	156.261	7.44482
O14929	HAT1_HUMAN	HAT1	Histone acetyltransferase type B catalytic subunit	23.87	8	8	11	335.429	419	49.4808	5.69385
O14936	CSKP_HUMAN	CASK	Peripheral plasma membrane protein CASK	44.71	40	40	93	2818.41	926	105.056	6.43018	Cytoplasm or cell membrane
O14939	PLD2_HUMAN	PLD2	Phospholipase D2	3.32	2	2	2	56.2449	933	105.92	7.63525	Cell membrane
O14949	QCR8_HUMAN	UQCRQ	Cytochrome b-c1 complex subunit 8	25.61	2	2	2	50.6	82	9.90012	10.0815
O14964	HGS_HUMAN	HGS	Hepatocyte growth factor-regulated tyrosine kinase substrate	6.31	4	4	4	146.81	777	86.1376	6.16357
O14966	RAB7L_HUMAN	RAB29	Ras-related protein Rab-7L1	34.48	5	5	6	154.011	203	23.1404	7.18115
O14974	MYPT1_HUMAN	PPP1R12A	Protein phosphatase 1 regulatory subunit 12A	9.81	7	7	9	290.755	1030	115.211	5.40186	Cytoplasm or cell membrane
O14975	S27A2_HUMAN	SLC27A2	Very long-chain acyl-CoA synthetase	23.71	12	12	13	332.258	620	70.2673	8.51416
O14976	GAK_HUMAN	GAK	Cyclin-G-associated kinase	13.35	13	13	15	459.629	1311	143.1	5.73193	Cytoplasm or cell membrane
O14979	HNRDL_HUMAN	HNRNPDL	Heterogeneous nuclear ribonucleoprotein D-like	16.43	4	7	9	259.414	420	46.4091	9.56885
O14980	XPO1_HUMAN	XPO1	Exportin-1	29.04	24	24	32	875.551	1071	123.306	6.06201
O14981	BTAF1_HUMAN	BTAF1	TATA-binding protein-associated factor 172	3.14	4	4	5	117.581	1849	206.756	6.52197
O14986	PI51B_HUMAN	PIP5K1B	Phosphatidylinositol 4-phosphate 5-kinase type-1 beta	11.48	3	4	5	132.109	540	60.9978	6.85889
O15020	SPTN2_HUMAN	SPTBN2	Spectrin beta chain, non-erythrocytic 2	13.05	15	24	37	1351	2390	271.157	6.11279
O15027	SC16A_HUMAN	SEC16A	Protein transport protein Sec16A	9.68	15	15	16	408.11	2179	233.373	5.63037
O15031	PLXB2_HUMAN	PLXNB2	Plexin-B2	37.05	47	48	72	2241.17	1838	204.997	6.23975	Single-pass type I membrane protein
O15037	KHNYN_HUMAN	KHNYN	Protein KHNYN	3.54	2	2	2	93.8989	678	74.4874	7.02002
O15042	SR140_HUMAN	U2SURP	U2 snRNP-associated SURP motif-containing protein	3.98	4	4	4	183.458	1029	118.219	8.47021
O15056	SYNJ2_HUMAN	SYNJ2	Synaptojanin-2	5.55	7	7	8	285.911	1496	165.435	7.34229	Cytoplasm or cell membrane
O15066	KIF3B_HUMAN	KIF3B	Kinesin-like protein KIF3B	7.23	5	5	6	214.626	747	85.0728	7.69385
O15067	PUR4_HUMAN	PFAS	Phosphoribosylformylglycinamidine synthase	22.72	20	20	26	792.74	1338	144.643	5.75732
O15068	MCF2L_HUMAN	MCF2L	Guanine nucleotide exchange factor DBS	7.56	6	6	6	174.144	1137	128.029	6.43018	Cytoplasm or cell membrane
O15084	ANR28_HUMAN	ANKRD28	Serine/threonine-protein phosphatase 6 regulatory ankyrin repeat subunit A	7.5	4	4	4	150.405	1053	112.894	6.25244
O15085	ARHGB_HUMAN	ARHGEF11	Rho guanine nucleotide exchange factor 11	3.02	4	4	4	97.4081	1522	167.601	5.50342	Cytoplasm or cell membrane
O15111	IKKA_HUMAN	CHUK	Inhibitor of nuclear factor kappa-B kinase subunit alpha	5.77	4	4	4	105.51	745	84.585	6.72705
O15118	NPC1_HUMAN	NPC1	Niemann-Pick C1 protein	1.96	2	2	2	49.54	1278	142.074	5.36377	Multi-pass membrane protein
O15126	SCAM1_HUMAN	SCAMP1	Secretory carrier-associated membrane protein 1	14.2	4	4	5	218.904	338	37.8958	7.41553	Multi-pass membrane protein
O15127	SCAM2_HUMAN	SCAMP2	Secretory carrier-associated membrane protein 2	10.64	4	4	8	261.046	329	36.6253	6.1001	Multi-pass membrane protein
O15143	ARC1B_HUMAN	ARPC1B	Actin-related protein 2/3 complex subunit 1B	54.03	16	18	37	1027.47	372	40.9234	8.35303
O15144	ARPC2_HUMAN	ARPC2	Actin-related protein 2/3 complex subunit 2	60	19	19	30	727.609	300	34.3115	7.35693
O15145	ARPC3_HUMAN	ARPC3	Actin-related protein 2/3 complex subunit 3	38.2	7	7	17	539.071	178	20.5334	8.5874
O15160	RPAC1_HUMAN	POLR1C	DNA-directed RNA polymerases I and III subunit RPAC1	24.86	5	5	6	211.939	346	39.225	5.50342
O15162	PLS1_HUMAN	PLSCR1	Phospholipid scramblase 1	19.5	4	4	5	187.905	318	35.0259	4.94482	Cell membrane
O15173	PGRC2_HUMAN	PGRMC2	Membrane-associated progesterone receptor component 2	22.87	4	5	7	261.681	223	23.8037	4.88135	Single-pass type I membrane protein
O15195	VILL_HUMAN	VILL	Villin-like protein	13.79	9	9	10	318.338	856	95.8473	7.02002
O15197	EPHB6_HUMAN	EPHB6	Ephrin type-B receptor 6	19.69	15	15	26	784.473	1021	110.63	6.65381	Single-pass type I membrane protein
O15212	PFD6_HUMAN	PFDN6	Prefoldin subunit 6	37.21	4	4	5	209.102	129	14.5738	8.88037
O15213	WDR46_HUMAN	WDR46	WD repeat-containing protein 46	7.87	3	3	3	149.05	610	68.0288	9.67139
O15226	NKRF_HUMAN	NKRF	NF-kappa-B-repressing factor	5.36	3	3	3	85.2758	690	77.6242	8.79248
O15228	GNPAT_HUMAN	GNPAT	Dihydroxyacetone phosphate acyltransferase	6.62	3	3	3	64.6118	680	77.138	6.56592
O15230	LAMA5_HUMAN	LAMA5	Laminin subunit alpha-5	7.01	19	19	21	618.882	3695	399.479	7.02002	Secreted
O15231	ZN185_HUMAN	ZNF185	Zinc finger protein 185	8.42	3	3	3	112.362	689	73.4802	7.00537
O15234	CASC3_HUMAN	CASC3	Protein CASC3	8.25	4	4	4	147.509	703	76.2315	6.48096
O15235	RT12_HUMAN	MRPS12	28S ribosomal protein S12, mitochondrial	8.7	2	2	2	43.8605	138	15.163	10.2866
O15254	ACOX3_HUMAN	ACOX3	Peroxisomal acyl-coenzyme A oxidase 3	6.71	3	3	3	122.741	700	77.5798	7.25439
O15260	SURF4_HUMAN	SURF4	Surfeit locus protein 4	27.51	6	6	8	313.854	269	30.3738	7.78174
O15264	MK13_HUMAN	MAPK13	Mitogen-activated protein kinase 13	9.32	3	3	3	69.2772	365	42.0627	8.38232
O15269	SPTC1_HUMAN	SPTLC1	Serine palmitoyltransferase 1	15.22	6	6	6	202.784	473	52.7105	6.01123
O15270	SPTC2_HUMAN	SPTLC2	Serine palmitoyltransferase 2	27.22	9	9	9	362.847	562	62.8839	7.78174
O15294	OGT1_HUMAN	OGT	UDP-N-acetylglucosamine--peptide N-acetylglucosaminyltransferase 110 kDa subunit	9.46	6	6	6	184.917	1046	116.85	6.69775
O15305	PMM2_HUMAN	PMM2	Phosphomannomutase 2	24.8	4	4	7	192.862	246	28.0642	6.771
O15320	CTGE5_HUMAN	CTAGE5	cTAGE family member 5	19.65	11	11	13	448.478	804	90.9397	5.22412
O15321	TM9S1_HUMAN	TM9SF1	Transmembrane 9 superfamily member 1	7.59	3	3	4	168.889	606	68.8163	7.1665	Multi-pass membrane protein
O15327	INP4B_HUMAN	INPP4B	Type II inositol 3,4-bisphosphate 4-phosphatase	6.17	3	3	4	65.57	924	104.671	6.26514
O15344	TRI18_HUMAN	MID1	E3 ubiquitin-protein ligase Midline-1	26.09	19	19	33	877.954	667	75.2026	6.80029
O15347	HMGB3_HUMAN	HMGB3	High mobility group protein B3	20.5	3	3	4	145.096	200	22.9654	8.36768
O15355	PPM1G_HUMAN	PPM1G	Protein phosphatase 1G	21.61	6	6	6	176.839	546	59.2347	4.36084
O15357	SHIP2_HUMAN	INPPL1	Phosphatidylinositol 3,4,5-trisphosphate 5-phosphatase 2	3.9	4	4	4	111.238	1258	138.513	6.53662	Cytoplasm or cell membrane
O15360	FANCA_HUMAN	FANCA	Fanconi anemia group A protein	1.24	2	2	2	83.3437	1455	162.671	6.59521
O15371	EIF3D_HUMAN	EIF3D	Eukaryotic translation initiation factor 3 subunit D	31.75	16	16	22	763.759	548	63.9324	6.04932
O15372	EIF3H_HUMAN	EIF3H	Eukaryotic translation initiation factor 3 subunit H	35.23	9	9	11	311.671	352	39.9051	6.53662
O15379	HDAC3_HUMAN	HDAC3	Histone deacetylase 3	9.58	3	3	3	178.047	428	48.8164	5.16064
O15382	BCAT2_HUMAN	BCAT2	Branched-chain-amino-acid aminotransferase, mitochondrial	8.67	3	3	3	124.416	392	44.2591	8.646
O15392	BIRC5_HUMAN	BIRC5	Baculoviral IAP repeat-containing protein 5	18.31	2	2	2	81.819	142	16.3781	5.89697
O15393	TMPS2_HUMAN	TMPRSS2	Transmembrane protease serine 2	14.84	5	5	7	298.827	492	53.8241	7.81104	Single-pass type II membrane protein
O15397	IPO8_HUMAN	IPO8	Importin-8	4.44	3	4	10	482.483	1037	119.861	5.16064
O15400	STX7_HUMAN	STX7	Syntaxin-7	29.5	6	6	6	195.27	261	29.7973	5.5542
O15427	MOT4_HUMAN	SLC16A3	Monocarboxylate transporter 4	13.98	6	6	9	244.319	465	49.4369	7.95752	Multi-pass membrane protein
O15438	MRP3_HUMAN	ABCC3	Canalicular multispecific organic anion transporter 2	23.84	30	30	47	1373.51	1527	169.234	7.1958	Multi-pass membrane protein
O15439	MRP4_HUMAN	ABCC4	Multidrug resistance-associated protein 4	22.72	20	20	25	818.589	1325	149.432	8.19189
O15460	P4HA2_HUMAN	P4HA2	Prolyl 4-hydroxylase subunit alpha-2	4.49	2	2	2	79.6499	535	60.8636	5.70654
O15484	CAN5_HUMAN	CAPN5	Calpain-5	42.19	18	18	26	825.776	640	73.1227	7.63525
O15496	PA2GX_HUMAN	PLA2G10	Group 10 secretory phospholipase A2	18.79	2	2	2	74.7019	165	18.1408	6.48096
O15498	YKT6_HUMAN	YKT6	Synaptobrevin homolog YKT6	26.77	5	5	6	191.652	198	22.4034	6.91748	Cytoplasm or cell membrane
O15511	ARPC5_HUMAN	ARPC5	Actin-related protein 2/3 complex subunit 5	49.01	4	4	5	217.312	151	16.3103	5.66846
O15525	MAFG_HUMAN	MAFG	Transcription factor MafG	25.31	3	3	4	132.236	162	17.8387	10.0376
O15530	PDPK1_HUMAN	PDPK1	3-phosphoinositide-dependent protein kinase 1	29.32	11	11	11	315.268	556	63.112	7.35693	Peripheral membrane protein
O15533	TPSN_HUMAN	TAPBP	Tapasin	11.16	3	3	3	112.008	448	47.5957	7.15186
O15541	R113A_HUMAN	RNF113A	RING finger protein 113A	7	2	2	2	51.4425	343	38.7626	5.69385
O15551	CLD3_HUMAN	CLDN3	Claudin-3	26.36	5	5	8	245.932	220	23.3031	8.04541	Multi-pass membrane protein
O43143	DHX15_HUMAN	DHX15	Pre-mRNA-splicing factor ATP-dependent RNA helicase DHX15	29.31	23	23	28	882.4	795	90.8752	7.45947
O43148	MCES_HUMAN	RNMT	mRNA cap guanine-N7 methyltransferase	8.19	3	3	3	91.9692	476	54.8093	6.60986
O43149	ZZEF1_HUMAN	ZZEF1	Zinc finger ZZ-type and EF-hand domain-containing protein 1	2.8	5	5	5	190.08	2961	330.864	5.94775
O43150	ASAP2_HUMAN	ASAP2	Arf-GAP with SH3 domain, ANK repeat and PH domain-containing protein 2	11.63	7	7	7	166.086	1006	111.581	6.68311	Peripheral membrane protein
O43156	TTI1_HUMAN	TTI1	TELO2-interacting protein 1 homolog	6.34	6	6	6	256.934	1089	121.992	5.97314
O43157	PLXB1_HUMAN	PLXNB1	Plexin-B1	5.62	9	9	10	279.532	2135	232.151	5.49072	Single-pass type I membrane protein
O43159	RRP8_HUMAN	RRP8	Ribosomal RNA-processing protein 8	12.28	4	4	5	147.529	456	50.6831	9.42236
O43166	SI1L1_HUMAN	SIPA1L1	Signal-induced proliferation-associated 1-like protein 1	6.21	9	9	10	290.246	1804	199.904	8.19189	Cytoplasm or cell membrane
O43169	CYB5B_HUMAN	CYB5B	Cytochrome b5 type B	60.96	5	5	13	330.448	146	16.322	4.97021
O43172	PRP4_HUMAN	PRPF4	U4/U6 small nuclear ribonucleoprotein Prp4	14.94	6	6	6	239.754	522	58.4124	7.41553
O43175	SERA_HUMAN	PHGDH	D-3-phosphoglycerate dehydrogenase	53.1	23	23	56	1827.2	533	56.6144	6.7124
O43194	GPR39_HUMAN	GPR39	G-protein coupled receptor 39	5.74	2	2	3	101.416	453	51.2955	9.29053	Multi-pass membrane protein
O43237	DC1L2_HUMAN	DYNC1LI2	Cytoplasmic dynein 1 light intermediate chain 2	16.46	5	6	7	255.235	492	54.0655	6.37939
O43240	KLK10_HUMAN	KLK10	Kallikrein-10	9.42	2	2	2	53.1723	276	30.1503	8.5874
O43242	PSMD3_HUMAN	PSMD3	26S proteasome non-ATPase regulatory subunit 3	38.39	20	20	34	1101.57	534	60.9395	8.44092
O43252	PAPS1_HUMAN	PAPSS1	Bifunctional 3'-phosphoadenosine 5'-phosphosulfate synthase 1	12.82	5	5	7	236.018	624	70.7876	6.85889
O43264	ZW10_HUMAN	ZW10	Centromere/kinetochore protein zw10 homolog	24.01	14	14	18	569.008	779	88.7729	6.26514
O43278	SPIT1_HUMAN	SPINT1	Kunitz-type protease inhibitor 1	30.43	15	15	22	562.409	529	58.3602	6.29053
O43290	SNUT1_HUMAN	SART1	U4/U6.U5 tri-snRNP-associated protein 1	15.63	9	9	10	354.81	800	90.2003	6.12549
O43291	SPIT2_HUMAN	SPINT2	Kunitz-type protease inhibitor 2	17.86	4	4	6	218.585	252	28.2098	8.29443	Single-pass type I membrane protein
O43292	GPAA1_HUMAN	GPAA1	Glycosylphosphatidylinositol anchor attachment 1 protein	5.48	3	3	4	98.5426	621	67.58	8.06006
O43299	AP5Z1_HUMAN	AP5Z1	AP-5 complex subunit zeta-1	5.45	3	3	4	99.8776	807	88.5492	7.00537
O43301	HS12A_HUMAN	HSPA12A	Heat shock 70 kDa protein 12A	49.93	29	29	42	1268.48	675	74.9315	6.771
O43314	VIP2_HUMAN	PPIP5K2	Inositol hexakisphosphate and diphosphoinositol-pentakisphosphate kinase 2	8.61	5	9	9	277.604	1243	140.318	8.22119
O43324	MCA3_HUMAN	EEF1E1	Eukaryotic translation elongation factor 1 epsilon-1	47.7	7	7	23	795.699	174	19.7983	8.54346
O43353	RIPK2_HUMAN	RIPK2	Receptor-interacting serine/threonine-protein kinase 2	7.04	3	3	3	75.3919	540	61.1562	7.09326
O43379	WDR62_HUMAN	WDR62	WD repeat-containing protein 62	1.84	2	2	2	154.158	1518	165.849	5.90967
O43390	HNRPR_HUMAN	HNRNPR	Heterogeneous nuclear ribonucleoprotein R	31.12	13	19	32	908.34	633	70.8993	8.1333
O43395	PRPF3_HUMAN	PRPF3	U4/U6 small nuclear ribonucleoprotein Prp3	14.49	6	6	7	173.517	683	77.4809	9.49561
O43396	TXNL1_HUMAN	TXNL1	Thioredoxin-like protein 1	33.22	8	8	11	332.364	289	32.2307	4.95752
O43399	TPD54_HUMAN	TPD52L2	Tumor protein D54	41.26	7	7	7	310.388	206	22.2243	5.36377
O43402	EMC8_HUMAN	EMC8	ER membrane protein complex subunit 8	23.33	4	4	5	173.517	210	23.7577	6.40479
O43422	P52K_HUMAN	PRKRIR	52 kDa repressor of the inhibitor of the protein kinase	3.29	2	2	2	81.4124	761	87.6483	5.85889
O43427	FIBP_HUMAN	FIBP	Acidic fibroblast growth factor intracellular-binding protein	13.74	4	4	6	181.662	364	41.8514	6.48096
O43432	IF4G3_HUMAN	EIF4G3	Eukaryotic translation initiation factor 4 gamma 3	7.19	7	10	12	355.066	1585	176.542	5.37646
O43447	PPIH_HUMAN	PPIH	Peptidyl-prolyl cis-trans isomerase H	54.24	7	7	11	255.392	177	19.1956	8.07471
O43488	ARK72_HUMAN	AKR7A2	Aflatoxin B1 aldehyde reductase member 2	13.65	4	4	7	293.642	359	39.5637	7.1665
O43490	PROM1_HUMAN	PROM1	Prominin-1	11.33	6	6	7	277.164	865	97.1401	7.26904	Multi-pass membrane protein
O43491	E41L2_HUMAN	EPB41L2	Band 4.1-like protein 2	3.88	2	3	3	127.254	1005	112.519	5.43994
O43493	TGON2_HUMAN	TGOLN2	Trans-Golgi network integral membrane protein 2	24.17	9	9	13	355.485	480	51.0824	5.73193	Single-pass type I membrane protein
O43520	AT8B1_HUMAN	ATP8B1	Phospholipid-transporting ATPase IC	22.7	19	19	31	884.424	1251	143.604	7.15186	Cell membrane
O43566	RGS14_HUMAN	RGS14	Regulator of G-protein signaling 14	11.31	5	5	6	179.227	566	61.409	8.19189	Cytoplasm or cell membrane
O43570	CAH12_HUMAN	CA12	Carbonic anhydrase 12	18.64	5	5	11	241.203	354	39.426	7.2251	Single-pass type I membrane protein
O43572	AKA10_HUMAN	AKAP10	A-kinase anchor protein 10, mitochondrial	5.59	3	3	3	99.8093	662	73.7716	6.39209
O43581	SYT7_HUMAN	SYT7	Synaptotagmin-7	10.42	3	3	4	162.487	403	45.4726	9.21729
O43583	DENR_HUMAN	DENR	Density-regulated protein	28.28	6	6	8	358.889	198	22.0781	5.30029
O43592	XPOT_HUMAN	XPOT	Exportin-T	8.94	6	6	7	260.96	962	109.893	5.38916
O43597	SPY2_HUMAN	SPRY2	Protein sprouty homolog 2	14.29	3	3	5	200.416	315	34.6657	8.35303	Cytoplasm or cell membrane
O43598	DNPH1_HUMAN	DNPH1	2'-deoxynucleoside 5'-phosphate N-hydrolase 1	29.31	4	4	4	96.1084	174	19.0966	5.04639
O43615	TIM44_HUMAN	TIMM44	Mitochondrial import inner membrane translocase subunit TIM44	38.72	16	16	21	626.291	452	51.3235	8.32373
O43617	TPPC3_HUMAN	TRAPPC3	Trafficking protein particle complex subunit 3	22.78	4	4	7	269.597	180	20.2611	4.95752
O43633	CHM2A_HUMAN	CHMP2A	Charged multivesicular body protein 2a	15.32	3	3	9	220.648	222	25.0879	5.97314
O43639	NCK2_HUMAN	NCK2	Cytoplasmic protein NCK2	29.47	6	6	6	144.484	380	42.8885	6.94678
O43653	PSCA_HUMAN	PSCA	Prostate stem cell antigen	21.95	2	2	3	137.05	123	12.9035	5.2876
O43657	TSN6_HUMAN	TSPAN6	Tetraspanin-6	22.86	7	7	13	277.234	245	27.5451	8.104	Multi-pass membrane protein
O43660	PLRG1_HUMAN	PLRG1	Pleiotropic regulator 1	16.73	5	5	6	181.702	514	57.1581	9.17334
O43663	PRC1_HUMAN	PRC1	Protein regulator of cytokinesis 1	22.74	9	9	10	199.529	620	71.5616	6.68311
O43681	ASNA_HUMAN	ASNA1	ATPase ASNA1	23.85	6	6	8	215.117	348	38.7674	4.90674
O43684	BUB3_HUMAN	BUB3	Mitotic checkpoint protein BUB3	43.29	10	10	19	490.78	328	37.1312	6.84424
O43688	LPP2_HUMAN	PPAP2C	Lipid phosphate phosphohydrolase 2	8.68	2	2	2	70.4898	288	32.5526	8.35303	Multi-pass membrane protein
O43707	ACTN4_HUMAN	ACTN4	Alpha-actinin-4	76.4	44	70	410	14749.2	911	104.788	5.43994
O43708	MAAI_HUMAN	GSTZ1	Maleylacetoacetate isomerase	12.5	2	2	2	125.473	216	24.1967	8.54346
O43719	HTSF1_HUMAN	HTATSF1	HIV Tat-specific factor 1	12.58	6	6	7	200.937	755	85.8006	4.39893
O43747	AP1G1_HUMAN	AP1G1	AP-1 complex subunit gamma-1	23.24	15	15	20	708.955	822	91.2931	6.80029
O43752	STX6_HUMAN	STX6	Syntaxin-6	13.73	3	3	3	125.746	255	29.1578	4.93213	Single-pass type IV membrane protein
O43760	SNG2_HUMAN	SYNGR2	Synaptogyrin-2	16.52	5	5	7	182.453	224	24.7941	4.94482	Multi-pass membrane protein
O43765	SGTA_HUMAN	SGTA	Small glutamine-rich tetratricopeptide repeat-containing protein alpha	23.96	6	6	8	311.099	313	34.0417	4.86865
O43768	ENSA_HUMAN	ENSA	Alpha-endosulfine	19.01	2	2	2	90.9	121	13.3808	7.23975
O43772	MCAT_HUMAN	SLC25A20	Mitochondrial carnitine/acylcarnitine carrier protein	13.29	4	4	5	130.902	301	32.9221	9.40771
O43776	SYNC_HUMAN	NARS	Asparagine--tRNA ligase, cytoplasmic	32.66	18	18	28	835.07	548	62.9025	6.25244
O43795	MYO1B_HUMAN	MYO1B	Unconventional myosin-Ib	25.97	19	22	37	1170.62	1136	131.902	9.37842
O43805	SSNA1_HUMAN	SSNA1	Sjoegren syndrome nuclear autoantigen 1	33.61	3	3	3	146.284	119	13.5879	5.37646
O43809	CPSF5_HUMAN	NUDT21	Cleavage and polyadenylation specificity factor subunit 5	16.3	4	4	6	115.158	227	26.2107	8.82178
O43813	LANC1_HUMAN	LANCL1	LanC-like protein 1	15.54	4	4	7	277.578	399	45.2536	7.75244	Cytoplasm or cell membrane
O43815	STRN_HUMAN	STRN	Striatin	22.56	11	11	14	452.616	780	86.0788	5.2749	Peripheral membrane protein
O43818	U3IP2_HUMAN	RRP9	U3 small nucleolar RNA-interacting protein 2	7.16	4	4	4	118.058	475	51.8085	7.85498
O43819	SCO2_HUMAN	SCO2	Protein SCO2 homolog, mitochondrial	17.67	3	3	9	352.497	266	29.7914	8.85107
O43823	AKAP8_HUMAN	AKAP8	A-kinase anchor protein 8	9.97	4	4	4	115.131	692	76.0611	5.14795
O43824	GTPB6_HUMAN	GTPBP6	Putative GTP-binding protein 6	7.95	3	3	3	112.378	516	56.8481	9.42236
O43837	IDH3B_HUMAN	IDH3B	Isocitrate dehydrogenase [NAD] subunit beta, mitochondrial	29.35	9	9	13	398.683	385	42.1566	8.45557
O43847	NRDC_HUMAN	NRD1	Nardilysin	7.83	8	8	8	168.109	1150	131.488	4.99561	Cytoplasm or cell membrane
O43852	CALU_HUMAN	CALU	Calumenin	27.62	5	5	7	159.644	315	37.0835	4.64014
O43903	GAS2_HUMAN	GAS2	Growth arrest-specific protein 2	21.41	4	4	4	120.989	313	34.9228	8.47021
O43913	ORC5_HUMAN	ORC5	Origin recognition complex subunit 5	11.72	4	4	4	101.975	435	50.2512	7.73779
O43920	NDUS5_HUMAN	NDUFS5	NADH dehydrogenase [ubiquinone] iron-sulfur protein 5	36.79	5	5	5	153.325	106	12.5094	9.14404
O43924	PDE6D_HUMAN	PDE6D	Retinal rod rhodopsin-sensitive cGMP 3',5'-cyclic phosphodiesterase subunit delta	12.67	2	2	2	63.9918	150	17.4089	5.66846
O43929	ORC4_HUMAN	ORC4	Origin recognition complex subunit 4	11.01	3	3	4	90.1398	436	50.3451	8.00146
O43933	PEX1_HUMAN	PEX1	Peroxisome biogenesis factor 1	2.49	3	3	3	67.4951	1283	142.778	6.32861
O60216	RAD21_HUMAN	RAD21	Double-strand-break repair protein rad21 homolog	18.07	9	9	9	194.491	631	71.6447	4.65283
O60218	AK1BA_HUMAN	AKR1B10	Aldo-keto reductase family 1 member B10	53.8	12	12	18	515.957	316	35.9968	7.84033
O60220	TIM8A_HUMAN	TIMM8A	Mitochondrial import inner membrane translocase subunit Tim8 A	34.02	3	3	4	154.655	97	10.9913	5.16064
O60229	KALRN_HUMAN	KALRN	Kalirin	1.61	4	4	4	92.5248	2985	339.96	6.07471
O60231	DHX16_HUMAN	DHX16	Putative pre-mRNA-splicing factor ATP-dependent RNA helicase DHX16	5	4	4	5	187.059	1041	119.189	6.80029
O60234	GMFG_HUMAN	GMFG	Glia maturation factor gamma	26.76	2	3	3	104.069	142	16.7904	5.26221
O60244	MED14_HUMAN	MED14	Mediator of RNA polymerase II transcription subunit 14	3.37	3	3	3	69.7207	1454	160.504	8.73389
O60256	KPRB_HUMAN	PRPSAP2	Phosphoribosyl pyrophosphate synthase-associated protein 2	35.77	7	8	18	474.692	369	40.8994	7.44482
O60264	SMCA5_HUMAN	SMARCA5	SWI/SNF-related matrix-associated actin-dependent regulator of chromatin subfamily A member 5	23.1	24	24	31	898.429	1052	121.828	8.08936
O60271	JIP4_HUMAN	SPAG9	C-Jun-amino-terminal kinase-interacting protein 4	29.83	29	29	33	1006.62	1321	146.115	5.14795	Cytoplasm or cell membrane
O60287	NPA1P_HUMAN	URB1	Nucleolar pre-ribosomal-associated protein 1	1.72	3	3	4	149.849	2271	254.227	6.46826
O60291	MGRN1_HUMAN	MGRN1	E3 ubiquitin-protein ligase MGRN1	4.71	2	2	4	118.809	552	60.7151	5.14795	Early endosome
O60292	SI1L3_HUMAN	SIPA1L3	Signal-induced proliferation-associated 1-like protein 3	1.46	2	2	2	71.71	1781	194.49	8.32373
O60294	TYW4_HUMAN	LCMT2	tRNA wybutosine-synthesizing protein 4	3.35	2	2	2	88.4961	686	75.5542	6.72705
O60306	AQR_HUMAN	AQR	Intron-binding protein aquarius	6.13	6	6	9	201.796	1485	171.186	6.3667
O60313	OPA1_HUMAN	OPA1	Dynamin-like 120 kDa protein, mitochondrial	26.77	24	24	24	723.027	960	111.561	7.86963
O60333	KIF1B_HUMAN	KIF1B	Kinesin-like protein KIF1B	5.34	8	8	8	287.098	1816	204.349	5.60498
O60341	KDM1A_HUMAN	KDM1A	Lysine-specific histone demethylase 1A	16.08	10	10	13	443.357	852	92.8447	6.52197
O60343	TBCD4_HUMAN	TBC1D4	TBC1 domain family member 4	24.96	25	26	39	1271.79	1298	146.471	7.00537
O60437	PEPL_HUMAN	PPL	Periplakin	3.02	4	4	4	168.135	1756	204.623	5.60498	Cytoplasm or cell membrane
O60449	LY75_HUMAN	LY75	Lymphocyte antigen 75	26.36	34	34	44	1426.61	1722	198.184	6.66846	Single-pass type I membrane protein
O60462	NRP2_HUMAN	NRP2	Neuropilin-2	4.62	3	3	3	161.785	931	104.792	5.17334	Single-pass type I membrane protein
O60487	MPZL2_HUMAN	MPZL2	Myelin protein zero-like protein 2	14.42	3	3	4	122.04	215	24.4687	7.02002	Single-pass type I membrane protein
O60488	ACSL4_HUMAN	ACSL4	Long-chain-fatty-acid--CoA ligase 4	33.9	16	18	22	671.733	711	79.1367	8.38232
O60493	SNX3_HUMAN	SNX3	Sorting nexin-3	37.65	5	6	7	118.157	162	18.7508	8.66064
O60502	OGA_HUMAN	MGEA5	Protein O-GlcNAcase	12.55	11	11	13	357.138	916	102.849	4.90674
O60503	ADCY9_HUMAN	ADCY9	Adenylate cyclase type 9	1.7	2	2	2	44.97	1353	150.604	7.34229	Multi-pass membrane protein
O60506	HNRPQ_HUMAN	SYNCRIP	Heterogeneous nuclear ribonucleoprotein Q	43.98	16	22	32	910.144	623	69.5596	8.5874
O60513	B4GT4_HUMAN	B4GALT4	Beta-1,4-galactosyltransferase 4	13.66	4	4	4	114.243	344	40.0157	9.0708
O60524	NEMF_HUMAN	NEMF	Nuclear export mediator factor NEMF	1.86	2	2	2	64.749	1076	122.878	6.354
O60547	GMDS_HUMAN	GMDS	GDP-mannose 4,6 dehydratase	60.22	16	16	34	1106.69	372	41.9233	7.31299
O60568	PLOD3_HUMAN	PLOD3	Procollagen-lysine,2-oxoglutarate 5-dioxygenase 3	8.94	4	4	4	135.887	738	84.7315	6.04932
O60573	IF4E2_HUMAN	EIF4E2	Eukaryotic translation initiation factor 4E type 2	9.8	2	2	3	145.073	245	28.3442	8.88037
O60610	DIAP1_HUMAN	DIAPH1	Protein diaphanous homolog 1	32.23	32	32	48	1403.5	1272	141.258	5.41455
O60613	SEP15_HUMAN	SEP15	15 kDa selenoprotein	32.72	5	5	5	201.028	162	17.7799	5.03369
O60635	TSN1_HUMAN	TSPAN1	Tetraspanin-1	7.47	2	2	4	212.196	241	26.2832	5.24951	Multi-pass membrane protein
O60637	TSN3_HUMAN	TSPAN3	Tetraspanin-3	9.09	2	2	5	171.286	253	27.9992	5.80811
O60645	EXOC3_HUMAN	EXOC3	Exocyst complex component 3	24.47	17	17	19	581.484	756	86.7898	6.11279	Cytoplasm or cell membrane
O60664	PLIN3_HUMAN	PLIN3	Perilipin-3	48.85	12	12	15	584.428	434	47.0459	5.43994
O60678	ANM3_HUMAN	PRMT3	Protein arginine N-methyltransferase 3	8.1	3	3	4	114.807	531	59.8378	5.35107
O60684	IMA7_HUMAN	KPNA6	Importin subunit alpha-7	31.72	7	10	15	547.902	536	59.9915	4.98291
O60701	UGDH_HUMAN	UGDH	UDP-glucose 6-dehydrogenase	71.46	29	29	48	1340.25	494	54.9893	7.12256
O60711	LPXN_HUMAN	LPXN	Leupaxin	34.72	11	11	18	496.475	386	43.3035	6.01123
O60716	CTND1_HUMAN	CTNND1	Catenin delta-1	47.83	42	42	105	3222.86	968	108.103	6.22705
O60749	SNX2_HUMAN	SNX2	Sorting nexin-2	25.63	11	12	18	669.684	519	58.4347	5.12256	Early endosome membrane
O60762	DPM1_HUMAN	DPM1	Dolichol-phosphate mannosyltransferase subunit 1	44.23	8	8	13	497.684	260	29.6158	9.56885	Cytoplasm or cell membrane
O60763	USO1_HUMAN	USO1	General vesicular transport factor p115	26.51	19	19	30	988.866	962	107.828	4.90674
O60783	RT14_HUMAN	MRPS14	28S ribosomal protein S14, mitochondrial	21.88	2	2	2	96.7981	128	15.129	11.4146
O60784	TOM1_HUMAN	TOM1	Target of Myb protein 1	19.11	6	6	7	235.392	492	53.7849	4.70361
O60825	F262_HUMAN	PFKFB2	6-phosphofructo-2-kinase/fructose-2,6-bisphosphatase 2	43.96	20	20	22	693.62	505	58.4397	8.38232
O60826	CCD22_HUMAN	CCDC22	Coiled-coil domain-containing protein 22	25.84	10	10	14	459.011	627	70.7122	6.7417
O60830	TI17B_HUMAN	TIMM17B	Mitochondrial import inner membrane translocase subunit Tim17-B	40.7	4	4	4	75.1584	172	18.2613	9.02686	Multi-pass membrane protein
O60832	DKC1_HUMAN	DKC1	H/ACA ribonucleoprotein complex subunit 4	40.08	16	16	23	678.642	514	57.6378	9.42236
O60841	IF2P_HUMAN	EIF5B	Eukaryotic translation initiation factor 5B	28.28	25	25	30	695.233	1220	138.742	5.49072
O60869	EDF1_HUMAN	EDF1	Endothelial differentiation-related factor 1	31.76	4	4	4	131.364	148	16.3589	9.94971
O60870	KIN17_HUMAN	KIN	DNA/RNA-binding protein KIN17	5.09	2	2	2	55.289	393	45.3454	8.95361
O60879	DIAP2_HUMAN	DIAPH2	Protein diaphanous homolog 2	14.17	13	13	15	405.027	1101	125.49	6.58057
O60884	DNJA2_HUMAN	DNAJA2	DnaJ homolog subfamily A member 2	23.54	6	6	13	416.238	412	45.7166	6.48096
O60885	BRD4_HUMAN	BRD4	Bromodomain-containing protein 4	1.84	2	2	2	50.0625	1362	152.124	9.18799
O60930	RNH1_HUMAN	RNASEH1	Ribonuclease H1	13.99	2	2	2	62.9589	286	32.044	9.15869
O60934	NBN_HUMAN	NBN	Nibrin	4.77	3	3	4	111.045	754	84.906	6.90283
O60936	NOL3_HUMAN	NOL3	Nucleolar protein 3	17.79	3	3	4	96.1137	208	22.6157	4.18311
O60941	DTNB_HUMAN	DTNB	Dystrobrevin beta	4.31	3	3	4	140.441	627	71.3096	7.91357
O60942	MCE1_HUMAN	RNGTT	mRNA-capping enzyme	3.69	2	2	6	122.727	597	68.5126	8.1333
O75027	ABCB7_HUMAN	ABCB7	ATP-binding cassette sub-family B member 7, mitochondrial	7.45	4	4	4	147.815	752	82.5892	9.33447
O75044	SRGP2_HUMAN	SRGAP2	SLIT-ROBO Rho GTPase-activating protein 2	7	5	5	6	291.818	1071	120.805	6.69775
O75051	PLXA2_HUMAN	PLXNA2	Plexin-A2	18.69	23	24	26	635.579	1894	210.969	6.48096	Single-pass type I membrane protein
O75052	CAPON_HUMAN	NOS1AP	Carboxyl-terminal PDZ ligand of neuronal nitric oxide synthase protein	19.57	8	8	8	190.184	506	56.1148	6.30322
O75054	IGSF3_HUMAN	IGSF3	Immunoglobulin superfamily member 3	44.56	43	43	71	1763.18	1194	135.112	6.07471	Single-pass type I membrane protein
O75063	XYLK_HUMAN	FAM20B	Glycosaminoglycan xylosylkinase	10.76	4	4	5	135.119	409	46.4028	6.87354
O75083	WDR1_HUMAN	WDR1	WD repeat-containing protein 1	71.95	32	32	90	3149.36	606	66.1519	6.65381
O75096	LRP4_HUMAN	LRP4	Low-density lipoprotein receptor-related protein 4	3.1	4	4	4	112.704	1905	211.909	5.2749
O75110	ATP9A_HUMAN	ATP9A	Probable phospholipid-transporting ATPase IIA	4.2	4	4	4	124.097	1047	118.506	7.76709
O75113	N4BP1_HUMAN	N4BP1	NEDD4-binding protein 1	2.9	2	2	2	44.7935	896	100.316	5.36377
O75116	ROCK2_HUMAN	ROCK2	Rho-associated protein kinase 2	27.02	28	31	40	1140.85	1388	160.799	6.02393
O75122	CLAP2_HUMAN	CLASP2	CLIP-associating protein 2	4.71	3	4	4	164.629	1294	141.046	8.47021
O75128	COBL_HUMAN	COBL	Protein cordon-bleu	3.25	3	3	3	111.324	1261	135.533	7.75244
O75131	CPNE3_HUMAN	CPNE3	Copine-3	24.02	12	12	17	445.571	537	60.0921	5.84619
O75143	ATG13_HUMAN	ATG13	Autophagy-related protein 13	8.32	3	3	3	62.6354	517	56.5361	5.12256
O75145	LIPA3_HUMAN	PPFIA3	Liprin-alpha-3	3.35	2	3	4	119.128	1194	133.414	5.68115	Cytoplasm or cell membrane
O75146	HIP1R_HUMAN	HIP1R	Huntingtin-interacting protein 1-related protein	27.06	18	18	19	605.863	1068	119.315	6.66846
O75150	BRE1B_HUMAN	RNF40	E3 ubiquitin-protein ligase BRE1B	3	3	3	3	80.4171	1001	113.581	6.22705
O75152	ZC11A_HUMAN	ZC3H11A	Zinc finger CCCH domain-containing protein 11A	7.9	5	5	6	155.882	810	89.076	8.36768
O75153	CLU_HUMAN	CLUH	Clustered mitochondria protein homolog	22.84	22	22	32	938.077	1309	146.577	6.12549
O75165	DJC13_HUMAN	DNAJC13	DnaJ homolog subfamily C member 13	17.97	32	32	41	1324.5	2243	254.252	6.7417
O75170	PP6R2_HUMAN	PPP6R2	Serine/threonine-protein phosphatase 6 regulatory subunit 2	4.14	2	2	2	86.5838	966	104.876	4.86865
O75175	CNOT3_HUMAN	CNOT3	CCR4-NOT transcription complex subunit 3	4.38	2	2	2	59.9374	753	81.8217	6.20166
O75179	ANR17_HUMAN	ANKRD17	Ankyrin repeat domain-containing protein 17	4.76	3	8	8	248.864	2603	274.088	6.52197
O75190	DNJB6_HUMAN	DNAJB6	DnaJ homolog subfamily B member 6	12.27	2	3	3	81.2416	326	36.0649	9.15869
O75197	LRP5_HUMAN	LRP5	Low-density lipoprotein receptor-related protein 5	6.75	8	8	9	229.699	1615	179.03	5.33838	Single-pass type I membrane protein
O75208	COQ9_HUMAN	COQ9	Ubiquinone biosynthesis protein COQ9, mitochondrial	20.44	4	4	8	259.005	318	35.4866	5.93506
O75223	GGCT_HUMAN	GGCT	Gamma-glutamylcyclotransferase	66.49	10	10	12	413.837	188	20.9943	5.13525
O75251	NDUS7_HUMAN	NDUFS7	NADH dehydrogenase [ubiquinone] iron-sulfur protein 7, mitochondrial	23.47	3	3	4	152.575	213	23.5481	9.99365
O75306	NDUS2_HUMAN	NDUFS2	NADH dehydrogenase [ubiquinone] iron-sulfur protein 2, mitochondrial	14.69	6	6	6	149.335	463	52.5117	7.54736
O75312	ZPR1_HUMAN	ZPR1	Zinc finger protein ZPR1	8.71	3	3	3	183.936	459	50.893	4.729
O75323	NIPS2_HUMAN	GBAS	Protein NipSnap homolog 2	23.78	6	6	9	323.772	286	33.7212	9.36377	Cytoplasm or cell membrane
O75340	PDCD6_HUMAN	PDCD6	Programmed cell death protein 6	60.73	9	9	18	555.919	191	21.8548	5.40186
O75347	TBCA_HUMAN	TBCA	Tubulin-specific chaperone A	54.63	7	7	8	289.035	108	12.8467	5.2876
O75348	VATG1_HUMAN	ATP6V1G1	V-type proton ATPase subunit G 1	64.41	7	7	10	392.68	118	13.7491	8.79248
O75351	VPS4B_HUMAN	VPS4B	Vacuolar protein sorting-associated protein 4B	48.2	14	16	35	836.038	444	49.2715	7.2251
O75352	MPU1_HUMAN	MPDU1	Mannose-P-dolichol utilization defect 1 protein	8.1	2	2	2	32.6373	247	26.6205	8.93896
O75356	ENTP5_HUMAN	ENTPD5	Ectonucleoside triphosphate diphosphohydrolase 5	21.03	7	7	13	366.415	428	47.487	6.32861
O75363	BCAS1_HUMAN	BCAS1	Breast carcinoma-amplified sequence 1	11.82	4	4	4	128.236	584	61.6715	5.09717
O75367	H2AY_HUMAN	H2AFY	Core histone macro-H2A.1	66.94	17	19	60	1625.6	372	39.5925	9.78857
O75368	SH3L1_HUMAN	SH3BGRL	SH3 domain-binding glutamic acid-rich-like protein	47.37	5	5	5	205.022	114	12.7664	5.24951
O75369	FLNB_HUMAN	FLNB	Filamin-B	57.46	101	106	177	5475.19	2602	277.99	5.73193
O75376	NCOR1_HUMAN	NCOR1	Nuclear receptor corepressor 1	1.52	3	3	3	147.293	2440	270.044	7.10791
O75380	NDUS6_HUMAN	NDUFS6	NADH dehydrogenase [ubiquinone] iron-sulfur protein 6, mitochondrial	60.48	5	5	9	268.32	124	13.7028	8.27979
O75381	PEX14_HUMAN	PEX14	Peroxisomal membrane protein PEX14	7.16	2	2	2	56.2529	377	41.2117	4.94482
O75382	TRIM3_HUMAN	TRIM3	Tripartite motif-containing protein 3	4.44	2	2	2	42.469	744	80.779	7.82568
O75390	CISY_HUMAN	CS	Citrate synthase, mitochondrial	40.77	14	14	22	601.451	466	51.6795	8.32373
O75396	SC22B_HUMAN	SEC22B	Vesicle-trafficking protein SEC22b	39.07	8	8	10	368.244	215	24.5775	6.91748
O75400	PR40A_HUMAN	PRPF40A	Pre-mRNA-processing factor 40 homolog A	6.27	5	5	6	189.207	957	108.737	7.56201
O75431	MTX2_HUMAN	MTX2	Metaxin-2	44.11	10	10	17	428.67	263	29.7441	6.29053
O75436	VP26A_HUMAN	VPS26A	Vacuolar protein sorting-associated protein 26A	29.97	7	8	10	274.458	327	38.1457	6.56592
O75438	NDUB1_HUMAN	NDUFB1	NADH dehydrogenase [ubiquinone] 1 beta subcomplex subunit 1	34.48	3	3	4	138.37	58	6.95664	8.92432
O75439	MPPB_HUMAN	PMPCB	Mitochondrial-processing peptidase subunit beta	27.4	12	12	14	397.634	489	54.3315	6.82959
O75448	MED24_HUMAN	MED24	Mediator of RNA polymerase II transcription subunit 24	3.03	2	2	2	65.3542	989	110.234	6.94678
O75475	PSIP1_HUMAN	PSIP1	PC4 and SFRS1-interacting protein	11.13	5	5	7	232.259	530	60.0667	9.12939
O75477	ERLN1_HUMAN	ERLIN1	Erlin-1	13.01	2	4	5	240.564	346	38.9014	7.86963	Single-pass type I membrane protein
O75487	GPC4_HUMAN	GPC4	Glypican-4	42.09	18	18	23	783.17	556	62.3717	6.68311	Cell membrane, lipid-anchor
O75489	NDUS3_HUMAN	NDUFS3	NADH dehydrogenase [ubiquinone] iron-sulfur protein 3, mitochondrial	48.86	11	11	14	472.423	264	30.2227	7.50342
O75494	SRS10_HUMAN	SRSF10	Serine/arginine-rich splicing factor 10	15.27	4	4	5	105.486	262	31.2818	11.2681
O75503	CLN5_HUMAN	CLN5	Ceroid-lipofuscinosis neuronal protein 5	6.15	2	2	2	86.2067	358	41.4696	7.40088
O75521	ECI2_HUMAN	ECI2	Enoyl-CoA delta isomerase 2, mitochondrial	37.82	10	10	13	494.65	394	43.5574	8.99756
O75531	BAF_HUMAN	BANF1	Barrier-to-autointegration factor	57.3	5	5	14	614.21	89	10.052	6.0874
O75533	SF3B1_HUMAN	SF3B1	Splicing factor 3B subunit 1	29.83	32	32	48	1581.86	1304	145.738	7.09326
O75534	CSDE1_HUMAN	CSDE1	Cold shock domain-containing protein E1	33.71	21	21	31	779.402	798	88.8289	6.25244
O75569	PRKRA_HUMAN	PRKRA	Interferon-inducible double-stranded RNA-dependent protein kinase activator A	18.21	6	6	6	213.203	313	34.3825	8.41162
O75570	RF1M_HUMAN	MTRF1	Peptide chain release factor 1, mitochondrial	13.03	4	4	4	122.346	445	52.2728	8.49951
O75592	MYCB2_HUMAN	MYCBP2	E3 ubiquitin-protein ligase MYCBP2	11.9	38	38	46	1362.06	4640	509.759	7.03467
O75600	KBL_HUMAN	GCAT	2-amino-3-ketobutyrate coenzyme A ligase, mitochondrial	7.64	2	2	2	92.81	419	45.2562	8.04541
O75607	NPM3_HUMAN	NPM3	Nucleoplasmin-3	26.97	3	3	3	169.095	178	19.3314	4.62744
O75608	LYPA1_HUMAN	LYPLA1	Acyl-protein thioesterase 1	33.48	5	5	11	349.538	230	24.6535	6.771
O75616	ERAL1_HUMAN	ERAL1	GTPase Era, mitochondrial	4.58	2	2	2	48.5831	437	48.3195	8.83643
O75643	U520_HUMAN	SNRNP200	U5 small nuclear ribonucleoprotein 200 kDa helicase	27.62	45	45	58	1687.93	2136	244.353	6.06201
O75648	MTU1_HUMAN	TRMU	Mitochondrial tRNA-specific 2-thiouridylase 1	8.08	2	2	2	72.9716	421	47.7142	8.03076
O75663	TIPRL_HUMAN	TIPRL	TIP41-like protein	27.57	7	7	8	221.595	272	31.4237	5.90967
O75674	TM1L1_HUMAN	TOM1L1	TOM1-like protein 1	11.97	5	5	7	172.944	476	52.9557	5.23682
O75676	KS6A4_HUMAN	RPS6KA4	Ribosomal protein S6 kinase alpha-4	5.05	3	3	3	153.992	772	85.5523	8.27979
O75688	PPM1B_HUMAN	PPM1B	Protein phosphatase 1B	25.05	7	9	10	250.003	479	52.6094	5.04639
O75689	ADAP1_HUMAN	ADAP1	Arf-GAP with dual PH domain-containing protein 1	8.82	2	2	2	43.5024	374	43.3678	8.96826	Cytoplasm or cell membrane
O75691	UTP20_HUMAN	UTP20	Small subunit processome component 20 homolog	4.74	10	10	11	333.517	2785	318.182	7.38623
O75694	NU155_HUMAN	NUP155	Nuclear pore complex protein Nup155	23.08	22	22	26	874.658	1391	155.1	6.16357
O75695	XRP2_HUMAN	RP2	Protein XRP2	22.86	7	7	9	231.01	350	39.6155	5.12256	Cell membrane, lipid-anchor
O75716	STK16_HUMAN	STK16	Serine/threonine-protein kinase 16	21.31	4	4	4	91.1175	305	34.6336	6.90283
O75717	WDHD1_HUMAN	WDHD1	WD repeat and HMG-box DNA-binding protein 1	7.17	5	5	5	144.02	1129	125.888	5.61768
O75746	CMC1_HUMAN	SLC25A12	Calcium-binding mitochondrial carrier protein Aralar1	30.97	12	15	20	578.959	678	74.7149	8.38232
O75787	RENR_HUMAN	ATP6AP2	Renin receptor	24	5	5	11	432.471	350	38.9833	6.1001
O75792	RNH2A_HUMAN	RNASEH2A	Ribonuclease H2 subunit A	21.4	5	5	5	159.238	299	33.3739	5.24951
O75794	CD123_HUMAN	CDC123	Cell division cycle protein 123 homolog	11.61	4	4	4	101.908	336	39.1102	4.80518
O75808	CAN15_HUMAN	CAPN15	Calpain-15	3.22	3	3	4	113.326	1086	117.239	6.7124	Cytoplasm or cell membrane
O75821	EIF3G_HUMAN	EIF3G	Eukaryotic translation initiation factor 3 subunit G	30.31	7	7	7	252.566	320	35.5889	6.12549
O75822	EIF3J_HUMAN	EIF3J	Eukaryotic translation initiation factor 3 subunit J	38.76	7	7	15	688.701	258	29.0445	4.83057
O75828	CBR3_HUMAN	CBR3	Carbonyl reductase [NADPH] 3	23.1	3	5	7	319.871	277	30.8307	6.17627
O75832	PSD10_HUMAN	PSMD10	26S proteasome non-ATPase regulatory subunit 10	34.96	5	5	8	233.136	226	24.4124	6.1001
O75843	AP1G2_HUMAN	AP1G2	AP-1 complex subunit gamma-like 2	14.52	9	9	9	271.142	785	87.0617	6.55127	Peripheral membrane protein
O75844	FACE1_HUMAN	ZMPSTE24	CAAX prenyl protease 1 homolog	8.21	3	3	3	138.345	475	54.7775	7.48877
O75874	IDHC_HUMAN	IDH1	Isocitrate dehydrogenase [NADP] cytoplasmic	43.96	16	17	32	954.714	414	46.6295	7.00537
O75880	SCO1_HUMAN	SCO1	Protein SCO1 homolog, mitochondrial	12.29	2	2	2	64.7219	301	33.7925	8.88037
O75882	ATRN_HUMAN	ATRN	Attractin	2.66	3	3	3	93.7374	1429	158.432	7.31299	Single-pass type I membrane protein
O75884	RBBP9_HUMAN	RBBP9	Putative hydrolase RBBP9	24.73	3	3	3	62.8876	186	20.9865	6.20166
O75886	STAM2_HUMAN	STAM2	Signal transducing adapter molecule 2	11.43	4	5	6	232.005	525	58.1277	5.07178
O75911	DHRS3_HUMAN	DHRS3	Short-chain dehydrogenase/reductase 3	18.21	5	5	7	201.459	302	33.5266	8.83643
O75915	PRAF3_HUMAN	ARL6IP5	PRA1 family protein 3	16.49	3	3	3	98.5162	188	21.6004	9.77393	Multi-pass membrane protein
O75935	DCTN3_HUMAN	DCTN3	Dynactin subunit 3	20.97	4	4	4	88.0271	186	21.1062	5.46533
O75937	DNJC8_HUMAN	DNAJC8	DnaJ homolog subfamily C member 8	20.55	5	5	9	241.096	253	29.8234	9.05615
O75947	ATP5H_HUMAN	ATP5H	ATP synthase subunit d, mitochondrial	68.32	9	9	12	366.552	161	18.4795	5.30029
O75954	TSN9_HUMAN	TSPAN9	Tetraspanin-9	10.88	2	2	4	171.446	239	26.7605	7.6792	Multi-pass membrane protein
O75955	FLOT1_HUMAN	FLOT1	Flotillin-1	69.32	25	25	44	1655.42	427	47.3256	7.48877	Peripheral membrane protein
O75962	TRIO_HUMAN	TRIO	Triple functional domain protein	10.98	21	21	23	637.031	3097	346.683	6.3667
O75964	ATP5L_HUMAN	ATP5L	ATP synthase subunit g, mitochondrial	52.43	6	6	10	312.177	103	11.4212	9.64209
O75976	CBPD_HUMAN	CPD	Carboxypeptidase D	20	21	21	24	704.846	1380	152.835	6.04932	Single-pass type I membrane protein
O76003	GLRX3_HUMAN	GLRX3	Glutaredoxin-3	34.33	10	10	11	319.102	335	37.4082	5.38916
O76021	RL1D1_HUMAN	RSL1D1	Ribosomal L1 domain-containing protein 1	34.69	16	16	21	610.06	490	54.9389	10.1255
O76024	WFS1_HUMAN	WFS1	Wolframin	10.45	7	7	8	188.686	890	100.227	8.04541
O76031	CLPX_HUMAN	CLPX	ATP-dependent Clp protease ATP-binding subunit clpX-like, mitochondrial	27.49	12	12	13	412.408	633	69.1807	7.57666
O76054	S14L2_HUMAN	SEC14L2	SEC14-like protein 2	6.95	2	2	7	162.204	403	46.1156	7.84033
O76071	CIAO1_HUMAN	CIAO1	Probable cytosolic iron-sulfur protein assembly protein CIAO1	34.51	6	6	7	205.133	339	37.8158	4.97021
O76094	SRP72_HUMAN	SRP72	Signal recognition particle subunit SRP72	42.47	26	26	35	1065.2	671	74.56	9.26123
O94760	DDAH1_HUMAN	DDAH1	N(G),N(G)-dimethylarginine dimethylaminohydrolase 1	53.33	12	12	29	857.86	285	31.1019	5.80811
O94766	B3GA3_HUMAN	B3GAT3	Galactosylgalactosylxylosylprotein 3-beta-glucuronosyltransferase 3	20.9	5	5	6	158.802	335	37.0987	8.26514
O94776	MTA2_HUMAN	MTA2	Metastasis-associated protein MTA2	18.71	9	10	14	364.95	668	74.9757	9.65674
O94804	STK10_HUMAN	STK10	Serine/threonine-protein kinase 10	15.08	10	11	13	410.956	968	112.065	6.94678
O94819	KBTBB_HUMAN	KBTBD11	Kelch repeat and BTB domain-containing protein 11	16.53	8	8	9	189.829	623	65.6788	6.07471
O94822	LTN1_HUMAN	LTN1	E3 ubiquitin-protein ligase listerin	9.68	13	13	14	500.986	1766	200.423	6.25244
O94826	TOM70_HUMAN	TOMM70A	Mitochondrial import receptor subunit TOM70	42.11	19	19	31	848.297	608	67.412	7.12256
O94832	MYO1D_HUMAN	MYO1D	Unconventional myosin-Id	50.6	45	45	73	2342.76	1006	116.129	9.39307
O94842	TOX4_HUMAN	TOX4	TOX high mobility group box family member 4	8.05	4	4	5	197.029	621	66.1531	5.05908
O94854	K0754_HUMAN	KIAA0754	Uncharacterized protein KIAA0754	5.58	4	4	4	99.7213	1291	135.065	4.2085
O94855	SC24D_HUMAN	SEC24D	Protein transport protein Sec24D	21.12	13	13	16	514.455	1032	112.936	7.25439
O94874	UFL1_HUMAN	UFL1	E3 UFM1-protein ligase 1	21.28	11	11	13	340.241	794	89.5398	6.78564
O94880	PHF14_HUMAN	PHF14	PHD finger protein 14	2.7	2	2	2	105.622	888	99.9905	5.32568
O94886	CSCL1_HUMAN	TMEM63A	CSC1-like protein 1	8.43	7	7	8	209.519	807	92.066	7.26904
O94887	FARP2_HUMAN	FARP2	FERM, RhoGEF and pleckstrin domain-containing protein 2	19.92	16	16	23	654.67	1054	119.813	8.79248
O94888	UBXN7_HUMAN	UBXN7	UBX domain-containing protein 7	4.5	2	2	2	54.1935	489	54.8283	5.16064
O94901	SUN1_HUMAN	SUN1	SUN domain-containing protein 1	8.5	5	5	6	161.843	812	90.0073	7.07861
O94903	PROSC_HUMAN	PROSC	Proline synthase co-transcribed bacterial homolog protein	13.82	3	3	5	126.216	275	30.3246	7.50342
O94905	ERLN2_HUMAN	ERLIN2	Erlin-2	24.78	7	9	11	401.556	339	37.8155	5.61768
O94906	PRP6_HUMAN	PRPF6	Pre-mRNA-processing factor 6	23.06	20	20	22	724.76	941	106.858	8.25049
O94913	PCF11_HUMAN	PCF11	Pre-mRNA cleavage complex 2 protein Pcf11	2.7	3	3	3	70.7347	1555	172.944	8.48486
O94915	FRYL_HUMAN	FRYL	Protein furry homolog-like	4.41	11	11	12	390.566	3013	339.383	5.57959
O94919	ENDD1_HUMAN	ENDOD1	Endonuclease domain-containing 1 protein	4.8	2	2	2	79.4023	500	54.9813	5.70654
O94923	GLCE_HUMAN	GLCE	D-glucuronyl C5-epimerase	12.97	7	7	8	223.089	617	70.0567	8.96826
O94925	GLSK_HUMAN	GLS	Glutaminase kidney isoform, mitochondrial	21.97	9	9	13	450.389	669	73.4139	7.76709
O94927	HAUS5_HUMAN	HAUS5	HAUS augmin-like complex subunit 5	15.01	7	7	7	234.71	633	71.638	8.51416
O94952	FBX21_HUMAN	FBXO21	F-box only protein 21	6.53	2	2	2	34.1445	628	72.2235	6.0874
O94955	RHBT3_HUMAN	RHOBTB3	Rho-related BTB domain-containing protein 3	17.68	7	7	9	186.362	611	69.3682	7.62061
O94966	UBP19_HUMAN	USP19	Ubiquitin carboxyl-terminal hydrolase 19	5.24	5	5	5	122.848	1318	145.559	6.27783
O94973	AP2A2_HUMAN	AP2A2	AP-2 complex subunit alpha-2	33.55	17	24	39	1336.2	939	103.895	6.96143
O94979	SC31A_HUMAN	SEC31A	Protein transport protein Sec31A	18.69	21	21	27	843.876	1220	132.931	6.88818
O94985	CSTN1_HUMAN	CLSTN1	Calsyntenin-1	5.1	5	5	5	125.881	981	109.724	4.90674	Single-pass type I membrane protein
O95049	ZO3_HUMAN	TJP3	Tight junction protein ZO-3	8.92	6	6	6	226.246	919	101.335	6.75635	Peripheral membrane protein
O95071	UBR5_HUMAN	UBR5	E3 ubiquitin-protein ligase UBR5	4.82	9	9	9	250.387	2799	309.158	5.84619
O95081	AGFG2_HUMAN	AGFG2	Arf-GAP domain and FG repeat-containing protein 2	12.06	5	5	5	126.974	481	48.9323	9.11475
O95084	PRS23_HUMAN	PRSS23	Serine protease 23	31.07	7	7	7	263.87	383	42.9738	9.42236
O95140	MFN2_HUMAN	MFN2	Mitofusin-2	4.36	3	3	3	58.9317	757	86.3468	6.97607
O95154	ARK73_HUMAN	AKR7A3	Aflatoxin B1 aldehyde reductase member 3	30.51	8	8	9	324.716	331	37.1825	7.15186
O95155	UBE4B_HUMAN	UBE4B	Ubiquitin conjugation factor E4 B	2.38	2	2	2	92.209	1302	146.092	6.55127
O95159	ZFPL1_HUMAN	ZFPL1	Zinc finger protein-like 1	15.48	4	4	4	73.0285	310	34.0922	8.07471
O95163	ELP1_HUMAN	IKBKAP	Elongator complex protein 1	14.34	13	13	15	424.363	1332	150.159	5.93506
O95164	UBL3_HUMAN	UBL3	Ubiquitin-like protein 3	39.32	4	4	4	102.163	117	13.1487	6.771
O95166	GBRAP_HUMAN	GABARAP	Gamma-aminobutyric acid receptor-associated protein	23.93	2	2	3	100.399	117	13.9093	8.79248	Cytoplasm or cell membrane
O95168	NDUB4_HUMAN	NDUFB4	NADH dehydrogenase [ubiquinone] 1 beta subcomplex subunit 4	31.78	3	3	3	93.3017	129	15.1991	9.84717
O95169	NDUB8_HUMAN	NDUFB8	NADH dehydrogenase [ubiquinone] 1 beta subcomplex subunit 8, mitochondrial	25.27	4	4	6	98.2862	186	21.7514	6.80029
O95182	NDUA7_HUMAN	NDUFA7	NADH dehydrogenase [ubiquinone] 1 alpha subcomplex subunit 7	43.36	5	5	9	200.702	113	12.5436	10.1841
O95197	RTN3_HUMAN	RTN3	Reticulon-3	1.26	2	2	4	139.557	1032	112.541	4.95752
O95202	LETM1_HUMAN	LETM1	LETM1 and EF-hand domain-containing protein 1, mitochondrial	24.22	15	15	18	478.135	739	83.302	6.69775	Single-pass type I membrane protein
O95208	EPN2_HUMAN	EPN2	Epsin-2	3.12	2	2	2	64.8148	641	68.4393	7.51807	Cytoplasm or cell membrane
O95218	ZRAB2_HUMAN	ZRANB2	Zinc finger Ran-binding domain-containing protein 2	6.36	2	2	2	86.7537	330	37.382	10.0083
O95219	SNX4_HUMAN	SNX4	Sorting nexin-4	17.33	7	7	7	195.003	450	51.8761	5.98584
O95232	LC7L3_HUMAN	LUC7L3	Luc7-like protein 3	16.67	6	6	7	311.647	432	51.4351	9.78857
O95235	KI20A_HUMAN	KIF20A	Kinesin-like protein KIF20A	23.37	15	15	16	554.4	890	100.215	6.91748
O95239	KIF4A_HUMAN	KIF4A	Chromosome-associated kinesin KIF4A	22.65	26	26	34	1046.08	1232	139.794	6.26514
O95248	MTMR5_HUMAN	SBF1	Myotubularin-related protein 5	18.53	25	25	32	1012.33	1867	208.184	6.90283
O95249	GOSR1_HUMAN	GOSR1	Golgi SNAP receptor complex member 1	16.8	3	3	4	141.697	250	28.5946	9.42236
O95251	KAT7_HUMAN	KAT7	Histone acetyltransferase KAT7	6.71	3	3	3	70.7761	611	70.5981	8.85107
O95260	ATE1_HUMAN	ATE1	Arginyl-tRNA--protein transferase 1	12.74	4	4	4	170.823	518	59.0522	7.92822
O95273	CCDB1_HUMAN	CCNDBP1	Cyclin-D1-binding protein 1	6.67	2	2	2	88.1581	360	40.2365	4.81787
O95274	LYPD3_HUMAN	LYPD3	Ly6/PLAUR domain-containing protein 3	14.16	3	3	3	102.42	346	35.9476	7.75244
O95292	VAPB_HUMAN	VAPB	Vesicle-associated membrane protein-associated protein B/C	20.58	5	6	11	370.659	243	27.2111	7.29834	Single-pass type IV membrane protein
O95295	SNAPN_HUMAN	SNAPIN	SNARE-associated protein Snapin	35.29	3	3	3	155	136	14.8649	9.30518
O95297	MPZL1_HUMAN	MPZL1	Myelin protein zero-like protein 1	23.79	4	4	7	209.264	269	29.064	8.71924	Single-pass type I membrane protein
O95298	NDUC2_HUMAN	NDUFC2	NADH dehydrogenase [ubiquinone] 1 subunit C2	26.05	2	2	2	48.0856	119	14.1784	8.98291
O95299	NDUAA_HUMAN	NDUFA10	NADH dehydrogenase [ubiquinone] 1 alpha subcomplex subunit 10, mitochondrial	26.76	7	7	10	227.161	355	40.7249	8.48486
O95302	FKBP9_HUMAN	FKBP9	Peptidyl-prolyl cis-trans isomerase FKBP9	3.33	2	2	2	62.1451	570	63.0435	5.08447
O95336	6PGL_HUMAN	PGLS	6-phosphogluconolactonase	70.93	12	12	19	549.342	258	27.5296	6.04932
O95347	SMC2_HUMAN	SMC2	Structural maintenance of chromosomes protein 2	33.33	33	33	38	1009.04	1197	135.572	8.42627
O95352	ATG7_HUMAN	ATG7	Ubiquitin-like modifier-activating enzyme ATG7	8.53	5	5	6	219.351	703	77.9093	6.23975
O95359	TACC2_HUMAN	TACC2	Transforming acidic coiled-coil-containing protein 2	3.22	7	7	8	179.792	2948	309.237	4.79248
O95361	TRI16_HUMAN	TRIM16	Tripartite motif-containing protein 16	10.82	4	4	4	111.424	564	63.9146	5.49072
O95363	SYFM_HUMAN	FARS2	Phenylalanine--tRNA ligase, mitochondrial	4.88	2	2	2	47.4973	451	52.3235	7.45947
O95372	LYPA2_HUMAN	LYPLA2	Acyl-protein thioesterase 2	18.18	3	3	4	127.039	231	24.7207	7.2251
O95373	IPO7_HUMAN	IPO7	Importin-7	27.17	22	23	33	1245.2	1038	119.44	4.81787
O95376	ARI2_HUMAN	ARIH2	E3 ubiquitin-protein ligase ARIH2	11.97	4	4	4	131.847	493	57.7811	5.63037
O95394	AGM1_HUMAN	PGM3	Phosphoacetylglucosamine mutase	11.81	6	6	7	213.195	542	59.8143	6.25244
O95395	GCNT3_HUMAN	GCNT3	Beta-1,3-galactosyl-O-glycosyl-glycoprotein beta-1,6-N-acetylglucosaminyltransferase 3	23.06	9	9	10	287.221	438	50.8307	8.25049
O95396	MOCS3_HUMAN	MOCS3	Adenylyltransferase and sulfurtransferase MOCS3	23.91	7	7	8	241.183	460	49.6379	6.21436
O95407	TNF6B_HUMAN	TNFRSF6B	Tumor necrosis factor receptor superfamily member 6B	17.67	4	4	5	146.318	300	32.6583	8.23584
O95425	SVIL_HUMAN	SVIL	Supervillin	3.07	4	4	4	166.907	2214	247.593	6.97607	Peripheral membrane protein
O95433	AHSA1_HUMAN	AHSA1	Activator of 90 kDa heat shock protein ATPase homolog 1	23.08	6	6	9	246.105	338	38.2503	5.52881
O95453	PARN_HUMAN	PARN	Poly(A)-specific ribonuclease PARN	4.23	3	3	3	77.7056	639	73.4048	6.20166
O95456	PSMG1_HUMAN	PSMG1	Proteasome assembly chaperone 1	24.65	5	5	6	104.1	288	32.8325	7.1665
O95470	SGPL1_HUMAN	SGPL1	Sphingosine-1-phosphate lyase 1	18.31	7	7	9	217.847	568	63.4827	9.15869	Single-pass type III membrane protein
O95478	NSA2_HUMAN	NSA2	Ribosome biogenesis protein NSA2 homolog	7.69	2	2	2	62.2801	260	30.0465	10.272
O95479	G6PE_HUMAN	H6PD	GDH/6PGL endoplasmic bifunctional protein	28.32	18	18	24	743.944	791	88.8364	7.29834
O95486	SC24A_HUMAN	SEC24A	Protein transport protein Sec24A	14.27	11	11	14	402.768	1093	119.674	7.66455
O95487	SC24B_HUMAN	SEC24B	Protein transport protein Sec24B	10.33	13	13	13	401.11	1268	137.331	6.66846
O95544	NADK_HUMAN	NADK	NAD kinase	6.95	2	2	2	76.7134	446	49.1966	6.46826
O95563	MPC2_HUMAN	MPC2	Mitochondrial pyruvate carrier 2	17.32	2	2	2	42.842	127	14.2696	10.4331
O95571	ETHE1_HUMAN	ETHE1	Persulfide dioxygenase ETHE1, mitochondrial	58.27	8	8	10	321.738	254	27.8551	6.82959
O95573	ACSL3_HUMAN	ACSL3	Long-chain-fatty-acid--CoA ligase 3	47.36	21	23	31	901.176	720	80.3683	8.38232
O95602	RPA1_HUMAN	POLR1A	DNA-directed RNA polymerase I subunit RPA1	4.65	5	5	6	172.598	1720	194.687	7.03467
O95628	CNOT4_HUMAN	CNOT4	CCR4-NOT transcription complex subunit 4	4.17	2	2	2	74.0138	575	63.4703	7.03467
O95630	STABP_HUMAN	STAMBP	STAM-binding protein	16.75	6	6	8	245.643	424	48.0466	6.29053
O95639	CPSF4_HUMAN	CPSF4	Cleavage and polyadenylation specificity factor subunit 4	14.5	3	3	3	83.1197	269	30.2346	8.30908
O95671	ASML_HUMAN	ASMTL	N-acetylserotonin O-methyltransferase-like protein	15.94	6	6	6	281.99	621	68.813	6.07471
O95685	PPR3D_HUMAN	PPP1R3D	Protein phosphatase 1 regulatory subunit 3D	9.7	2	2	2	97.6426	299	32.5384	8.07471
O95714	HERC2_HUMAN	HERC2	E3 ubiquitin-protein ligase HERC2	3.17	11	11	14	476.937	4834	526.895	6.27783
O95716	RAB3D_HUMAN	RAB3D	Ras-related protein Rab-3D	24.66	4	4	4	134.132	219	24.2518	4.93213	Cell membrane, lipid-anchor
O95721	SNP29_HUMAN	SNAP29	Synaptosomal-associated protein 29	12.02	3	3	3	95.3248	258	28.9526	5.80811	Peripheral membrane protein
O95747	OXSR1_HUMAN	OXSR1	Serine/threonine-protein kinase OSR1	14.23	5	6	7	237.103	527	57.9861	6.43018
O95749	GGPPS_HUMAN	GGPS1	Geranylgeranyl pyrophosphate synthase	13.67	4	4	4	85.1749	300	34.849	6.13818
O95750	FGF19_HUMAN	FGF19	Fibroblast growth factor 19	22.69	4	4	5	156.525	216	23.9871	7.04932
O95757	HS74L_HUMAN	HSPA4L	Heat shock 70 kDa protein 4L	32.9	15	19	33	1217.2	839	94.4525	5.88428
O95758	PTBP3_HUMAN	PTBP3	Polypyrimidine tract-binding protein 3	26.09	9	9	10	270.392	552	59.6521	9.0415
O95782	AP2A1_HUMAN	AP2A1	AP-2 complex subunit alpha-1	32.04	17	24	36	1072.05	977	107.478	7.03467
O95786	DDX58_HUMAN	DDX58	Probable ATP-dependent RNA helicase DDX58	4.32	3	3	3	47.8649	925	106.531	6.40479
O95793	STAU1_HUMAN	STAU1	Double-stranded RNA-binding protein Staufen homolog 1	24.09	11	11	12	374.032	577	63.1428	9.43701
O95801	TTC4_HUMAN	TTC4	Tetratricopeptide repeat protein 4	7.24	2	2	2	111.498	387	44.6503	5.60498
O95816	BAG2_HUMAN	BAG2	BAG family molecular chaperone regulator 2	40.76	9	9	16	394.466	211	23.7572	6.69775
O95817	BAG3_HUMAN	BAG3	BAG family molecular chaperone regulator 3	9.39	4	4	4	174.57	575	61.5569	6.94678
O95819	M4K4_HUMAN	MAP4K4	Mitogen-activated protein kinase kinase kinase kinase 4	35.03	23	39	62	1735.1	1239	142.013	7.45947
O95822	DCMC_HUMAN	MLYCD	Malonyl-CoA decarboxylase, mitochondrial	28.19	9	9	9	281.853	493	54.9688	8.95361
O95825	QORL1_HUMAN	CRYZL1	Quinone oxidoreductase-like protein 1	9.46	2	2	2	43.4899	349	38.672	5.78271
O95831	AIFM1_HUMAN	AIFM1	Apoptosis-inducing factor 1, mitochondrial	46.66	22	22	47	1379.87	613	66.8589	8.95361
O95834	EMAL2_HUMAN	EML2	Echinoderm microtubule-associated protein-like 2	20.18	9	9	9	291.019	649	70.6341	6.31592
O95858	TSN15_HUMAN	TSPAN15	Tetraspanin-15	22.79	7	7	11	344.723	294	33.1428	5.47803	Multi-pass membrane protein
O95861	BPNT1_HUMAN	BPNT1	3'(2'),5'-bisphosphate nucleotidase 1	44.81	11	11	20	613.241	308	33.3712	5.69385
O95865	DDAH2_HUMAN	DDAH2	N(G),N(G)-dimethylarginine dimethylaminohydrolase 2	17.19	3	3	4	91.2996	285	29.6255	6.01123
O95870	ABHGA_HUMAN	ABHD16A	Abhydrolase domain-containing protein 16A	11.47	5	5	6	228.161	558	63.2031	8.1333
O95881	TXD12_HUMAN	TXNDC12	Thioredoxin domain-containing protein 12	13.95	2	2	2	63.9087	172	19.1936	5.40186
O95905	SGT1_HUMAN	ECD	Protein SGT1	3.73	2	2	2	48.1938	644	72.7121	4.86865
O95985	TOP3B_HUMAN	TOP3B	DNA topoisomerase 3-beta-1	6.5	4	4	4	85.2166	862	96.5992	8.11865
O95994	AGR2_HUMAN	AGR2	Anterior gradient protein 2 homolog	59.43	9	9	42	1182.87	175	19.9666	8.99756
O96000	NDUBA_HUMAN	NDUFB10	NADH dehydrogenase [ubiquinone] 1 beta subcomplex subunit 10	35.47	5	5	6	176.193	172	20.7632	8.48486
O96005	CLPT1_HUMAN	CLPTM1	Cleft lip and palate transmembrane protein 1	6.13	4	4	5	147.406	669	76.0485	6.30322	Multi-pass membrane protein
O96007	MOC2B_HUMAN	MOCS2	Molybdopterin synthase catalytic subunit	18.62	2	2	2	30.3931	188	20.9307	5.43994
O96008	TOM40_HUMAN	TOMM40	Mitochondrial import receptor subunit TOM40 homolog	33.8	7	7	12	312.103	361	37.8691	7.25439
O96011	PX11B_HUMAN	PEX11B	Peroxisomal membrane protein 11B	13.13	4	4	6	161.495	259	28.4132	9.84717
O96013	PAK4_HUMAN	PAK4	Serine/threonine-protein kinase PAK 4	18.95	7	7	9	354.884	591	64.0322	9.72998
O96014	WNT11_HUMAN	WNT11	Protein Wnt-11	40.4	9	9	13	512.162	354	39.1532	8.68994
O96019	ACL6A_HUMAN	ACTL6A	Actin-like protein 6A	21.21	6	6	12	378.581	429	47.4303	5.60498
P00167	CYB5_HUMAN	CYB5A	Cytochrome b5	39.55	4	4	6	239.004	134	15.3205	4.95752
P00338	LDHA_HUMAN	LDHA	L-lactate dehydrogenase A chain	61.45	20	21	78	2257.01	332	36.6654	8.26514
P00352	AL1A1_HUMAN	ALDH1A1	Retinal dehydrogenase 1	57.09	26	28	66	1896.56	501	54.827	6.72705
P00367	DHE3_HUMAN	GLUD1	Glutamate dehydrogenase 1, mitochondrial	41.4	17	17	24	625.307	558	61.3592	7.79639
P00374	DYR_HUMAN	DHFR	Dihydrofolate reductase	23.53	3	3	4	104.319	187	21.439	7.41553
P00387	NB5R3_HUMAN	CYB5R3	NADH-cytochrome b5 reductase 3	31.23	8	8	8	158.541	301	34.2127	7.59131	Lipid-anchor, GPI-anchor
P00390	GSHR_HUMAN	GSR	Glutathione reductase, mitochondrial	31.03	11	11	20	567.98	522	56.221	8.49951
P00403	COX2_HUMAN	MT-CO2	Cytochrome c oxidase subunit 2	20.7	5	5	8	141.966	227	25.5482	4.81787
P00441	SODC_HUMAN	SOD1	Superoxide dismutase [Cu-Zn]	77.27	7	7	24	560.327	154	15.9259	6.12549
P00488	F13A_HUMAN	F13A1	Coagulation factor XIII A chain	5.05	2	2	6	95.8133	732	83.2146	6.0874
P00491	PNPH_HUMAN	PNP	Purine nucleoside phosphorylase	77.16	17	17	34	950.827	289	32.0972	6.94678
P00492	HPRT_HUMAN	HPRT1	Hypoxanthine-guanine phosphoribosyltransferase	38.53	7	7	11	349.438	218	24.5636	6.68311
P00505	AATM_HUMAN	GOT2	Aspartate aminotransferase, mitochondrial	53.49	21	21	29	852.462	430	47.4873	9.01221
P00533	EGFR_HUMAN	EGFR	Epidermal growth factor receptor	32.4	33	34	51	1478.77	1210	134.19	6.68311	Cell membrane
P00558	PGK1_HUMAN	PGK1	Phosphoglycerate kinase 1	79.14	30	30	84	2858.84	417	44.5861	8.104
P00568	KAD1_HUMAN	AK1	Adenylate kinase isoenzyme 1	64.43	12	12	25	671.6	194	21.6213	8.63135	Cytoplasm or cell membrane
P00734	THRB_HUMAN	F2	Prothrombin	10.29	6	6	8	314.613	622	69.9921	5.89697
P00747	PLMN_HUMAN	PLG	Plasminogen	7.65	6	6	9	254.526	810	90.5102	7.23975
P00749	UROK_HUMAN	PLAU	Urokinase-type plasminogen activator	4.87	2	2	2	67.571	431	48.4757	8.41162	Secreted
P00813	ADA_HUMAN	ADA	Adenosine deaminase	68.87	16	16	20	525.723	363	40.7387	5.94775	Peripheral membrane protein
P00966	ASSY_HUMAN	ASS1	Argininosuccinate synthase	47.33	18	18	27	654.232	412	46.501	8.01611
P01008	ANT3_HUMAN	SERPINC1	Antithrombin-III	7.76	2	2	3	67.322	464	52.5689	6.7124	Secreted
P01009	A1AT_HUMAN	SERPINA1	Alpha-1-antitrypsin	7.66	2	2	3	81.0612	418	46.707	5.59229
P01023	A2MG_HUMAN	A2M	Alpha-2-macroglobulin	6.31	6	6	20	432.618	1474	163.188	6.45557
P01024	CO3_HUMAN	C3	Complement C3	6.01	8	8	14	470.91	1663	187.03	6.40479
P01031	CO5_HUMAN	C5	Complement C5	3.46	6	6	10	361.611	1676	188.186	6.52197
P01034	CYTC_HUMAN	CST3	Cystatin-C	22.6	3	3	6	217.624	146	15.7891	8.74854
P01111	RASN_HUMAN	NRAS	GTPase NRas	60.32	5	9	13	468.887	189	21.2155	5.17334	Cell membrane
P01116	RASK_HUMAN	KRAS	GTPase KRas	59.26	5	9	15	502.095	189	21.642	6.771	Cell membrane
P01130	LDLR_HUMAN	LDLR	Low-density lipoprotein receptor	3.49	2	2	3	105.708	860	95.3136	5.04639	Single-pass type I membrane protein
P01834	IGKC_HUMAN	IGKC	Ig kappa chain C region	36.79	2	2	3	61.4629	106	11.6017	5.87158
P01877	IGHA2_HUMAN	IGHA2	Ig alpha-2 chain C region	12.35	2	2	2	97.1572	340	36.503	6.1001
P02533	K1C14_HUMAN	KRT14	Keratin, type I cytoskeletal 14	40.25	4	18	31	972.303	472	51.5294	5.16064
P02538	K2C6A_HUMAN	KRT6A	Keratin, type II cytoskeletal 6A	49.65	3	30	44	1356.2	564	60.0083	8.00146
P02545	LMNA_HUMAN	LMNA	Prelamin-A/C	61.45	45	46	73	2502.93	664	74.0947	7.02002
P02649	APOE_HUMAN	APOE	Apolipoprotein E	20.19	5	5	5	177.06	317	36.1318	5.73193
P02671	FIBA_HUMAN	FGA	Fibrinogen alpha chain	1.62	2	2	2	48.4972	866	94.9144	6.01123	Secreted
P02686	MBP_HUMAN	MBP	Myelin basic protein	14.47	2	2	2	82.774	304	33.0973	9.78857	Peripheral membrane protein
P02748	CO9_HUMAN	C9	Complement component C9	4.29	4	4	17	655.077	559	63.1327	5.59229	Secreted
P02751	FINC_HUMAN	FN1	Fibronectin	2.26	4	4	5	165.907	2386	262.46	5.70654
P02753	RET4_HUMAN	RBP4	Retinol-binding protein 4	9.95	2	2	3	80.3713	201	22.9953	6.07471
P02765	FETUA_HUMAN	AHSG	Alpha-2-HS-glycoprotein	5.45	3	3	15	482.156	367	39.2997	5.71924
P02768	ALBU_HUMAN	ALB	Serum albumin	45.48	22	22	123	3259.06	609	69.3215	6.27783
P02771	FETA_HUMAN	AFP	Alpha-fetoprotein	5.58	3	3	3	113.592	609	68.633	5.68115
P02774	VTDB_HUMAN	GC	Vitamin D-binding protein	8.44	3	3	3	108.71	474	52.929	5.5415	Secreted
P02786	TFR1_HUMAN	TFRC	Transferrin receptor protein 1	54.61	40	40	90	2830.75	760	84.8179	6.60986	Single-pass type II membrane protein
P02787	TRFE_HUMAN	TF	Serotransferrin	3.87	2	2	3	93.5904	698	77.0136	7.12256	Secreted
P02794	FRIH_HUMAN	FTH1	Ferritin heavy chain	10.93	2	2	2	52.9161	183	21.2123	5.5542	Cytoplasm or cell membrane
P02795	MT2_HUMAN	MT2A	Metallothionein-2	54.1	3	3	5	111.57	61	6.0372	7.82568
P03915	NU5M_HUMAN	MT-ND5	NADH-ubiquinone oxidoreductase chain 5	5.97	2	2	2	59.439	603	66.9824	9.02686
P03973	SLPI_HUMAN	SLPI	Antileukoproteinase	20.45	2	2	2	60.386	132	14.3159	8.74854
P04004	VTNC_HUMAN	VTN	Vitronectin	3.77	2	2	6	131.544	478	54.2712	5.79541
P04040	CATA_HUMAN	CAT	Catalase	35.86	16	16	22	683.303	527	59.7188	7.38623
P04062	GLCM_HUMAN	GBA	Glucosylceramidase	21.08	6	6	6	135.374	536	59.6782	7.60596
P04066	FUCO_HUMAN	FUCA1	Tissue alpha-L-fucosidase	8.37	3	3	4	168.183	466	53.6547	6.84424	Lysosome
P04075	ALDOA_HUMAN	ALDOA	Fructose-bisphosphate aldolase A	78.3	25	27	83	2538.74	364	39.3953	8.08936
P04080	CYTB_HUMAN	CSTB	Cystatin-B	45.92	3	3	8	236.609	98	11.1326	7.56201
P04083	ANXA1_HUMAN	ANXA1	Annexin A1	60.4	20	20	33	1299.82	346	38.69	7.02002	Cytoplasm or cell membrane
P04114	APOB_HUMAN	APOB	Apolipoprotein B-100	1.42	6	6	7	172.591	4563	515.283	7.04932	Cytoplasm or cell membrane
P04179	SODM_HUMAN	SOD2	Superoxide dismutase [Mn], mitochondrial	22.52	4	4	4	104.126	222	24.7066	8.25049
P04181	OAT_HUMAN	OAT	Ornithine aminotransferase, mitochondrial	42.37	17	17	22	626.069	439	48.5042	7.03467
P04183	KITH_HUMAN	TK1	Thymidine kinase, cytosolic	36.32	5	5	10	251.784	234	25.452	8.51416
P04259	K2C6B_HUMAN	KRT6B	Keratin, type II cytoskeletal 6B	49.47	3	30	48	1471.78	564	60.0303	8.00146
P04264	K2C1_HUMAN	KRT1	Keratin, type II cytoskeletal 1	58.54	34	38	119	4952.47	644	65.999	8.11865	Cell membrane
P04350	TBB4A_HUMAN	TUBB4A	Tubulin beta-4A chain	58.56	2	22	179	4937.21	444	49.5539	4.88135
P04406	G3P_HUMAN	GAPDH	Glyceraldehyde-3-phosphate dehydrogenase	84.48	23	23	187	5948.94	335	36.0304	8.45557
P04424	ARLY_HUMAN	ASL	Argininosuccinate lyase	26.51	11	11	13	491.756	464	51.6253	6.48096
P04626	ERBB2_HUMAN	ERBB2	Receptor tyrosine-protein kinase erbB-2	18.33	17	18	24	893.989	1255	137.821	5.90967	Single-pass type I membrane protein
P04632	CPNS1_HUMAN	CAPNS1	Calpain small subunit 1	27.24	6	6	11	351.278	268	28.2977	5.19873	Cell membrane, translocates to the plasma membrane upon Ca(2+) binding
P04637	P53_HUMAN	TP53	Cellular tumor antigen p53	10.94	3	3	3	60.2795	393	43.6254	6.78564
P04792	HSPB1_HUMAN	HSPB1	Heat shock protein beta-1	48.78	9	9	38	1083.76	205	22.7685	6.40479	Cytoplasm or cell membrane
P04843	RPN1_HUMAN	RPN1	Dolichyl-diphosphooligosaccharide--protein glycosyltransferase subunit 1	59.8	29	29	49	1445.82	607	68.5268	6.37939
P04844	RPN2_HUMAN	RPN2	Dolichyl-diphosphooligosaccharide--protein glycosyltransferase subunit 2	54.52	22	22	44	1210.17	631	69.241	5.69385
P04899	GNAI2_HUMAN	GNAI2	Guanine nucleotide-binding protein G(i) subunit alpha-2	57.18	11	17	31	1142.81	355	40.4251	5.5415	Cytoplasm or cell membrane
P05023	AT1A1_HUMAN	ATP1A1	Sodium/potassium-transporting ATPase subunit alpha-1	45.94	33	48	285	10421.4	1023	112.824	5.49072	Multi-pass membrane protein
P05026	AT1B1_HUMAN	ATP1B1	Sodium/potassium-transporting ATPase subunit beta-1	45.87	13	13	50	1374.65	303	35.0389	8.52881
P05067	A4_HUMAN	APP	Amyloid beta A4 protein	11.95	7	7	11	271.806	770	86.8881	4.81787	Single-pass type I membrane protein
P05090	APOD_HUMAN	APOD	Apolipoprotein D	9.52	2	2	2	73.2506	189	21.2618	5.14795
P05091	ALDH2_HUMAN	ALDH2	Aldehyde dehydrogenase, mitochondrial	54.93	22	24	41	1348.44	517	56.3456	7.04932
P05106	ITB3_HUMAN	ITGB3	Integrin beta-3	6.73	4	4	4	101.167	788	87.0004	5.23682	Single-pass type I membrane protein
P05114	HMGN1_HUMAN	HMGN1	Non-histone chromosomal protein HMG-14	34	2	2	3	78.1862	100	10.6526	9.59814
P05141	ADT2_HUMAN	SLC25A5	ADP/ATP translocase 2	42.28	6	16	65	2357.95	298	32.8312	9.68604	Multi-pass membrane protein
P05161	ISG15_HUMAN	ISG15	Ubiquitin-like protein ISG15	29.09	3	3	3	100.31	165	17.8763	7.44482
P05165	PCCA_HUMAN	PCCA	Propionyl-CoA carboxylase alpha chain, mitochondrial	29.53	16	16	18	643.011	728	80.0081	7.51807
P05166	PCCB_HUMAN	PCCB	Propionyl-CoA carboxylase beta chain, mitochondrial	37.48	15	15	17	611.675	539	58.1788	7.63525
P05198	IF2A_HUMAN	EIF2S1	Eukaryotic translation initiation factor 2 subunit 1	68.89	21	21	36	1101.27	315	36.0894	5.08447
P05362	ICAM1_HUMAN	ICAM1	Intercellular adhesion molecule 1	7.14	3	3	3	98.9851	532	57.789	7.98682	Single-pass type I membrane protein
P05386	RLA1_HUMAN	RPLP1	60S acidic ribosomal protein P1	80.7	5	5	21	609.838	114	11.5067	4.32275
P05387	RLA2_HUMAN	RPLP2	60S acidic ribosomal protein P2	70.43	6	6	21	753.21	115	11.6578	4.53857
P05388	RLA0_HUMAN	RPLP0	60S acidic ribosomal protein P0	64.98	17	17	35	1077.91	317	34.2518	5.97314
P05452	TETN_HUMAN	CLEC3B	Tetranectin	16.34	2	2	2	63.3874	202	22.5223	5.66846
P05455	LA_HUMAN	SSB	Lupus La protein	44.85	17	17	20	700.898	408	46.8082	7.12256
P05543	THBG_HUMAN	SERPINA7	Thyroxine-binding globulin	4.58	2	2	2	88.8672	415	46.2946	6.30322
P05556	ITB1_HUMAN	ITGB1	Integrin beta-1	43.11	28	28	108	2890.78	798	88.357	5.38916	Single-pass type I membrane protein
P05783	K1C18_HUMAN	KRT18	Keratin, type I cytoskeletal 18	77.67	32	34	101	2678.98	430	48.0285	5.45264
P05787	K2C8_HUMAN	KRT8	Keratin, type II cytoskeletal 8	81.99	37	44	183	5820.24	483	53.6711	5.59229
P06127	CD5_HUMAN	CD5	T-cell surface glycoprotein CD5	16.57	6	6	8	237.347	495	54.5428	8.20654	Single-pass type I membrane protein
P06213	INSR_HUMAN	INSR	Insulin receptor	14.33	14	15	16	433.542	1382	156.232	6.20166	Single-pass type I membrane protein
P06239	LCK_HUMAN	LCK	Tyrosine-protein kinase Lck	60.9	21	23	61	1809.21	509	57.9639	5.36377	Cell membrane, lipid-anchor
P06241	FYN_HUMAN	FYN	Tyrosine-protein kinase Fyn	27.19	8	14	22	702.959	537	60.7234	6.66846	Cytoplasm or cell membrane
P06280	AGAL_HUMAN	GLA	Alpha-galactosidase A	11.66	4	4	4	125.277	429	48.7349	5.60498
P06396	GELS_HUMAN	GSN	Gelsolin	39.39	19	19	39	1241.48	782	85.6442	6.27783
P06400	RB_HUMAN	RB1	Retinoblastoma-associated protein	10.02	6	6	7	240.817	928	106.092	7.94287
P06454	PTMA_HUMAN	PTMA	Prothymosin alpha	36.94	4	4	31	1225.33	111	12.196	3.77686
P06493	CDK1_HUMAN	CDK1	Cyclin-dependent kinase 1	41.41	9	9	9	271.325	297	34.0739	8.39697
P06576	ATPB_HUMAN	ATP5B	ATP synthase subunit beta, mitochondrial	69.38	24	24	78	2622.73	529	56.5246	5.40186
P06702	S10A9_HUMAN	S100A9	Protein S100-A9	37.72	2	2	3	95.5568	114	13.2335	6.12549	Cytoplasm or cell membrane
P06703	S10A6_HUMAN	S100A6	Protein S100-A6	74.44	5	5	57	2849.66	90	10.1733	5.47803
P06730	IF4E_HUMAN	EIF4E	Eukaryotic translation initiation factor 4E	27.19	5	5	7	236.243	217	25.0815	6.15088
P06731	CEAM5_HUMAN	CEACAM5	Carcinoembryonic antigen-related cell adhesion molecule 5	7.26	3	3	3	114.96	702	76.7472	5.92236	Lipid-anchor, GPI-anchor
P06733	ENOA_HUMAN	ENO1	Alpha-enolase	76.96	26	30	257	9815.24	434	47.1393	7.38623	Cytoplasm or cell membrane
P06737	PYGL_HUMAN	PYGL	Glycogen phosphorylase, liver form	19.95	9	15	20	512.664	847	97.087	7.1665
P06744	G6PI_HUMAN	GPI	Glucose-6-phosphate isomerase	55.38	21	21	55	1712.03	558	63.1072	8.32373
P06748	NPM_HUMAN	NPM1	Nucleophosmin	42.52	7	7	17	553.001	294	32.5548	4.77979
P06753	TPM3_HUMAN	TPM3	Tropomyosin alpha-3 chain	25.26	5	10	17	508.441	285	32.9298	4.71631
P06756	ITAV_HUMAN	ITGAV	Integrin alpha-V	38.55	35	35	58	1549.1	1048	115.964	5.68115	Single-pass type I membrane protein
P06865	HEXA_HUMAN	HEXA	Beta-hexosaminidase subunit alpha	20.42	8	8	10	255.136	529	60.6643	5.16064
P07099	HYEP_HUMAN	EPHX1	Epoxide hydrolase 1	37.58	19	19	31	696.406	455	52.915	7.25439
P07108	ACBP_HUMAN	DBI	Acyl-CoA-binding protein	64.37	4	4	11	417.008	87	10.038	6.56592
P07148	FABPL_HUMAN	FABP1	Fatty acid-binding protein, liver	55.91	5	5	5	105.051	127	14.1994	7.18115
P07195	LDHB_HUMAN	LDHB	L-lactate dehydrogenase B chain	16.17	3	4	15	498.047	334	36.6151	6.04932
P07203	GPX1_HUMAN	GPX1	Glutathione peroxidase 1	14.29	3	3	3	47.8056	203	22.0751	6.55127
P07225	PROS_HUMAN	PROS1	Vitamin K-dependent protein S	10.5	6	6	9	233.443	676	75.0739	5.66846
P07237	PDIA1_HUMAN	P4HB	Protein disulfide-isomerase	72.64	38	38	104	3109.65	508	57.0807	4.86865	Cell membrane
P07305	H10_HUMAN	H1F0	Histone H1.0	30.93	8	8	14	450.177	194	20.8502	10.8433
P07311	ACYP1_HUMAN	ACYP1	Acylphosphatase-1	48.48	5	5	5	136.483	99	11.2539	9.30518
P07339	CATD_HUMAN	CTSD	Cathepsin D	47.82	18	18	56	1796.86	412	44.5236	6.53662
P07355	ANXA2_HUMAN	ANXA2	Annexin A2	79.65	37	37	215	6365.32	339	38.5798	7.75244	Secreted
P07358	CO8B_HUMAN	C8B	Complement component C8 beta chain	5.41	4	4	11	437.73	591	67.0035	8.1333
P07384	CAN1_HUMAN	CAPN1	Calpain-1 catalytic subunit	38.94	25	25	34	941.644	714	81.8382	5.66846	Single-pass type II membrane protein
P07437	TBB5_HUMAN	TUBB	Tubulin beta chain	70.72	6	30	232	6630.11	444	49.639	4.89404
P07478	TRY2_HUMAN	PRSS2	Trypsin-2	22.27	4	4	5	154.88	247	26.471	4.91943
P07602	SAP_HUMAN	PSAP	Prosaposin	21.56	11	11	32	835.221	524	58.0739	5.17334	Cell membrane
P07686	HEXB_HUMAN	HEXB	Beta-hexosaminidase subunit beta	32.19	12	12	18	589.443	556	63.0712	6.75635
P07737	PROF1_HUMAN	PFN1	Profilin-1	96.43	17	17	61	1782.85	140	15.0446	8.26514
P07741	APT_HUMAN	APRT	Adenine phosphoribosyltransferase	73.89	11	11	26	854.45	180	19.5954	6.02393
P07814	SYEP_HUMAN	EPRS	Bifunctional glutamate/proline--tRNA ligase	42.13	51	51	88	3197.17	1512	170.483	7.32764
P07858	CATB_HUMAN	CTSB	Cathepsin B	56.93	15	15	27	841.248	339	37.7968	6.30322	Secreted
P07900	HS90A_HUMAN	HSP90AA1	Heat shock protein HSP 90-alpha	54.23	28	40	176	5724.75	732	84.6067	5.021
P07910	HNRPC_HUMAN	HNRNPC	Heterogeneous nuclear ribonucleoproteins C1/C2	25.82	10	10	36	1318.36	306	33.6495	5.08447
P07942	LAMB1_HUMAN	LAMB1	Laminin subunit beta-1	5.15	6	6	6	213.335	1786	197.909	4.94482
P07947	YES_HUMAN	YES1	Tyrosine-protein kinase Yes	27.81	3	12	20	613.604	543	60.7625	6.7417	Cell membrane
P07948	LYN_HUMAN	LYN	Tyrosine-protein kinase Lyn	46.09	18	21	30	853.234	512	58.5368	7.10791	Cell membrane
P07951	TPM2_HUMAN	TPM2	Tropomyosin beta chain	34.51	4	13	19	608.074	284	32.8306	4.70361
P07954	FUMH_HUMAN	FH	Fumarate hydratase, mitochondrial	40.98	13	13	18	539.684	510	54.6022	8.76318
P07996	TSP1_HUMAN	THBS1	Thrombospondin-1	5.98	6	6	6	165.51	1170	129.3	4.94482
P08047	SP1_HUMAN	SP1	Transcription factor Sp1	5.1	3	3	3	119.691	785	80.6436	7.34229
P08069	IGF1R_HUMAN	IGF1R	Insulin-like growth factor 1 receptor	23.48	26	27	35	1075.24	1367	154.693	5.79541	Single-pass type I membrane protein
P08107	HSP71_HUMAN	HSPA1A	Heat shock 70 kDa protein 1A/1B	64.59	24	26	46	1295.35	641	70.009	5.65576
P08133	ANXA6_HUMAN	ANXA6	Annexin A6	39.97	20	20	29	921.659	673	75.8256	5.60498	Cytoplasm or cell membrane
P08134	RHOC_HUMAN	RHOC	Rho-related GTP-binding protein RhoC	68.91	2	10	32	1041.53	193	21.9923	6.58057	Cell membrane, lipid-anchor
P08195	4F2_HUMAN	SLC3A2	4F2 cell-surface antigen heavy chain	56.19	34	34	216	6148.49	630	67.9517	5.0083	Multi-pass membrane protein
P08237	PFKAM_HUMAN	PFKM	ATP-dependent 6-phosphofructokinase, muscle type	32.56	19	21	26	866.066	780	85.1284	7.98682
P08238	HS90B_HUMAN	HSP90AB1	Heat shock protein HSP 90-beta	49.03	23	37	158	4885.49	724	83.2121	5.03369
P08240	SRPR_HUMAN	SRPR	Signal recognition particle receptor subunit alpha	41.07	15	15	24	694.075	638	69.7672	8.95361
P08243	ASNS_HUMAN	ASNS	Asparagine synthetase [glutamine-hydrolyzing]	20.32	8	8	9	225.946	561	64.3286	6.85889
P08397	HEM3_HUMAN	HMBS	Porphobilinogen deaminase	29.09	6	6	10	343.245	361	39.3056	7.18115
P08559	ODPA_HUMAN	PDHA1	Pyruvate dehydrogenase E1 component subunit alpha, somatic form, mitochondrial	38.97	12	12	16	401.689	390	43.2676	8.06006
P08574	CY1_HUMAN	CYC1	Cytochrome c1, heme protein, mitochondrial	15.69	4	4	4	149.559	325	35.399	8.99756
P08579	RU2B_HUMAN	SNRPB2	U2 small nuclear ribonucleoprotein B''	22.22	2	3	4	94.2719	225	25.4701	9.71533
P08581	MET_HUMAN	MET	Hepatocyte growth factor receptor	19.28	17	18	21	473.03	1390	155.441	7.32764	Single-pass type I membrane protein
P08582	TRFM_HUMAN	MFI2	Melanotransferrin	42.82	22	22	31	988.145	738	80.1633	5.93506
P08621	RU17_HUMAN	SNRNP70	U1 small nuclear ribonucleoprotein 70 kDa	21.28	7	7	8	171.013	437	51.5258	9.93506
P08648	ITA5_HUMAN	ITGA5	Integrin alpha-5	20.97	15	15	18	602.304	1049	114.465	5.77002	Single-pass type I membrane protein
P08670	VIME_HUMAN	VIM	Vimentin	9.44	2	3	3	74.0837	466	53.6191	5.12256
P08727	K1C19_HUMAN	KRT19	Keratin, type I cytoskeletal 19	71.25	21	29	105	3579.57	400	44.0791	5.13525
P08754	GNAI3_HUMAN	GNAI3	Guanine nucleotide-binding protein G(k) subunit alpha	61.86	14	20	57	2087.42	354	40.5063	5.69385	Cytoplasm or cell membrane
P08758	ANXA5_HUMAN	ANXA5	Annexin A5	60.31	16	16	25	690.082	320	35.9144	5.04639	Cell membrane
P08779	K1C16_HUMAN	KRT16	Keratin, type I cytoskeletal 16	27.06	4	15	27	727.105	473	51.2362	5.04639
P08842	STS_HUMAN	STS	Steryl-sulfatase	6.17	3	3	3	98.7726	583	65.4501	7.66455	Cytoplasmic vesicle, secretory vesicle
P08865	RSSA_HUMAN	RPSA	40S ribosomal protein SA	49.15	14	14	29	969.099	295	32.8334	4.86865
P08913	ADA2A_HUMAN	ADRA2A	Alpha-2A adrenergic receptor	7.56	2	2	2	66.6429	450	48.9257	9.74463	Multi-pass membrane protein
P08962	CD63_HUMAN	CD63	CD63 antigen	16.81	3	3	4	96.4698	238	25.6191	7.81104	Multi-pass membrane protein
P09001	RM03_HUMAN	MRPL3	39S ribosomal protein L3, mitochondrial	18.39	5	5	6	198.165	348	38.6081	9.48096
P09104	ENOG_HUMAN	ENO2	Gamma-enolase	30.18	5	9	127	5361.8	434	47.239	5.03369
P09110	THIK_HUMAN	ACAA1	3-ketoacyl-CoA thiolase, peroxisomal	23.35	7	7	8	270.625	424	44.2639	8.44092
P09132	SRP19_HUMAN	SRP19	Signal recognition particle 19 kDa protein	36.11	3	3	3	74.551	144	16.1454	9.84717
P09211	GSTP1_HUMAN	GSTP1	Glutathione S-transferase P	70.95	15	15	60	2022.15	210	23.341	5.64307
P09234	RU1C_HUMAN	SNRPC	U1 small nuclear ribonucleoprotein C	12.58	2	2	3	55.18	159	17.3812	9.67139
P09327	VILI_HUMAN	VIL1	Villin-1	53.2	38	38	97	2687.9	827	92.6367	6.39209
P09382	LEG1_HUMAN	LGALS1	Galectin-1	70.37	6	6	17	611.939	135	14.7062	5.50342
P09417	DHPR_HUMAN	QDPR	Dihydropteridine reductase	34.84	6	6	11	425.886	244	25.773	7.37158
P09429	HMGB1_HUMAN	HMGB1	High mobility group protein B1	40	7	9	24	856.113	215	24.8782	5.74463	Cytoplasm or cell membrane
P09467	F16P1_HUMAN	FBP1	Fructose-1,6-bisphosphatase 1	24.26	5	5	5	185.199	338	36.8188	6.99072
P09493	TPM1_HUMAN	TPM1	Tropomyosin alpha-1 chain	28.87	4	11	17	575.462	284	32.6887	4.7417
P09496	CLCA_HUMAN	CLTA	Clathrin light chain A	14.92	5	5	7	167.016	248	27.06	4.51318
P09497	CLCB_HUMAN	CLTB	Clathrin light chain B	17.9	4	4	5	114.116	229	25.1751	4.64014
P09525	ANXA4_HUMAN	ANXA4	Annexin A4	61.44	24	24	78	2526.82	319	35.8601	6.12549
P09543	CN37_HUMAN	CNP	2',3'-cyclic-nucleotide 3'-phosphodiesterase	50.12	21	21	29	774.326	421	47.5487	9.0708	Cell membrane, lipid-anchor
P09622	DLDH_HUMAN	DLD	Dihydrolipoyl dehydrogenase, mitochondrial	40.67	16	16	21	696.852	509	54.143	7.85498
P09651	ROA1_HUMAN	HNRNPA1	Heterogeneous nuclear ribonucleoprotein A1	48.92	16	17	38	1494.39	372	38.7231	9.12939
P09661	RU2A_HUMAN	SNRPA1	U2 small nuclear ribonucleoprotein A'	51.76	10	10	12	323.111	255	28.3981	8.6167
P09668	CATH_HUMAN	CTSH	Pro-cathepsin H	8.36	2	2	3	61.7115	335	37.369	8.07471
P09669	COX6C_HUMAN	COX6C	Cytochrome c oxidase subunit 6C	22.67	3	3	5	158.724	75	8.77569	10.3892
P09758	TACD2_HUMAN	TACSTD2	Tumor-associated calcium signal transducer 2	39.01	10	10	44	1320.12	323	35.6866	8.86572	Single-pass type I membrane protein
P09874	PARP1_HUMAN	PARP1	Poly [ADP-ribose] polymerase 1	25.44	19	19	31	964.841	1014	113.012	8.88037
P09884	DPOLA_HUMAN	POLA1	DNA polymerase alpha catalytic subunit	5.06	6	6	6	226.723	1462	165.807	5.84619
P09960	LKHA4_HUMAN	LTA4H	Leukotriene A-4 hydrolase	38.63	19	19	34	1124.05	611	69.2412	6.17627
P09972	ALDOC_HUMAN	ALDOC	Fructose-bisphosphate aldolase C	50.82	13	15	28	947.213	364	39.4312	6.87354
P0C0L4	CO4A_HUMAN	C4A	Complement C4-A	3.15	4	4	4	118.431	1744	192.664	7.07861
P0C0S5	H2AZ_HUMAN	H2AFZ	Histone H2A.Z	56.25	5	7	190	4024.18	128	13.5446	10.5796
P0C2W1	FBSP1_HUMAN	FBXO45	F-box/SPRY domain-containing protein 1	16.43	2	2	2	96.539	286	30.6132	7.82568
P0C870	JMJD7_HUMAN	JMJD7	JmjC domain-containing protein 7	18.67	4	4	5	126.216	316	35.9089	5.37646
P0CAP2	GRL1A_HUMAN	POLR2M	DNA-directed RNA polymerase II subunit GRINL1A	15.76	3	3	3	68.1052	368	41.7139	6.39209
P0CG12	CTF8A_HUMAN	CHTF8	Chromosome transmission fidelity protein 8 homolog isoform 2	4.39	2	2	2	56.8281	524	51.3592	12.4106
P0CG13	CTF8_HUMAN	CHTF8	Chromosome transmission fidelity protein 8 homolog	22.31	2	2	2	32.7145	121	13.3053	8.17725
P0CW22	RS17L_HUMAN	RPS17L	40S ribosomal protein S17-like	48.89	5	5	7	255.864	135	15.5404	9.84717
P0DI81	TPC2A_HUMAN	TRAPPC2	Trafficking protein particle complex subunit 2	22.86	2	2	2	61.4432	140	16.4341	6.52197
P0DMM9	ST1A3_HUMAN	SULT1A3	Sulfotransferase 1A3	39.32	9	9	11	319.385	295	34.1741	6.01123
P10114	RAP2A_HUMAN	RAP2A	Ras-related protein Rap-2a	69.95	5	9	14	383.416	183	20.6023	4.81787	Cell membrane, lipid-anchor
P10155	RO60_HUMAN	TROVE2	60 kDa SS-A/Ro ribonucleoprotein	15.06	6	6	11	296.899	538	60.6312	8.03076
P10253	LYAG_HUMAN	GAA	Lysosomal alpha-glucosidase	7.77	5	5	6	155.161	952	105.257	5.99854
P10301	RRAS_HUMAN	RRAS	Ras-related protein R-Ras	53.21	6	8	8	212.991	218	23.4659	6.93213	Cell membrane, lipid-anchor
P10316	1A69_HUMAN	HLA-A	HLA class I histocompatibility antigen, A-69 alpha chain	63.01	11	18	67	2109.16	365	40.9512	6.90283	Cell membrane
P10398	ARAF_HUMAN	ARAF	Serine/threonine-protein kinase A-Raf	20.13	8	9	10	260.327	606	67.5423	9.01221
P10412	H14_HUMAN	HIST1H1E	Histone H1.4	32.88	2	11	30	980.049	219	21.852	11.0337
P10515	ODP2_HUMAN	DLAT	Dihydrolipoyllysine-residue acetyltransferase component of pyruvate dehydrogenase complex, mitochondrial	23.96	11	11	20	583.053	647	68.9531	7.84033
P10586	PTPRF_HUMAN	PTPRF	Receptor-type tyrosine-protein phosphatase F	20.87	28	28	37	939.498	1907	212.744	6.30322	Single-pass type I membrane protein
P10599	THIO_HUMAN	TXN	Thioredoxin	80	8	8	60	2050.83	105	11.7297	4.91943
P10606	COX5B_HUMAN	COX5B	Cytochrome c oxidase subunit 5B, mitochondrial	44.19	5	5	7	143.159	129	13.6869	8.80713
P10619	PPGB_HUMAN	CTSA	Lysosomal protective protein	15.83	5	5	5	173.482	480	54.4311	6.60986
P10620	MGST1_HUMAN	MGST1	Microsomal glutathione S-transferase 1	41.94	4	4	5	173.802	155	17.5872	9.39307
P10644	KAP0_HUMAN	PRKAR1A	cAMP-dependent protein kinase type I-alpha regulatory subunit	14.44	5	5	6	211.759	381	42.955	5.35107
P10646	TFPI1_HUMAN	TFPI	Tissue factor pathway inhibitor	7.24	2	2	3	139.501	304	34.992	8.25049	Secreted
P10696	PPBN_HUMAN	ALPPL2	Alkaline phosphatase, placental-like	7.71	3	3	4	126.671	532	57.341	6.34131	Lipid-anchor, GPI-anchor
P10746	HEM4_HUMAN	UROS	Uroporphyrinogen-III synthase	17.36	4	4	6	212.551	265	28.6096	5.47803
P10768	ESTD_HUMAN	ESD	S-formylglutathione hydrolase	84.4	16	16	40	962.8	282	31.4425	7.02002
P10809	CH60_HUMAN	HSPD1	60 kDa heat shock protein, mitochondrial	78.36	44	44	111	3799.49	573	61.0164	5.87158
P10909	CLUS_HUMAN	CLU	Clusterin	17.59	5	5	6	242.228	449	52.461	6.26514
P11021	GRP78_HUMAN	HSPA5	78 kDa glucose-regulated protein	62.39	42	44	203	6932.49	654	72.2884	5.16064	Cytoplasm or cell membrane
P11047	LAMC1_HUMAN	LAMC1	Laminin subunit gamma-1	7.02	8	8	8	247.21	1609	177.489	5.12256	Secreted
P11117	PPAL_HUMAN	ACP2	Lysosomal acid phosphatase	9.69	4	4	4	115.591	423	48.3135	6.7417
P11142	HSP7C_HUMAN	HSPA8	Heat shock cognate 71 kDa protein	60.99	32	35	123	3341.31	646	70.8542	5.51611	Cytoplasm or cell membrane
P11150	LIPC_HUMAN	LIPC	Hepatic triacylglycerol lipase	21.64	7	7	12	419.86	499	55.8787	9.0415	Secreted
P11166	GTR1_HUMAN	SLC2A1	Solute carrier family 2, facilitated glucose transporter member 1	12.2	7	7	8	210.07	492	54.0485	8.71924	Multi-pass membrane protein
P11171	41_HUMAN	EPB41	Protein 4.1	19.91	10	12	18	539.071	864	96.9573	5.57959
P11172	UMPS_HUMAN	UMPS	Uridine 5'-monophosphate synthase	42.71	16	16	22	559.157	480	52.1886	7.23975
P11177	ODPB_HUMAN	PDHB	Pyruvate dehydrogenase E1 component subunit beta, mitochondrial	50.97	11	11	14	402.511	359	39.208	6.65381
P11182	ODB2_HUMAN	DBT	Lipoamide acyltransferase component of branched-chain alpha-keto acid dehydrogenase complex, mitochondrial	13.49	5	5	6	190.808	482	53.4529	8.51416
P11216	PYGB_HUMAN	PYGB	Glycogen phosphorylase, brain form	45.43	35	41	65	2013.16	843	96.6345	6.85889
P11233	RALA_HUMAN	RALA	Ras-related protein Ral-A	50.97	4	10	14	431.687	206	23.552	7.10791	Cell membrane, lipid-anchor
P11234	RALB_HUMAN	RALB	Ras-related protein Ral-B	54.85	4	10	14	387.8	206	23.3939	6.62451	Cell membrane, lipid-anchor
P11274	BCR_HUMAN	BCR	Breakpoint cluster region protein	3.7	4	4	5	128.545	1271	142.73	7.03467
P11279	LAMP1_HUMAN	LAMP1	Lysosome-associated membrane glycoprotein 1	7.19	3	3	6	236.734	417	44.8538	8.74854	Single-pass type I membrane protein
P11310	ACADM_HUMAN	ACADM	Medium-chain specific acyl-CoA dehydrogenase, mitochondrial	27.79	9	9	15	480.543	421	46.5586	8.36768
P11387	TOP1_HUMAN	TOP1	DNA topoisomerase 1	22.75	14	14	17	555.284	765	90.6689	9.30518
P11388	TOP2A_HUMAN	TOP2A	DNA topoisomerase 2-alpha	17.31	17	21	26	872.823	1531	174.276	8.71924
P11413	G6PD_HUMAN	G6PD	Glucose-6-phosphate 1-dehydrogenase	74.95	29	29	49	1490.43	515	59.219	6.84424
P11441	UBL4A_HUMAN	UBL4A	Ubiquitin-like protein 4A	32.48	4	4	4	115.284	157	17.7656	8.66064
P11498	PYC_HUMAN	PC	Pyruvate carboxylase, mitochondrial	22.58	18	18	25	836.832	1178	129.551	6.84424
P11586	C1TC_HUMAN	MTHFD1	C-1-tetrahydrofolate synthase, cytoplasmic	55.08	42	42	74	2272.91	935	101.495	7.29834
P11717	MPRI_HUMAN	IGF2R	Cation-independent mannose-6-phosphate receptor	21.72	38	38	43	1216.05	2491	274.199	5.93506	Single-pass type I membrane protein
P11766	ADHX_HUMAN	ADH5	Alcohol dehydrogenase class-3	40.37	10	10	24	642.089	374	39.6984	7.48877
P11802	CDK4_HUMAN	CDK4	Cyclin-dependent kinase 4	9.24	2	2	2	67.659	303	33.7084	7.00537
P11908	PRPS2_HUMAN	PRPS2	Ribose-phosphate pyrophosphokinase 2	42.14	6	12	28	988.586	318	34.747	6.60986
P11940	PABP1_HUMAN	PABPC1	Polyadenylate-binding protein 1	36.64	15	24	49	1619.13	636	70.6259	9.49561
P12004	PCNA_HUMAN	PCNA	Proliferating cell nuclear antigen	52.49	10	10	17	540.31	261	28.7503	4.69092
P12081	SYHC_HUMAN	HARS	Histidine--tRNA ligase, cytoplasmic	49.9	19	24	31	1034.39	509	57.3742	5.88428
P12235	ADT1_HUMAN	SLC25A4	ADP/ATP translocase 1	54.03	3	14	35	1175.1	298	33.0432	9.75928	Multi-pass membrane protein
P12236	ADT3_HUMAN	SLC25A6	ADP/ATP translocase 3	40.6	3	13	31	889.556	298	32.8452	9.74463
P12259	FA5_HUMAN	F5	Coagulation factor V	9.31	17	17	24	740.826	2224	251.546	6.04932
P12268	IMDH2_HUMAN	IMPDH2	Inosine-5'-monophosphate dehydrogenase 2	35.8	15	15	22	754.266	514	55.7696	6.90283
P12270	TPR_HUMAN	TPR	Nucleoprotein TPR	12.02	19	19	23	589.933	2363	267.131	5.021
P12273	PIP_HUMAN	PIP	Prolactin-inducible protein	26.71	3	3	3	115.006	146	16.5618	8.04541
P12429	ANXA3_HUMAN	ANXA3	Annexin A3	57.28	18	18	33	980.156	323	36.3527	5.92236	Cell membrane
P12532	KCRU_HUMAN	CKMT1A	Creatine kinase U-type, mitochondrial	53.24	17	17	55	1642.95	417	47.0072	8.33838
P12644	BMP4_HUMAN	BMP4	Bone morphogenetic protein 4	8.82	3	3	3	133.244	408	46.5256	8.71924
P12694	ODBA_HUMAN	BCKDHA	2-oxoisovalerate dehydrogenase subunit alpha, mitochondrial	10.34	4	4	4	102.078	445	50.4392	8.26514
P12814	ACTN1_HUMAN	ACTN1	Alpha-actinin-1	70.4	36	62	320	11894.1	892	102.993	5.41455
P12821	ACE_HUMAN	ACE	Angiotensin-converting enzyme	18.15	19	19	24	714.365	1306	149.62	6.39209	Single-pass type I membrane protein
P12830	CADH1_HUMAN	CDH1	Cadherin-1	25.51	15	15	20	745.726	882	97.3959	4.729	Single-pass type I membrane protein
P12931	SRC_HUMAN	SRC	Proto-oncogene tyrosine-protein kinase Src	39.93	9	16	28	934.606	536	59.797	7.41553	Cell membrane, lipid-anchor
P12955	PEPD_HUMAN	PEPD	Xaa-Pro dipeptidase	34.48	10	10	13	429.616	493	54.5129	5.99854
P12956	XRCC6_HUMAN	XRCC6	X-ray repair cross-complementing protein 6	45.65	27	27	36	1067.57	609	69.7991	6.63916
P13010	XRCC5_HUMAN	XRCC5	X-ray repair cross-complementing protein 5	43.72	28	28	54	1483	732	82.6523	5.80811
P13073	COX41_HUMAN	COX4I1	Cytochrome c oxidase subunit 4 isoform 1, mitochondrial	43.2	7	7	11	217.879	169	19.564	9.51025
P13473	LAMP2_HUMAN	LAMP2	Lysosome-associated membrane glycoprotein 2	5.12	2	2	3	72.4903	410	44.9323	5.63037
P13489	RINI_HUMAN	RNH1	Ribonuclease inhibitor	72.67	23	23	38	1283.18	461	49.9411	4.81787
P13497	BMP1_HUMAN	BMP1	Bone morphogenetic protein 1	1.93	2	2	2	70.2891	986	111.178	6.90283	Secreted
P13637	AT1A3_HUMAN	ATP1A3	Sodium/potassium-transporting ATPase subunit alpha-3	20.14	2	17	155	5908.83	1013	111.677	5.37646	Multi-pass membrane protein
P13639	EF2_HUMAN	EEF2	Elongation factor 2	58.62	43	44	131	4133.29	858	95.277	6.82959
P13645	K1C10_HUMAN	KRT10	Keratin, type I cytoskeletal 10	62.5	32	35	82	3313.62	584	58.7917	5.21143
P13647	K2C5_HUMAN	KRT5	Keratin, type II cytoskeletal 5	32.71	9	20	25	849.774	590	62.34	7.73779
P13667	PDIA4_HUMAN	PDIA4	Protein disulfide-isomerase A4	64.19	39	40	94	2450.97	645	72.887	5.07178
P13671	CO6_HUMAN	C6	Complement component C6	3.85	3	3	9	224.68	934	104.718	6.75635
P13674	P4HA1_HUMAN	P4HA1	Prolyl 4-hydroxylase subunit alpha-1	7.49	3	3	4	142.472	534	61.011	6.01123
P13693	TCTP_HUMAN	TPT1	Translationally-controlled tumor protein	33.14	6	6	10	300.395	172	19.5826	4.93213	Cytoplasm or cell membrane
P13716	HEM2_HUMAN	ALAD	Delta-aminolevulinic acid dehydratase	32.73	9	9	10	331.526	330	36.2714	6.78564
P13726	TF_HUMAN	F3	Tissue factor	22.71	5	5	7	176.532	295	33.0468	7.03467	Single-pass type I membrane protein
P13797	PLST_HUMAN	PLS3	Plastin-3	46.19	18	20	34	1025.86	630	70.7662	5.60498
P13798	ACPH_HUMAN	APEH	Acylamino-acid-releasing enzyme	39.21	18	18	27	776.278	732	81.1726	5.47803
P13804	ETFA_HUMAN	ETFA	Electron transfer flavoprotein subunit alpha, mitochondrial	63.06	17	17	43	1564.15	333	35.0576	8.38232
P13807	GYS1_HUMAN	GYS1	Glycogen [starch] synthase, muscle	14.93	7	7	8	222.514	737	83.7325	6.17627
P13861	KAP2_HUMAN	PRKAR2A	cAMP-dependent protein kinase type II-alpha regulatory subunit	36.39	10	10	13	365.477	404	45.49	5.07178	Cytoplasm or cell membrane
P13866	SC5A1_HUMAN	SLC5A1	Sodium/glucose cotransporter 1	4.07	2	2	2	84.4665	664	73.4493	7.6792	Multi-pass membrane protein
P13984	T2FB_HUMAN	GTF2F2	General transcription factor IIF subunit 2	40.96	6	6	7	160.53	249	28.3628	9.23193
P13987	CD59_HUMAN	CD59	CD59 glycoprotein	28.13	6	6	13	389.364	128	14.1678	6.48096	Lipid-anchor, GPI-anchor
P13995	MTDC_HUMAN	MTHFD2	Bifunctional methylenetetrahydrofolate dehydrogenase/cyclohydrolase, mitochondrial	21.71	5	5	6	156.028	350	37.8712	8.73389
P14174	MIF_HUMAN	MIF	Macrophage migration inhibitory factor	17.39	2	2	11	365.062	115	12.4682	7.88428
P14209	CD99_HUMAN	CD99	CD99 antigen	9.73	2	2	4	222.299	185	18.8363	4.75439	Single-pass type I membrane protein
P14314	GLU2B_HUMAN	PRKCSH	Glucosidase 2 subunit beta	30.49	13	13	26	635.87	528	59.3878	4.41162
P14324	FPPS_HUMAN	FDPS	Farnesyl pyrophosphate synthase	24.11	8	8	19	503.995	419	48.2446	6.15088
P14406	CX7A2_HUMAN	COX7A2	Cytochrome c oxidase subunit 7A2, mitochondrial	56.63	3	3	4	139.207	83	9.39011	9.75928
P14550	AK1A1_HUMAN	AKR1A1	Alcohol dehydrogenase [NADP(+)]	60	15	15	26	700.179	325	36.5499	6.78564	Cytoplasm or cell membrane
P14555	PA2GA_HUMAN	PLA2G2A	Phospholipase A2, membrane associated	56.25	10	10	71	1616.13	144	16.0718	9.23193
P14618	KPYM_HUMAN	PKM	Pyruvate kinase PKM	84.37	47	47	336	10892.7	531	57.9	7.84033
P14625	ENPL_HUMAN	HSP90B1	Endoplasmin	62.76	47	49	151	4395.07	803	92.4113	4.84326
P14635	CCNB1_HUMAN	CCNB1	G2/mitotic-specific cyclin-B1	8.08	3	3	5	99.599	433	48.3061	7.47412
P14649	MYL6B_HUMAN	MYL6B	Myosin light chain 6B	50.48	5	7	21	576.574	208	22.7497	5.73193
P14678	RSMB_HUMAN	SNRPB	Small nuclear ribonucleoprotein-associated proteins B and B'	19.17	6	6	11	243.453	240	24.5937	11.1948
P14735	IDE_HUMAN	IDE	Insulin-degrading enzyme	26.01	22	22	26	666.078	1019	117.893	6.60986	Cytoplasm or cell membrane
P14854	CX6B1_HUMAN	COX6B1	Cytochrome c oxidase subunit 6B1	45.35	3	3	4	139.59	86	10.1857	7.04932
P14866	HNRPL_HUMAN	HNRNPL	Heterogeneous nuclear ribonucleoprotein L	51.95	18	18	36	989.133	589	64.0924	8.22119
P14868	SYDC_HUMAN	DARS	Aspartate--tRNA ligase, cytoplasmic	51.5	24	24	49	1554.01	501	57.1	6.55127
P14923	PLAK_HUMAN	JUP	Junction plakoglobin	53.69	25	29	71	2170.55	745	81.6927	6.13818	Cell junction
P14927	QCR7_HUMAN	UQCRB	Cytochrome b-c1 complex subunit 7	51.35	7	7	13	390.214	111	13.522	8.77783
P15056	BRAF_HUMAN	BRAF	Serine/threonine-protein kinase B-raf	4.31	2	3	4	102.424	766	84.3836	7.53271	Cytoplasm or cell membrane
P15151	PVR_HUMAN	PVR	Poliovirus receptor	11.27	3	3	6	171.484	417	45.2738	6.52197	Single-pass type I membrane protein
P15153	RAC2_HUMAN	RAC2	Ras-related C3 botulinum toxin substrate 2	29.17	3	7	12	298.854	192	21.4151	7.60596	Cytoplasm, membrane-associated when activated
P15170	ERF3A_HUMAN	GSPT1	Eukaryotic peptide chain release factor GTP-binding subunit ERF3A	35.47	15	15	20	471.218	499	55.7203	5.61768
P15260	INGR1_HUMAN	IFNGR1	Interferon gamma receptor 1	18	6	6	6	167.728	489	54.3701	4.90674	Single-pass type I membrane protein
P15291	B4GT1_HUMAN	B4GALT1	Beta-1,4-galactosyltransferase 1	19.85	5	5	6	153.72	398	43.8923	8.646	Single-pass type II membrane protein
P15309	PPAP_HUMAN	ACPP	Prostatic acid phosphatase	23.06	10	10	16	511.988	386	44.5375	6.23975
P15311	EZRI_HUMAN	EZR	Ezrin	53.07	29	29	47	1340.17	586	69.3697	6.26514	Peripheral membrane protein
P15328	FOLR1_HUMAN	FOLR1	Folate receptor alpha	8.56	2	2	2	100.711	257	29.7992	7.97217	Lipid-anchor, GPI-anchor
P15374	UCHL3_HUMAN	UCHL3	Ubiquitin carboxyl-terminal hydrolase isozyme L3	60.87	11	11	19	549.054	230	26.166	4.91943
P15514	AREG_HUMAN	AREG	Amphiregulin	11.51	2	2	2	41.3548	252	27.8778	7.40088	Single-pass membrane protein
P15529	MCP_HUMAN	CD46	Membrane cofactor protein	15.56	7	7	14	334.276	392	43.7187	6.7417	Cytoplasmic vesicle, secretory vesicle
P15531	NDKA_HUMAN	NME1	Nucleoside diphosphate kinase A	59.21	3	8	23	591.496	152	17.1377	6.18896
P15559	NQO1_HUMAN	NQO1	NAD(P)H dehydrogenase [quinone] 1	60.95	17	17	34	929.22	274	30.848	8.88037	Cytoplasm or cell membrane
P15586	GNS_HUMAN	GNS	N-acetylglucosamine-6-sulfatase	12.86	6	6	8	218.228	552	62.042	8.30908
P15735	PHKG2_HUMAN	PHKG2	Phosphorylase b kinase gamma catalytic chain, liver/testis isoform	10.34	3	3	4	136.887	406	46.4127	6.37939
P15880	RS2_HUMAN	RPS2	40S ribosomal protein S2	57.68	17	17	36	969.503	293	31.3046	10.2427
P15924	DESP_HUMAN	DSP	Desmoplakin	37.51	91	91	124	3522.06	2871	331.569	6.81494	Cell junction, desmosome
P15927	RFA2_HUMAN	RPA2	Replication protein A 32 kDa subunit	27.04	4	4	9	473.112	270	29.2285	6.15088
P15941	MUC1_HUMAN	MUC1	Mucin-1	3.11	3	3	3	97.7335	1255	122.029	7.47412	Single-pass type I membrane protein
P16070	CD44_HUMAN	CD44	CD44 antigen	9.57	7	7	15	546.036	742	81.4874	5.32568	Single-pass type I membrane protein
P16083	NQO2_HUMAN	NQO2	Ribosyldihydronicotinamide dehydrogenase [quinone]	46.32	8	8	11	270.639	231	25.902	6.29053
P16104	H2AX_HUMAN	H2AFX	Histone H2AX	56.64	2	8	281	5561.45	143	15.1354	10.7407
P16144	ITB4_HUMAN	ITGB4	Integrin beta-4	56.2	86	86	322	9393.82	1822	202.039	6.0874	Single-pass type I membrane protein
P16150	LEUK_HUMAN	SPN	Leukosialin	25.25	7	7	8	142.728	400	40.2973	5.09717	Single-pass type I membrane protein
P16152	CBR1_HUMAN	CBR1	Carbonyl reductase [NADPH] 1	65.34	12	14	26	934.764	277	30.3559	8.32373
P16219	ACADS_HUMAN	ACADS	Short-chain specific acyl-CoA dehydrogenase, mitochondrial	40.05	11	11	17	583.871	412	44.2688	7.98682
P16278	BGAL_HUMAN	GLB1	Beta-galactosidase	21.42	11	11	13	367.589	677	76.0266	6.56592
P16333	NCK1_HUMAN	NCK1	Cytoplasmic protein NCK1	12.73	3	3	3	124.321	377	42.8374	6.46826
P16401	H15_HUMAN	HIST1H1B	Histone H1.5	31.86	10	11	29	809.441	226	22.5665	10.9165
P16403	H12_HUMAN	HIST1H1C	Histone H1.2	33.8	2	11	36	974.088	213	21.3517	10.9312
P16422	EPCAM_HUMAN	EPCAM	Epithelial cell adhesion molecule	55.41	14	14	201	6057.01	314	34.9097	7.45947	Single-pass type I membrane protein
P16435	NCPR_HUMAN	POR	NADPH--cytochrome P450 reductase	29.69	18	18	23	630.505	677	76.6413	5.57959
P16444	DPEP1_HUMAN	DPEP1	Dipeptidase 1	39.9	13	13	29	870.806	411	45.645	6.15088
P16455	MGMT_HUMAN	MGMT	Methylated-DNA--protein-cysteine methyltransferase	26.09	3	3	4	182.464	207	21.6322	8.104
P16615	AT2A2_HUMAN	ATP2A2	Sarcoplasmic/endoplasmic reticulum calcium ATPase 2	28.21	18	23	31	1101.94	1042	114.683	5.33838
P16885	PLCG2_HUMAN	PLCG2	1-phosphatidylinositol 4,5-bisphosphate phosphodiesterase gamma-2	4.66	5	5	5	171.711	1265	147.776	6.63916	Cell membrane
P16930	FAAA_HUMAN	FAH	Fumarylacetoacetase	19.09	7	7	9	296.996	419	46.3442	6.94678
P16949	STMN1_HUMAN	STMN1	Stathmin	18.12	3	3	4	144.5	149	17.292	5.97314
P16989	YBOX3_HUMAN	YBX3	Y-box-binding protein 3	24.73	2	7	11	442.581	372	40.066	9.77393
P17029	ZKSC1_HUMAN	ZKSCAN1	Zinc finger protein with KRAB and SCAN domains 1	7.1	2	2	2	78.3687	563	63.5903	7.04932
P17050	NAGAB_HUMAN	NAGA	Alpha-N-acetylgalactosaminidase	9.73	3	3	3	64.2878	411	46.5339	5.18604
P17096	HMGA1_HUMAN	HMGA1	High mobility group protein HMG-I/HMG-Y	28.97	2	2	6	238.704	107	11.6691	10.3159
P17152	TMM11_HUMAN	TMEM11	Transmembrane protein 11, mitochondrial	16.15	2	2	4	126.374	192	21.527	7.35693	Multi-pass membrane protein
P17174	AATC_HUMAN	GOT1	Aspartate aminotransferase, cytoplasmic	49.64	17	17	21	682.864	413	46.2185	7.00537
P17252	KPCA_HUMAN	PRKCA	Protein kinase C alpha type	30.51	17	18	29	924.861	672	76.7001	7.04932	Peripheral membrane protein
P17301	ITA2_HUMAN	ITGA2	Integrin alpha-2	28.96	27	27	64	2116.67	1181	129.214	5.31299	Single-pass type I membrane protein
P17480	UBF1_HUMAN	UBTF	Nucleolar transcription factor 1	7.2	4	4	6	127.216	764	89.3502	5.80811
P17516	AK1C4_HUMAN	AKR1C4	Aldo-keto reductase family 1 member C4	17.03	2	5	26	545.163	323	37.0429	6.93213
P17568	NDUB7_HUMAN	NDUFB7	NADH dehydrogenase [ubiquinone] 1 beta subcomplex subunit 7	13.14	2	2	3	78.2574	137	16.3913	8.92432
P17612	KAPCA_HUMAN	PRKACA	cAMP-dependent protein kinase catalytic subunit alpha	22.79	6	6	9	269.798	351	40.564	8.79248
P17655	CAN2_HUMAN	CAPN2	Calpain-2 catalytic subunit	38.57	19	19	24	704.966	700	79.9448	4.98291	Cell membrane, translocates to the plasma membrane upon Ca(2+) binding
P17676	CEBPB_HUMAN	CEBPB	CCAAT/enhancer-binding protein beta	8.12	2	2	2	108.837	345	36.0832	8.30908
P17707	DCAM_HUMAN	AMD1	S-adenosylmethionine decarboxylase proenzyme	6.29	2	2	2	46.1441	334	38.3149	5.99854
P17812	PYRG1_HUMAN	CTPS1	CTP synthase 1	37.23	15	18	21	659.994	591	66.648	6.45557
P17844	DDX5_HUMAN	DDX5	Probable ATP-dependent RNA helicase DDX5	37.95	14	23	29	802.744	614	69.1047	8.92432
P17858	PFKAL_HUMAN	PFKL	ATP-dependent 6-phosphofructokinase, liver type	38.08	18	21	29	1044.48	780	84.9642	7.50342
P17931	LEG3_HUMAN	LGALS3	Galectin-3	24	5	5	18	496.183	250	26.1361	8.55811
P17980	PRS6A_HUMAN	PSMC3	26S protease regulatory subunit 6A	39.86	13	13	24	732.832	439	49.1725	5.23682
P17987	TCPA_HUMAN	TCP1	T-complex protein 1 subunit alpha	57.37	27	27	57	1786.11	556	60.3056	6.11279
P18031	PTN1_HUMAN	PTPN1	Tyrosine-protein phosphatase non-receptor type 1	19.77	7	7	9	232.941	435	49.9348	6.26514
P18065	IBP2_HUMAN	IGFBP2	Insulin-like growth factor-binding protein 2	11.08	3	3	3	79.1587	325	34.7912	7.50342
P18074	ERCC2_HUMAN	ERCC2	TFIIH basal transcription factor complex helicase XPD subunit	2.63	3	3	3	75.4502	760	86.8541	7.15186
P18077	RL35A_HUMAN	RPL35A	60S ribosomal protein L35a	16.36	3	3	6	125.259	110	12.5298	11.063
P18084	ITB5_HUMAN	ITGB5	Integrin beta-5	31.29	18	18	24	783.489	799	87.9962	6.06201	Single-pass type I membrane protein
P18085	ARF4_HUMAN	ARF4	ADP-ribosylation factor 4	68.89	6	11	28	704.872	180	20.4977	7.13721	Cell membrane, lipid-anchor
P18124	RL7_HUMAN	RPL7	60S ribosomal protein L7	57.66	17	17	34	740.648	248	29.2072	10.6528
P18206	VINC_HUMAN	VCL	Vinculin	30.86	27	27	34	1043.04	1134	123.722	5.65576	Peripheral membrane protein
P18283	GPX2_HUMAN	GPX2	Glutathione peroxidase 2	52.63	9	9	10	281.261	190	21.9411	7.78174
P18433	PTPRA_HUMAN	PTPRA	Receptor-type tyrosine-protein phosphatase alpha	17.83	9	9	15	416.116	802	90.5424	6.69775	Single-pass type I membrane protein
P18440	ARY1_HUMAN	NAT1	Arylamine N-acetyltransferase 1	12.41	3	3	4	104.471	290	33.8772	6.53662
P18564	ITB6_HUMAN	ITGB6	Integrin beta-6	21.83	12	12	21	650.294	788	85.8793	5.5542	Single-pass type I membrane protein
P18583	SON_HUMAN	SON	Protein SON	3.38	5	5	5	133.983	2426	263.664	5.64307
P18615	NELFE_HUMAN	NELFE	Negative elongation factor E	10.53	3	3	3	91.4662	380	43.2137	9.33447
P18621	RL17_HUMAN	RPL17	60S ribosomal protein L17	44.02	10	10	27	724.782	184	21.3833	10.1694
P18669	PGAM1_HUMAN	PGAM1	Phosphoglycerate mutase 1	76.38	15	15	39	1131.05	254	28.7858	7.18115
P18754	RCC1_HUMAN	RCC1	Regulator of chromosome condensation	23.04	7	7	10	380.75	421	44.9406	7.51807
P18827	SDC1_HUMAN	SDC1	Syndecan-1	15.16	5	5	15	483.374	310	32.4419	4.62744	Single-pass type I membrane protein
P18858	DNLI1_HUMAN	LIG1	DNA ligase 1	17.41	11	11	11	248.887	919	101.673	5.61768
P18859	ATP5J_HUMAN	ATP5J	ATP synthase-coupling factor 6, mitochondrial	45.37	5	5	10	447.208	108	12.5796	9.5249
P18887	XRCC1_HUMAN	XRCC1	DNA repair protein XRCC1	15.96	7	7	9	239.858	633	69.4339	6.39209
P19021	AMD_HUMAN	PAM	Peptidyl-glycine alpha-amidating monooxygenase	2.36	2	2	2	74.3255	973	108.263	6.41748
P19075	TSN8_HUMAN	TSPAN8	Tetraspanin-8	30.38	6	6	122	4747.91	237	26.0265	5.60498	Multi-pass membrane protein
P19105	ML12A_HUMAN	MYL12A	Myosin regulatory light chain 12A	63.16	10	10	19	702.802	171	19.7815	4.80518
P19174	PLCG1_HUMAN	PLCG1	1-phosphatidylinositol 4,5-bisphosphate phosphodiesterase gamma-1	3.1	3	3	3	108.797	1290	148.438	6.04932	Cell membrane
P19224	UD16_HUMAN	UGT1A6	UDP-glucuronosyltransferase 1-6	27.26	6	13	27	725.339	532	60.7112	8.41162
P19256	LFA3_HUMAN	CD58	Lymphocyte function-associated antigen 3	17.6	3	3	5	146.353	250	28.1289	6.75635	Single-pass type I membrane protein
P19338	NUCL_HUMAN	NCL	Nucleolin	29.44	21	21	39	1331.11	710	76.5684	4.70361
P19367	HXK1_HUMAN	HK1	Hexokinase-1	26.94	18	22	33	1111.81	917	102.42	6.80029
P19387	RPB3_HUMAN	POLR2C	DNA-directed RNA polymerase II subunit RPB3	42.55	7	7	8	268.247	275	31.4217	4.91943
P19388	RPAB1_HUMAN	POLR2E	DNA-directed RNA polymerases I, II, and III subunit RPABC1	16.19	3	3	3	103.166	210	24.5357	5.94775
P19404	NDUV2_HUMAN	NDUFV2	NADH dehydrogenase [ubiquinone] flavoprotein 2, mitochondrial	14.06	3	3	3	89.67	249	27.374	8.06006
P19440	GGT1_HUMAN	GGT1	Gamma-glutamyltranspeptidase 1	18.63	8	8	15	558.265	569	61.3718	7.12256	Single-pass type II membrane protein
P19447	ERCC3_HUMAN	ERCC3	TFIIH basal transcription factor complex helicase XPB subunit	3.45	2	2	3	111.189	782	89.221	7.2251
P19474	RO52_HUMAN	TRIM21	E3 ubiquitin-protein ligase TRIM21	12.63	5	5	5	137.971	475	54.1351	6.37939	Cytoplasm or cell membrane
P19484	TFEB_HUMAN	TFEB	Transcription factor EB	3.99	2	2	2	43.7168	476	52.8315	6.29053
P19525	E2AK2_HUMAN	EIF2AK2	Interferon-induced, double-stranded RNA-activated protein kinase	25.23	11	11	13	343.543	551	62.0556	8.39697
P19623	SPEE_HUMAN	SRM	Spermidine synthase	28.48	7	7	10	283.319	302	33.8027	5.49072
P19784	CSK22_HUMAN	CSNK2A2	Casein kinase II subunit alpha'	20.29	5	5	5	83.5923	350	41.1871	8.55811
P19793	RXRA_HUMAN	RXRA	Retinoic acid receptor RXR-alpha	7.79	3	3	3	62.7991	462	50.7785	7.79639
P19801	AOC1_HUMAN	AOC1	Amiloride-sensitive amine oxidase [copper-containing]	11.72	8	8	9	251.492	751	85.3237	7.09326
P19823	ITIH2_HUMAN	ITIH2	Inter-alpha-trypsin inhibitor heavy chain H2	5.6	6	6	9	328.655	946	106.397	6.85889
P19838	NFKB1_HUMAN	NFKB1	Nuclear factor NF-kappa-B p105 subunit	8.99	5	5	6	142.203	968	105.29	5.40186
P20020	AT2B1_HUMAN	ATP2B1	Plasma membrane calcium-transporting ATPase 1	16.45	8	17	24	799.664	1258	138.668	6.03662	Multi-pass membrane protein
P20042	IF2B_HUMAN	EIF2S2	Eukaryotic translation initiation factor 2 subunit 2	59.16	16	16	21	553.614	333	38.3644	5.79541
P20062	TCO2_HUMAN	TCN2	Transcobalamin-2	8.2	2	2	2	41.7028	427	47.5046	7.00537
P20073	ANXA7_HUMAN	ANXA7	Annexin A7	24.8	10	10	12	331.61	488	52.7058	5.68115	Cell membrane
P20290	BTF3_HUMAN	BTF3	Transcription factor BTF3	45.63	6	6	12	322.493	206	22.1544	9.37842
P20333	TNR1B_HUMAN	TNFRSF1B	Tumor necrosis factor receptor superfamily member 1B	6.51	2	2	2	115.979	461	48.26	6.27783	Single-pass type I membrane protein
P20338	RAB4A_HUMAN	RAB4A	Ras-related protein Rab-4A	42.66	7	7	8	240.279	218	24.3742	6.07471	Peripheral membrane protein
P20339	RAB5A_HUMAN	RAB5A	Ras-related protein Rab-5A	34.88	2	5	5	195.558	215	23.6438	8.14795	Cell membrane, lipid-anchor
P20340	RAB6A_HUMAN	RAB6A	Ras-related protein Rab-6A	45.19	7	7	12	312.898	208	23.5779	5.5415	Cytoplasm or cell membrane
P20585	MSH3_HUMAN	MSH3	DNA mismatch repair protein Msh3	2.37	2	2	2	76.4265	1137	127.332	8.01611
P20618	PSB1_HUMAN	PSMB1	Proteasome subunit beta type-1	55.6	9	9	11	367.713	241	26.4724	8.1333
P20645	MPRD_HUMAN	M6PR	Cation-dependent mannose-6-phosphate receptor	29.6	5	5	9	376.802	277	30.9734	5.8335	Single-pass type I membrane protein
P20674	COX5A_HUMAN	COX5A	Cytochrome c oxidase subunit 5A, mitochondrial	33.33	5	5	8	236.59	150	16.7517	6.78564
P20700	LMNB1_HUMAN	LMNB1	Lamin-B1	43.52	19	21	30	1006.61	586	66.3676	5.16064
P20711	DDC_HUMAN	DDC	Aromatic-L-amino-acid decarboxylase	6.88	2	2	2	97.9433	480	53.8913	7.1958
P20810	ICAL_HUMAN	CAST	Calpastatin	28.11	13	13	18	532.378	708	76.5263	5.07178
P20823	HNF1A_HUMAN	HNF1A	Hepatocyte nuclear factor 1-alpha	3.65	2	2	2	85.5575	631	67.315	6.23975
P20839	IMDH1_HUMAN	IMPDH1	Inosine-5'-monophosphate dehydrogenase 1	15.95	5	5	5	174.24	514	55.3705	6.90283
P20930	FILA_HUMAN	FLG	Filaggrin	5.39	6	6	8	243.688	4061	434.922	9.24658
P20933	ASPG_HUMAN	AGA	N(4)-(beta-N-acetylglucosaminyl)-L-asparaginase	7.23	2	2	2	46.349	346	37.1843	6.27783
P20936	RASA1_HUMAN	RASA1	Ras GTPase-activating protein 1	40.59	30	30	49	1418.22	1047	116.329	6.53662	Cytoplasm or cell membrane
P20962	PTMS_HUMAN	PTMS	Parathymosin	22.55	2	2	2	72.9361	102	11.5232	4.15771
P21217	FUT3_HUMAN	FUT3	Galactoside 3(4)-L-fucosyltransferase	36.01	8	8	16	366.596	361	42.0902	9.01221
P21281	VATB2_HUMAN	ATP6V1B2	V-type proton ATPase subunit B, brain isoform	36.59	16	16	22	560.951	511	56.4649	5.80811
P21283	VATC1_HUMAN	ATP6V1C1	V-type proton ATPase subunit C 1	13.61	5	5	5	158.47	382	43.914	7.45947
P21291	CSRP1_HUMAN	CSRP1	Cysteine and glycine-rich protein 1	64.77	9	9	19	734.131	193	20.5538	8.57275
P21333	FLNA_HUMAN	FLNA	Filamin-A	30.41	51	56	80	2396.42	2647	280.564	6.06201
P21359	NF1_HUMAN	NF1	Neurofibromin	13.98	30	30	39	1279.35	2839	319.168	7.38623
P21397	AOFA_HUMAN	MAOA	Amine oxidase [flavin-containing] A	28.65	10	12	17	490.148	527	59.6435	7.85498
P21399	ACOC_HUMAN	ACO1	Cytoplasmic aconitate hydratase	31.72	20	20	29	737.976	889	98.3366	6.68311
P21589	5NTD_HUMAN	NT5E	5'-nucleotidase	52.61	23	23	43	1408.63	574	63.3275	7.03467	Lipid-anchor, GPI-anchor
P21695	GPDA_HUMAN	GPD1	Glycerol-3-phosphate dehydrogenase [NAD(+)], cytoplasmic	12.61	3	3	3	133.047	349	37.5433	6.17627
P21709	EPHA1_HUMAN	EPHA1	Ephrin type-A receptor 1	6.97	5	5	6	257.602	976	108.058	6.63916	Single-pass type I membrane protein
P21741	MK_HUMAN	MDK	Midkine	34.27	6	6	12	441.086	143	15.575	9.78857
P21796	VDAC1_HUMAN	VDAC1	Voltage-dependent anion-selective channel protein 1	83.75	19	19	63	2312.6	283	30.7536	8.54346	Multi-pass membrane protein
P21860	ERBB3_HUMAN	ERBB3	Receptor tyrosine-protein kinase erbB-3	6.56	6	6	6	203.802	1342	148.002	6.55127	Single-pass type I membrane protein
P21912	SDHB_HUMAN	SDHB	Succinate dehydrogenase [ubiquinone] iron-sulfur subunit, mitochondrial	17.5	4	4	4	102.05	280	31.6088	8.76318
P21926	CD9_HUMAN	CD9	CD9 antigen	26.32	6	6	45	1044.67	228	25.399	7.15186	Multi-pass membrane protein
P21953	ODBB_HUMAN	BCKDHB	2-oxoisovalerate dehydrogenase subunit beta, mitochondrial	7.65	2	2	2	53.5914	392	43.0949	6.29053
P21964	COMT_HUMAN	COMT	Catechol O-methyltransferase	52.4	12	12	16	459.027	271	30.0176	5.46533
P22033	MUTA_HUMAN	MUT	Methylmalonyl-CoA mutase, mitochondrial	15.73	8	8	10	240.821	750	83.0818	6.93213
P22059	OSBP1_HUMAN	OSBP	Oxysterol-binding protein 1	33.46	21	21	26	822.406	807	89.3646	7.29834
P22061	PIMT_HUMAN	PCMT1	Protein-L-isoaspartate(D-aspartate) O-methyltransferase	44.49	7	7	8	302.649	227	24.6206	7.21045
P22083	FUT4_HUMAN	FUT4	Alpha-(1,3)-fucosyltransferase 4	4.53	2	2	2	61.3338	530	59.047	10.0083	Single-pass type I membrane protein
P22087	FBRL_HUMAN	FBL	rRNA 2'-O-methyltransferase fibrillarin	57.01	13	13	26	873.135	321	33.7634	10.1841
P22102	PUR2_HUMAN	GART	Trifunctional purine biosynthetic protein adenosine-3	41.29	33	33	53	1747.9	1010	107.699	6.69775
P22234	PUR6_HUMAN	PAICS	Multifunctional protein ADE2	63.06	26	26	60	1928.04	425	47.0491	7.2251
P22307	NLTP_HUMAN	SCP2	Non-specific lipid-transfer protein	25.59	13	13	19	621.44	547	58.9556	6.88818
P22309	UD11_HUMAN	UGT1A1	UDP-glucuronosyltransferase 1-1	30.96	5	12	24	614.137	533	59.5526	8.00146
P22314	UBA1_HUMAN	UBA1	Ubiquitin-like modifier-activating enzyme 1	49.15	37	37	75	2363.31	1058	117.774	5.75732
P22392	NDKB_HUMAN	NME2	Nucleoside diphosphate kinase B	79.61	7	12	33	748.26	152	17.2869	8.41162
P22413	ENPP1_HUMAN	ENPP1	Ectonucleotide pyrophosphatase/phosphodiesterase family member 1	9.3	5	5	6	157.955	925	104.857	7.13721	Cell membrane
P22455	FGFR4_HUMAN	FGFR4	Fibroblast growth factor receptor 4	4.36	2	3	5	127.43	802	87.899	6.81494	Single-pass type I membrane protein
P22528	SPR1B_HUMAN	SPRR1B	Cornifin-B	51.69	2	3	7	194.017	89	9.88093	8.48486
P22532	SPR2D_HUMAN	SPRR2D	Small proline-rich protein 2D	61.11	3	3	4	118.589	72	7.89962	8.36768
P22570	ADRO_HUMAN	FDXR	NADPH:adrenodoxin oxidoreductase, mitochondrial	44.4	16	16	19	473.487	491	53.803	8.44092
P22626	ROA2_HUMAN	HNRNPA2B1	Heterogeneous nuclear ribonucleoproteins A2/B1	62.32	21	21	70	2211.15	353	37.4067	8.95361
P22670	RFX1_HUMAN	RFX1	MHC class II regulatory factor RFX1	2.35	2	2	2	84.4165	979	104.693	6.29053
P22676	CALB2_HUMAN	CALB2	Calretinin	32.47	6	6	7	175.903	271	31.5196	5.14795
P22681	CBL_HUMAN	CBL	E3 ubiquitin-protein ligase CBL	2.32	2	2	2	46.9022	906	99.5693	6.53662	Cytoplasm or cell membrane
P22692	IBP4_HUMAN	IGFBP4	Insulin-like growth factor-binding protein 4	20.93	4	4	5	142.943	258	27.9155	7.15186
P22695	QCR2_HUMAN	UQCRC2	Cytochrome b-c1 complex subunit 2, mitochondrial	58.5	18	18	29	890.3	453	48.4129	8.63135
P23142	FBLN1_HUMAN	FBLN1	Fibulin-1	7.68	4	4	4	98.2936	703	77.1624	5.22412
P23193	TCEA1_HUMAN	TCEA1	Transcription elongation factor A protein 1	33.22	8	8	11	349.082	301	33.948	8.38232
P23229	ITA6_HUMAN	ITGA6	Integrin alpha-6	54.6	58	58	337	10245	1130	126.526	6.60986	Single-pass type I membrane protein
P23246	SFPQ_HUMAN	SFPQ	Splicing factor, proline- and glutamine-rich	23.62	12	12	23	653.389	707	76.1016	9.43701
P23258	TBG1_HUMAN	TUBG1	Tubulin gamma-1 chain	31.26	13	13	18	534.322	451	51.1378	6.13818
P23284	PPIB_HUMAN	PPIB	Peptidyl-prolyl cis-trans isomerase B	60.65	15	15	30	1015.51	216	23.7275	9.40771	Cytoplasm or cell membrane
P23368	MAOM_HUMAN	ME2	NAD-dependent malic enzyme, mitochondrial	25.17	11	11	15	434.757	584	65.4018	7.60596
P23381	SYWC_HUMAN	WARS	Tryptophan--tRNA ligase, cytoplasmic	37.37	13	13	15	533.197	471	53.1316	6.22705
P23396	RS3_HUMAN	RPS3	40S ribosomal protein S3	64.2	19	19	65	1551.86	243	26.6714	9.65674
P23434	GCSH_HUMAN	GCSH	Glycine cleavage system H protein, mitochondrial	25.43	3	3	3	138.495	173	18.8726	4.88135
P23443	KS6B1_HUMAN	RPS6KB1	Ribosomal protein S6 kinase beta-1	5.71	2	2	2	40.6516	525	59.1018	6.65381	Cytoplasm or cell membrane
P23458	JAK1_HUMAN	JAK1	Tyrosine-protein kinase JAK1	33.71	31	32	40	1079.85	1154	133.191	7.54736
P23469	PTPRE_HUMAN	PTPRE	Receptor-type tyrosine-protein phosphatase epsilon	18	8	8	11	275.447	700	80.59	7.02002	Single-pass type I membrane protein
P23526	SAHH_HUMAN	AHCY	Adenosylhomocysteinase	43.98	19	19	37	1219.25	432	47.6852	6.34131
P23527	H2B1O_HUMAN	HIST1H2BO	Histone H2B type 1-O	62.7	2	10	76	2716.37	126	13.8976	10.3159
P23528	COF1_HUMAN	CFL1	Cofilin-1	78.92	13	14	104	3179.74	166	18.4907	8.08936	Cytoplasm or cell membrane
P23588	IF4B_HUMAN	EIF4B	Eukaryotic translation initiation factor 4B	22.09	8	8	11	273.461	611	69.1103	5.73193
P23634	AT2B4_HUMAN	ATP2B4	Plasma membrane calcium-transporting ATPase 4	20.95	12	21	28	850.429	1241	137.833	6.59521	Multi-pass membrane protein
P23677	IP3KA_HUMAN	ITPKA	Inositol-trisphosphate 3-kinase A	31.67	12	12	13	472.187	461	50.977	7.6499
P23743	DGKA_HUMAN	DGKA	Diacylglycerol kinase alpha	10.07	5	5	6	160.295	735	82.5767	6.72705	Cytoplasm or cell membrane
P23786	CPT2_HUMAN	CPT2	Carnitine O-palmitoyltransferase 2, mitochondrial	24.62	13	13	15	401.821	658	73.7304	8.17725
P23919	KTHY_HUMAN	DTYMK	Thymidylate kinase	51.42	12	12	22	547.055	212	23.8045	8.26514
P23921	RIR1_HUMAN	RRM1	Ribonucleoside-diphosphate reductase large subunit	33.21	18	18	22	621.165	792	90.0125	7.15186
P24386	RAE1_HUMAN	CHM	Rab proteins geranylgeranyltransferase component A 1	8.58	5	5	5	125.895	653	73.4286	4.75439
P24534	EF1B_HUMAN	EEF1B2	Elongation factor 1-beta	31.11	4	4	5	280.563	225	24.7483	4.66553
P24539	AT5F1_HUMAN	ATP5F1	ATP synthase F(0) complex subunit B1, mitochondrial	23.44	5	5	14	532.403	256	28.8903	9.36377
P24557	THAS_HUMAN	TBXAS1	Thromboxane-A synthase	4.13	2	2	2	74.0393	533	60.4791	7.62061
P24666	PPAC_HUMAN	ACP1	Low molecular weight phosphotyrosine protein phosphatase	56.33	8	8	14	497.863	158	18.0308	6.7417
P24752	THIL_HUMAN	ACAT1	Acetyl-CoA acetyltransferase, mitochondrial	49.18	17	17	23	672.098	427	45.1706	8.85107
P24821	TENA_HUMAN	TNC	Tenascin	16.95	24	24	31	960.928	2201	240.7	4.89404	Secreted
P24928	RPB1_HUMAN	POLR2A	DNA-directed RNA polymerase II subunit RPB1	7.06	8	8	8	257.685	1970	217.039	7.37158
P25098	ARBK1_HUMAN	ADRBK1	Beta-adrenergic receptor kinase 1	25.98	10	16	21	583.679	689	79.5224	7.28369
P25205	MCM3_HUMAN	MCM3	DNA replication licensing factor MCM3	46.29	31	31	45	1336.6	808	90.924	5.77002
P25311	ZA2G_HUMAN	AZGP1	Zinc-alpha-2-glycoprotein	34.56	8	8	11	356.677	298	34.2371	6.04932
P25325	THTM_HUMAN	MPST	3-mercaptopyruvate sulfurtransferase	46.8	10	10	20	595.286	297	33.1576	6.59521
P25398	RS12_HUMAN	RPS12	40S ribosomal protein S12	78.79	11	11	25	701.986	132	14.5055	7.21045
P25445	TNR6_HUMAN	FAS	Tumor necrosis factor receptor superfamily member 6	15.22	4	4	9	235.325	335	37.708	7.94287	Single-pass type I membrane protein
P25490	TYY1_HUMAN	YY1	Transcriptional repressor protein YY1	8.7	3	3	3	123.957	414	44.6847	6.25244
P25685	DNJB1_HUMAN	DNAJB1	DnaJ homolog subfamily B member 1	37.35	13	13	19	475.386	340	38.0204	8.63135
P25686	DNJB2_HUMAN	DNAJB2	DnaJ homolog subfamily B member 2	14.81	3	4	4	157.24	324	35.5584	5.94775
P25705	ATPA_HUMAN	ATP5A1	ATP synthase subunit alpha, mitochondrial	60.22	32	32	73	2447.02	553	59.7136	9.12939
P25774	CATS_HUMAN	CTSS	Cathepsin S	23.56	5	5	6	187.048	331	37.4713	8.33838	Lysosome membrane
P25786	PSA1_HUMAN	PSMA1	Proteasome subunit alpha type-1	53.61	12	12	19	530.245	263	29.5369	6.60986
P25787	PSA2_HUMAN	PSMA2	Proteasome subunit alpha type-2	58.12	9	9	15	570.452	234	25.8823	7.43018
P25788	PSA3_HUMAN	PSMA3	Proteasome subunit alpha type-3	44.71	9	9	14	477.045	255	28.4151	5.32568
P25789	PSA4_HUMAN	PSMA4	Proteasome subunit alpha type-4	51.34	9	9	17	435.174	261	29.4652	7.72314
P25815	S100P_HUMAN	S100P	Protein S100-P	77.89	7	7	31	1069.59	95	10.3932	4.88135	Cytoplasm or cell membrane
P26006	ITA3_HUMAN	ITGA3	Integrin alpha-3	23.5	23	23	50	1503.64	1051	116.538	6.771	Single-pass type I membrane protein
P26010	ITB7_HUMAN	ITGB7	Integrin beta-7	2.51	2	2	2	52.3981	798	86.8468	6.03662	Single-pass type I membrane protein
P26045	PTN3_HUMAN	PTPN3	Tyrosine-protein phosphatase non-receptor type 3	6.13	4	4	4	121.521	913	103.924	7.03467	Peripheral membrane protein
P26196	DDX6_HUMAN	DDX6	Probable ATP-dependent RNA helicase DDX6	66.67	24	24	35	940.824	483	54.3823	8.66064
P26358	DNMT1_HUMAN	DNMT1	DNA (cytosine-5)-methyltransferase 1	16.83	20	20	22	567.997	1616	183.05	7.75244
P26368	U2AF2_HUMAN	U2AF2	Splicing factor U2AF 65 kDa subunit	20.21	9	9	14	428.477	475	53.4672	9.08545
P26373	RL13_HUMAN	RPL13	60S ribosomal protein L13	34.6	10	10	23	638.483	211	24.2465	11.6489
P26440	IVD_HUMAN	IVD	Isovaleryl-CoA dehydrogenase, mitochondrial	33.81	9	9	10	175.702	423	46.2896	8.19189
P26447	S10A4_HUMAN	S100A4	Protein S100-A4	28.71	4	4	10	241.62	101	11.7207	6.11279
P26583	HMGB2_HUMAN	HMGB2	High mobility group protein B2	37.32	6	8	13	550.151	209	24.0187	7.81104
P26599	PTBP1_HUMAN	PTBP1	Polypyrimidine tract-binding protein 1	38.79	14	14	33	1006.29	531	57.1856	9.17334
P26639	SYTC_HUMAN	TARS	Threonine--tRNA ligase, cytoplasmic	39.56	27	27	46	1485.84	723	83.3819	6.66846
P26640	SYVC_HUMAN	VARS	Valine--tRNA ligase	31.17	31	31	44	1396.65	1264	140.387	7.59131
P26641	EF1G_HUMAN	EEF1G	Elongation factor 1-gamma	44.16	17	17	52	1406.44	437	50.0871	6.66846	Single-pass type I membrane protein
P26885	FKBP2_HUMAN	FKBP2	Peptidyl-prolyl cis-trans isomerase FKBP2	33.1	5	5	9	351.844	142	15.6393	9.12939
P27105	STOM_HUMAN	STOM	Erythrocyte band 7 integral membrane protein	11.11	3	3	4	122.056	288	31.7107	7.88428	Multi-pass membrane protein
P27216	ANX13_HUMAN	ANXA13	Annexin A13	46.52	11	11	15	574.122	316	35.3932	5.60498	Apical cell membrane, lipid-anchor
P27338	AOFB_HUMAN	MAOB	Amine oxidase [flavin-containing] B	10.77	3	5	6	169.007	520	58.7252	7.50342
P27348	1433T_HUMAN	YWHAQ	14-3-3 protein theta	70.2	16	18	61	2282.6	245	27.7468	4.77979
P27361	MK03_HUMAN	MAPK3	Mitogen-activated protein kinase 3	38.52	7	11	16	500.568	379	43.1081	6.7417
P27448	MARK3_HUMAN	MARK3	MAP/microtubule affinity-regulating kinase 3	17.53	8	12	20	617.319	753	84.4361	9.56885
P27482	CALL3_HUMAN	CALML3	Calmodulin-like protein 3	44.3	5	6	7	231.086	149	16.88	4.42432	Cytoplasm or cell membrane
P27487	DPP4_HUMAN	DPP4	Dipeptidyl peptidase 4	16.97	11	11	13	330.727	766	88.2225	6.03662	Secreted
P27635	RL10_HUMAN	RPL10	60S ribosomal protein L10	50.93	12	12	18	453.508	214	24.5879	10.0815
P27694	RFA1_HUMAN	RPA1	Replication protein A 70 kDa DNA-binding subunit	26.14	10	10	14	403.048	616	68.0953	7.21045
P27695	APEX1_HUMAN	APEX1	DNA-(apurinic or apyrimidinic site) lyase	53.46	12	12	18	625.856	318	35.5322	8.11865
P27701	CD82_HUMAN	CD82	CD82 antigen	28.46	8	8	11	349.324	267	29.6058	5.23682	Multi-pass membrane protein
P27707	DCK_HUMAN	DCK	Deoxycytidine kinase	23.08	5	5	5	110.904	260	30.4991	5.21143
P27708	PYR1_HUMAN	CAD	CAD protein	34.34	53	53	79	2505.26	2225	242.829	6.45557
P27797	CALR_HUMAN	CALR	Calreticulin	38.61	15	15	46	1337.15	417	48.1118	4.43701
P27816	MAP4_HUMAN	MAP4	Microtubule-associated protein 4	6.6	5	5	5	161.147	1152	120.93	5.42725
P27824	CALX_HUMAN	CANX	Calnexin	38.18	23	23	50	1547.51	592	67.5259	4.60205
P27930	IL1R2_HUMAN	IL1R2	Interleukin-1 receptor type 2	7.04	2	2	2	86.1738	398	45.3922	7.89893	Single-pass type I membrane protein
P27986	P85A_HUMAN	PIK3R1	Phosphatidylinositol 3-kinase regulatory subunit alpha	13.12	8	9	10	319.914	724	83.5465	6.16357	Cytoplasm or cell membrane
P28062	PSB8_HUMAN	PSMB8	Proteasome subunit beta type-8	29.35	7	7	14	487.562	276	30.3346	7.43018
P28065	PSB9_HUMAN	PSMB9	Proteasome subunit beta type-9	8.68	2	2	2	81.3703	219	23.2495	5.03369
P28066	PSA5_HUMAN	PSMA5	Proteasome subunit alpha type-5	34.02	5	5	9	304.76	241	26.3942	4.79248
P28070	PSB4_HUMAN	PSMB4	Proteasome subunit beta type-4	41.29	8	8	12	371.793	264	29.1855	5.97314
P28072	PSB6_HUMAN	PSMB6	Proteasome subunit beta type-6	26.78	5	5	10	283.365	239	25.3414	4.91943
P28074	PSB5_HUMAN	PSMB5	Proteasome subunit beta type-5	42.59	9	9	12	421.251	263	28.4622	6.91748
P28288	ABCD3_HUMAN	ABCD3	ATP-binding cassette sub-family D member 3	24.13	13	13	19	545.023	659	75.4276	9.36377
P28290	SSFA2_HUMAN	SSFA2	Sperm-specific antigen 2	1.67	2	2	2	60.6275	1259	138.3	5.18604	Cytoplasm or cell membrane
P28331	NDUS1_HUMAN	NDUFS1	NADH-ubiquinone oxidoreductase 75 kDa subunit, mitochondrial	30.54	15	15	19	655.696	727	79.4165	6.22705
P28340	DPOD1_HUMAN	POLD1	DNA polymerase delta catalytic subunit	13.46	13	13	14	526.582	1107	123.553	7.03467
P28482	MK01_HUMAN	MAPK1	Mitogen-activated protein kinase 1	50	8	12	17	484.192	360	41.3632	6.97607
P28676	GRAN_HUMAN	GCA	Grancalcin	10.14	2	2	2	99.4599	217	23.9945	5.21143	Cytoplasm or cell membrane
P28715	ERCC5_HUMAN	ERCC5	DNA repair protein complementing XP-G cells	4.22	4	4	4	141.509	1186	133.027	5.22412
P28799	GRN_HUMAN	GRN	Granulins	14.67	7	7	22	561.77	593	63.4998	6.82959
P28838	AMPL_HUMAN	LAP3	Cytosol aminopeptidase	62.04	24	24	36	1158.23	519	56.1308	7.92822
P29083	T2EA_HUMAN	GTF2E1	General transcription factor IIE subunit 1	6.15	2	2	2	51.7355	439	49.421	4.81787
P29122	PCSK6_HUMAN	PCSK6	Proprotein convertase subtilisin/kexin type 6	4.64	4	4	4	168.178	969	106.351	7.6792	Secreted
P29144	TPP2_HUMAN	TPP2	Tripeptidyl-peptidase 2	49.32	47	47	67	1840.58	1249	138.263	6.31592
P29218	IMPA1_HUMAN	IMPA1	Inositol monophosphatase 1	19.49	4	4	5	202.396	277	30.1692	5.26221
P29317	EPHA2_HUMAN	EPHA2	Ephrin type-A receptor 2	42.21	32	34	65	1796.91	976	108.197	6.22705	Single-pass type I membrane protein
P29323	EPHB2_HUMAN	EPHB2	Ephrin type-B receptor 2	47.96	40	42	171	5905.49	1055	117.417	6.55127	Single-pass type I membrane protein
P29350	PTN6_HUMAN	PTPN6	Tyrosine-protein phosphatase non-receptor type 6	34.96	14	14	17	464.598	595	67.5191	7.78174
P29353	SHC1_HUMAN	SHC1	SHC-transforming protein 1	25.56	9	9	15	560.221	583	62.7825	6.44287
P29372	3MG_HUMAN	MPG	DNA-3-methyladenine glycosylase	14.77	4	4	7	149.804	298	32.8478	9.56885
P29401	TKT_HUMAN	TKT	Transketolase	65.81	27	27	66	1790.77	623	67.8347	7.66455
P29466	CASP1_HUMAN	CASP1	Caspase-1	35.64	13	13	14	318.25	404	45.1295	5.90967
P29590	PML_HUMAN	PML	Protein PML	14.06	9	9	9	382.619	882	97.4889	6.21436
P29597	TYK2_HUMAN	TYK2	Non-receptor tyrosine-protein kinase TYK2	12.89	10	11	13	285.536	1187	133.565	7.15186
P29622	KAIN_HUMAN	SERPINA4	Kallistatin	4.45	2	2	2	56.8119	427	48.5112	7.75244
P29692	EF1D_HUMAN	EEF1D	Elongation factor 1-delta	55.16	11	11	13	443.762	281	31.1028	5.0083
P29966	MARCS_HUMAN	MARCKS	Myristoylated alanine-rich C-kinase substrate	28.31	8	8	13	367.383	332	31.5359	4.44971
P29992	GNA11_HUMAN	GNA11	Guanine nucleotide-binding protein subunit alpha-11	23.4	4	7	12	379.183	359	42.0965	5.69385	Cell membrane, lipid-anchor
P30038	AL4A1_HUMAN	ALDH4A1	Delta-1-pyrroline-5-carboxylate dehydrogenase, mitochondrial	35.17	14	14	28	930.271	563	61.6806	8.07471
P30040	ERP29_HUMAN	ERP29	Endoplasmic reticulum resident protein 29	41.38	7	7	14	466.455	261	28.9752	7.31299
P30041	PRDX6_HUMAN	PRDX6	Peroxiredoxin-6	70.98	13	13	29	995.439	224	25.0192	6.37939
P30042	ES1_HUMAN	C21orf33	ES1 protein homolog, mitochondrial	29.48	4	4	4	88.4972	268	28.1527	8.26514
P30043	BLVRB_HUMAN	BLVRB	Flavin reductase (NADPH)	54.37	8	8	14	452.942	206	22.1054	7.6499
P30044	PRDX5_HUMAN	PRDX5	Peroxiredoxin-5, mitochondrial	36.45	7	7	13	351.355	214	22.0725	8.70459
P30046	DOPD_HUMAN	DDT	D-dopachrome decarboxylase	50	6	6	11	258.129	118	12.7037	7.29834
P30047	GFRP_HUMAN	GCHFR	GTP cyclohydrolase 1 feedback regulatory protein	32.14	3	3	6	205.234	84	9.69189	6.53662
P30048	PRDX3_HUMAN	PRDX3	Thioredoxin-dependent peroxide reductase, mitochondrial	53.13	11	11	23	621.963	256	27.6752	7.78174
P30049	ATPD_HUMAN	ATP5D	ATP synthase subunit delta, mitochondrial	17.26	3	3	6	218.941	168	17.4792	5.49072
P30050	RL12_HUMAN	RPL12	60S ribosomal protein L12	54.55	6	6	28	901.388	165	17.8075	9.42236
P30084	ECHM_HUMAN	ECHS1	Enoyl-CoA hydratase, mitochondrial	43.1	10	10	15	575.479	290	31.3671	8.07471
P30085	KCY_HUMAN	CMPK1	UMP-CMP kinase	62.76	12	12	23	747.917	196	22.2083	5.56689
P30086	PEBP1_HUMAN	PEBP1	Phosphatidylethanolamine-binding protein 1	75.4	12	12	21	720.92	187	21.0437	7.53271	Cytoplasm or cell membrane
P30101	PDIA3_HUMAN	PDIA3	Protein disulfide-isomerase A3	70.3	38	39	126	3644.39	505	56.7468	6.354
P30153	2AAA_HUMAN	PPP2R1A	Serine/threonine-protein phosphatase 2A 65 kDa regulatory subunit A alpha isoform	54.16	22	28	42	1308.61	589	65.2669	5.10986
P30154	2AAB_HUMAN	PPP2R1B	Serine/threonine-protein phosphatase 2A 65 kDa regulatory subunit A beta isoform	27.95	7	13	20	599.959	601	66.1715	4.94482
P30260	CDC27_HUMAN	CDC27	Cell division cycle protein 27 homolog	4.49	3	3	3	78.565	824	91.8093	7.02002
P30405	PPIF_HUMAN	PPIF	Peptidyl-prolyl cis-trans isomerase F, mitochondrial	32.37	3	3	6	143.649	207	22.0262	9.37842
P30419	NMT1_HUMAN	NMT1	Glycylpeptide N-tetradecanoyltransferase 1	32.06	11	11	17	593.412	496	56.7699	7.79639
P30443	1A01_HUMAN	HLA-A	HLA class I histocompatibility antigen, A-1 alpha chain	52.33	9	16	66	1970.84	365	40.8202	6.53662	Cell membrane
P30460	1B08_HUMAN	HLA-B	HLA class I histocompatibility antigen, B-8 alpha chain	53.59	7	14	44	1292.54	362	40.3058	5.70654	Cell membrane
P30511	HLAF_HUMAN	HLA-F	HLA class I histocompatibility antigen, alpha chain F	19.65	2	4	12	379.687	346	39.0374	5.56689	Cell membrane
P30519	HMOX2_HUMAN	HMOX2	Heme oxygenase 2	25.63	5	5	7	246.781	316	36.0098	5.41455
P30520	PURA2_HUMAN	ADSS	Adenylosuccinate synthetase isozyme 2	35.75	12	12	14	443.863	456	50.0658	6.55127
P30533	AMRP_HUMAN	LRPAP1	Alpha-2-macroglobulin receptor-associated protein	31.93	9	9	13	324.479	357	41.4409	8.77783	Single-pass type I membrane protein
P30536	TSPOA_HUMAN	TSPO	Translocator protein	33.73	3	3	4	136.11	169	18.8156	9.36377
P30566	PUR8_HUMAN	ADSL	Adenylosuccinate lyase	22.73	8	8	12	354.501	484	54.854	7.10791
P30622	CLIP1_HUMAN	CLIP1	CAP-Gly domain-containing linker protein 1	5.56	5	7	7	243.979	1438	162.147	5.36377
P30626	SORCN_HUMAN	SRI	Sorcin	41.41	7	7	16	386.874	198	21.6624	5.59229	Peripheral membrane protein
P30711	GSTT1_HUMAN	GSTT1	Glutathione S-transferase theta-1	35.83	9	9	14	393.971	240	27.3176	7.48877
P30740	ILEU_HUMAN	SERPINB1	Leukocyte elastase inhibitor	60.16	21	22	46	1318.3	379	42.7147	6.27783
P30825	CTR1_HUMAN	SLC7A1	High affinity cationic amino acid transporter 1	8.11	4	4	9	246.875	629	67.5941	5.42725	Multi-pass membrane protein
P30837	AL1B1_HUMAN	ALDH1B1	Aldehyde dehydrogenase X, mitochondrial	37.72	14	14	20	784.231	517	57.1702	6.80029
P30838	AL3A1_HUMAN	ALDH3A1	Aldehyde dehydrogenase, dimeric NADP-preferring	43.05	20	21	42	1208.15	453	50.3628	6.53662
P30876	RPB2_HUMAN	POLR2B	DNA-directed RNA polymerase II subunit RPB2	18.57	18	18	23	567.939	1174	133.811	6.87354
P30989	NTR1_HUMAN	NTSR1	Neurotensin receptor type 1	12.68	4	4	5	242.587	418	46.2289	9.34912	Multi-pass membrane protein
P31040	SDHA_HUMAN	SDHA	Succinate dehydrogenase [ubiquinone] flavoprotein subunit, mitochondrial	32.23	16	16	24	902.758	664	72.6453	7.38623
P31146	COR1A_HUMAN	CORO1A	Coronin-1A	11.5	4	4	4	122.861	461	50.9938	6.68311	Cytoplasm or cell membrane
P31150	GDIA_HUMAN	GDI1	Rab GDP dissociation inhibitor alpha	37.81	6	16	31	1003.59	447	50.5501	5.13525
P31151	S10A7_HUMAN	S100A7	Protein S100-A7	31.68	3	3	3	84.844	101	11.4636	6.771	Cytoplasm or cell membrane
P31153	METK2_HUMAN	MAT2A	S-adenosylmethionine synthase isoform type-2	41.77	11	11	14	481.101	395	43.6333	6.48096
P31350	RIR2_HUMAN	RRM2	Ribonucleoside-diphosphate reductase subunit M2	14.65	4	4	4	128.209	389	44.8488	5.37646
P31431	SDC4_HUMAN	SDC4	Syndecan-4	22.73	5	5	13	366.01	198	21.628	4.50049	Single-pass type I membrane protein
P31641	SC6A6_HUMAN	SLC6A6	Sodium- and chloride-dependent taurine transporter	6.13	4	4	6	182.116	620	69.7836	7.38623	Multi-pass membrane protein
P31689	DNJA1_HUMAN	DNAJA1	DnaJ homolog subfamily A member 1	49.12	17	17	23	572.075	397	44.8395	7.07861
P31751	AKT2_HUMAN	AKT2	RAC-beta serine/threonine-protein kinase	11.43	5	5	5	158.982	481	55.7331	6.3667	Peripheral membrane protein, early endosome
P31930	QCR1_HUMAN	UQCRC1	Cytochrome b-c1 complex subunit 1, mitochondrial	50.63	16	16	28	850.842	480	52.6124	6.3667
P31937	3HIDH_HUMAN	HIBADH	3-hydroxyisobutyrate dehydrogenase, mitochondrial	27.68	8	8	9	338.733	336	35.3058	8.1333
P31939	PUR9_HUMAN	ATIC	Bifunctional purine biosynthesis protein PURH	79.9	40	40	67	1932.45	592	64.5753	6.7124
P31942	HNRH3_HUMAN	HNRNPH3	Heterogeneous nuclear ribonucleoprotein H3	7.8	2	2	3	118.662	346	36.9031	6.87354
P31943	HNRH1_HUMAN	HNRNPH1	Heterogeneous nuclear ribonucleoprotein H	39.2	7	12	37	1003.72	449	49.1984	6.30322
P31946	1433B_HUMAN	YWHAB	14-3-3 protein beta/alpha	73.98	13	18	107	3725.04	246	28.0648	4.83057
P31947	1433S_HUMAN	SFN	14-3-3 protein sigma	54.03	10	12	23	720.252	248	27.7567	4.7417
P31948	STIP1_HUMAN	STIP1	Stress-induced-phosphoprotein 1	45.12	25	25	36	1077.65	543	62.5994	6.80029
P31949	S10AB_HUMAN	S100A11	Protein S100-A11	68.57	6	6	88	2885.6	105	11.7328	7.12256	Cytoplasm or cell membrane
P32119	PRDX2_HUMAN	PRDX2	Peroxiredoxin-2	67.17	13	14	41	1122.16	198	21.8782	5.97314	Cytoplasm or cell membrane
P32121	ARRB2_HUMAN	ARRB2	Beta-arrestin-2	19.32	5	6	6	167.756	409	46.0768	7.69385	Cytoplasm or cell membrane
P32320	CDD_HUMAN	CDA	Cytidine deaminase	41.78	3	3	6	171.431	146	16.1739	6.91748
P32321	DCTD_HUMAN	DCTD	Deoxycytidylate deaminase	20.79	3	3	4	159.576	178	20.0028	7.56201
P32322	P5CR1_HUMAN	PYCR1	Pyrroline-5-carboxylate reductase 1, mitochondrial	60.5	12	13	26	974.277	319	33.3396	7.60596
P32456	GBP2_HUMAN	GBP2	Interferon-induced guanylate-binding protein 2	9.98	4	4	6	105.087	591	67.1664	5.70654
P32519	ELF1_HUMAN	ELF1	ETS-related transcription factor Elf-1	10.02	4	4	5	194.716	619	67.4561	5.21143
P32929	CGL_HUMAN	CTH	Cystathionine gamma-lyase	6.67	2	2	2	42.578	405	44.4795	6.69775
P32969	RL9_HUMAN	RPL9	60S ribosomal protein L9	63.54	11	11	37	914.757	192	21.8498	9.94971
P33121	ACSL1_HUMAN	ACSL1	Long-chain-fatty-acid--CoA ligase 1	20.2	12	13	18	584.595	698	77.8929	7.15186
P33176	KINH_HUMAN	KIF5B	Kinesin-1 heavy chain	38.73	30	30	49	1673.63	963	109.617	6.50732
P33240	CSTF2_HUMAN	CSTF2	Cleavage stimulation factor subunit 2	8.15	4	4	5	173.74	577	60.9205	6.82959
P33316	DUT_HUMAN	DUT	Deoxyuridine 5'-triphosphate nucleotidohydrolase, mitochondrial	34.92	8	8	14	476.253	252	26.5466	9.36377
P33527	MRP1_HUMAN	ABCC1	Multidrug resistance-associated protein 1	24.76	26	26	31	886.867	1531	171.481	7.10791	Multi-pass membrane protein
P33897	ABCD1_HUMAN	ABCD1	ATP-binding cassette sub-family D member 1	8.46	4	4	4	238.013	745	82.8845	8.95361
P33908	MA1A1_HUMAN	MAN1A1	Mannosyl-oligosaccharide 1,2-alpha-mannosidase IA	11.94	5	5	6	211.138	653	72.9223	6.46826
P33981	TTK_HUMAN	TTK	Dual specificity protein kinase TTK	3.5	2	2	2	61.0367	857	97.0111	8.1626
P33991	MCM4_HUMAN	MCM4	DNA replication licensing factor MCM4	27	19	19	27	853.349	863	96.4976	6.7417
P33992	MCM5_HUMAN	MCM5	DNA replication licensing factor MCM5	27.38	16	16	22	697.431	734	82.2332	8.36768
P33993	MCM7_HUMAN	MCM7	DNA replication licensing factor MCM7	42.84	24	24	46	1582.56	719	81.2566	6.45557
P34059	GALNS_HUMAN	GALNS	N-acetylgalactosamine-6-sulfatase	12.26	4	4	4	93.5624	522	57.9891	6.7417
P34896	GLYC_HUMAN	SHMT1	Serine hydroxymethyltransferase, cytosolic	24.02	8	9	10	330.412	483	53.049	7.7085
P34897	GLYM_HUMAN	SHMT2	Serine hydroxymethyltransferase, mitochondrial	60.52	22	23	42	1380.58	504	55.9577	8.52881
P34913	HYES_HUMAN	EPHX2	Bifunctional epoxide hydrolase 2	20.9	7	7	9	225.76	555	62.5747	6.27783
P34932	HSP74_HUMAN	HSPA4	Heat shock 70 kDa protein 4	51.07	32	35	55	1594.62	840	94.2712	5.18604	Cytoplasm or cell membrane
P34947	GRK5_HUMAN	GRK5	G protein-coupled receptor kinase 5	8.81	4	4	4	181.721	590	67.7433	8.104	Cytoplasm or cell membrane
P34949	MPI_HUMAN	MPI	Mannose-6-phosphate isomerase	26.24	9	9	13	451.551	423	46.6258	5.94775
P35052	GPC1_HUMAN	GPC1	Glypican-1	17.2	7	7	7	243.556	558	61.641	7.29834	Cell membrane, lipid-anchor
P35219	CAH8_HUMAN	CA8	Carbonic anhydrase-related protein	11.38	2	2	2	97.8478	290	32.9525	4.85596
P35221	CTNA1_HUMAN	CTNNA1	Catenin alpha-1	67.77	47	47	106	3453.54	906	100.009	6.29053
P35222	CTNB1_HUMAN	CTNNB1	Catenin beta-1	57.11	27	31	79	2360.38	781	85.4422	5.85889
P35232	PHB_HUMAN	PHB	Prohibitin	80.15	16	16	33	995.572	272	29.7859	5.75732	Single-pass type I membrane protein
P35237	SPB6_HUMAN	SERPINB6	Serpin B6	44.68	14	14	24	656.638	376	42.5941	5.2749
P35240	MERL_HUMAN	NF2	Merlin	9.92	5	5	5	153.854	595	69.646	6.46826	Peripheral membrane protein
P35244	RFA3_HUMAN	RPA3	Replication protein A 14 kDa subunit	39.67	3	3	3	123.95	121	13.5599	5.08447
P35249	RFC4_HUMAN	RFC4	Replication factor C subunit 4	40.22	12	12	13	450.443	363	39.6569	8.01611
P35250	RFC2_HUMAN	RFC2	Replication factor C subunit 2	25.99	6	6	6	191.482	354	39.1321	6.44287
P35251	RFC1_HUMAN	RFC1	Replication factor C subunit 1	7.14	6	6	7	342.82	1148	128.175	9.36377
P35268	RL22_HUMAN	RPL22	60S ribosomal protein L22	61.72	6	6	11	364.314	128	14.7778	9.18799
P35269	T2FA_HUMAN	GTF2F1	General transcription factor IIF subunit 1	15.09	5	5	6	164.787	517	58.2051	7.48877
P35270	SPRE_HUMAN	SPR	Sepiapterin reductase	45.59	9	9	12	538.082	261	28.0308	8.04541
P35321	SPR1A_HUMAN	SPRR1A	Cornifin-A	51.69	2	3	12	327.943	89	9.87088	8.48486	Cytoplasm or cell membrane
P35527	K1C9_HUMAN	KRT9	Keratin, type I cytoskeletal 9	64.21	29	29	68	2174.97	623	62.0268	5.23682
P35558	PCKGC_HUMAN	PCK1	Phosphoenolpyruvate carboxykinase, cytosolic [GTP]	28.14	13	14	18	559.607	622	69.1497	6.13818
P35573	GDE_HUMAN	AGL	Glycogen debranching enzyme	21.54	23	23	24	662.299	1532	174.652	6.75635
P35579	MYH9_HUMAN	MYH9	Myosin-9	61.94	110	131	394	13128	1960	226.392	5.60498	Cytoplasm or cell membrane
P35580	MYH10_HUMAN	MYH10	Myosin-10	11.03	2	23	47	1297.93	1976	228.858	5.5415
P35606	COPB2_HUMAN	COPB2	Coatomer subunit beta'	44.92	33	33	46	1270.63	906	102.422	5.2749
P35611	ADDA_HUMAN	ADD1	Alpha-adducin	30.8	15	15	22	743.407	737	80.9047	5.8335
P35613	BASI_HUMAN	BSG	Basigin	25.71	7	7	15	512.898	385	42.1741	5.65576	Melanosome
P35626	ARBK2_HUMAN	ADRBK2	Beta-adrenergic receptor kinase 2	12.65	2	8	10	343.03	688	79.6583	7.62061	Cell junction, synapse, postsynapse
P35637	FUS_HUMAN	FUS	RNA-binding protein FUS	10.84	5	5	7	192.722	526	53.3938	9.36377
P35658	NU214_HUMAN	NUP214	Nuclear pore complex protein Nup214	12.78	15	15	16	480.153	2090	213.488	7.47412
P35659	DEK_HUMAN	DEK	Protein DEK	40.53	15	15	19	598.531	375	42.6479	8.55811
P35754	GLRX1_HUMAN	GLRX	Glutaredoxin-1	55.66	6	6	11	420.453	106	11.7682	8.08936
P35813	PPM1A_HUMAN	PPM1A	Protein phosphatase 1A	24.35	6	8	8	216.727	382	42.4207	5.36377
P35908	K22E_HUMAN	KRT2	Keratin, type II cytoskeletal 2 epidermal	54.77	22	31	86	3505.55	639	65.3932	8.00146
P35914	HMGCL_HUMAN	HMGCL	Hydroxymethylglutaryl-CoA lyase, mitochondrial	23.08	8	8	10	475.859	325	34.3378	8.54346
P35998	PRS7_HUMAN	PSMC2	26S protease regulatory subunit 7	54.73	19	19	26	857.896	433	48.6031	5.94775
P36404	ARL2_HUMAN	ARL2	ADP-ribosylation factor-like protein 2	38.04	6	6	7	213.372	184	20.8649	6.34131
P36405	ARL3_HUMAN	ARL3	ADP-ribosylation factor-like protein 3	45.6	7	7	8	198.712	182	20.4428	7.23975
P36507	MP2K2_HUMAN	MAP2K2	Dual specificity mitogen-activated protein kinase kinase 2	24.25	5	10	14	340.316	400	44.3961	6.55127
P36542	ATPG_HUMAN	ATP5C1	ATP synthase subunit gamma, mitochondrial	36.91	8	8	9	295.403	298	32.9753	9.21729
P36543	VATE1_HUMAN	ATP6V1E1	V-type proton ATPase subunit E 1	18.58	5	5	8	267.076	226	26.1288	8.00146
P36551	HEM6_HUMAN	CPOX	Oxygen-dependent coproporphyrinogen-III oxidase, mitochondrial	27.09	10	10	15	387.488	454	50.12	8.25049
P36578	RL4_HUMAN	RPL4	60S ribosomal protein L4	49.18	23	23	44	1234.17	427	47.6674	11.063
P36639	8ODP_HUMAN	NUDT1	7,8-dihydro-8-oxoguanine triphosphatase	14.21	3	3	3	94.2794	197	22.5051	5.2749
P36776	LONM_HUMAN	LONP1	Lon protease homolog, mitochondrial	36.39	24	24	34	955.51	959	106.422	6.39209
P36871	PGM1_HUMAN	PGM1	Phosphoglucomutase-1	34.7	13	13	23	799.415	562	61.4105	6.75635
P36915	GNL1_HUMAN	GNL1	Guanine nucleotide-binding protein-like 1	17.79	9	9	9	262.281	607	68.6185	5.79541
P36952	SPB5_HUMAN	SERPINB5	Serpin B5	69.33	21	21	35	1039.01	375	42.0734	6.04932	Secreted
P36957	ODO2_HUMAN	DLST	Dihydrolipoyllysine-residue succinyltransferase component of 2-oxoglutarate dehydrogenase complex, mitochondrial	20.09	8	8	15	441.62	453	48.7245	8.95361
P37108	SRP14_HUMAN	SRP14	Signal recognition particle 14 kDa protein	38.24	6	6	11	400.287	136	14.5608	10.0376
P37173	TGFR2_HUMAN	TGFBR2	TGF-beta receptor type-2	4.59	2	2	2	49.4609	567	64.5259	5.89697	Single-pass type I membrane protein
P37198	NUP62_HUMAN	NUP62	Nuclear pore glycoprotein p62	19.16	7	7	9	261.802	522	53.2225	5.31299
P37235	HPCL1_HUMAN	HPCAL1	Hippocalcin-like protein 1	47.67	8	8	9	358.203	193	22.299	5.35107	Cell membrane, lipid-anchor
P37268	FDFT_HUMAN	FDFT1	Squalene synthase	20.38	7	7	9	271.679	417	48.0842	6.53662
P37802	TAGL2_HUMAN	TAGLN2	Transgelin-2	80.4	15	15	85	2769.64	199	22.3772	8.25049	Single-pass type I membrane protein
P37837	TALDO_HUMAN	TALDO1	Transaldolase	37.69	15	15	33	865.292	337	37.5165	6.81494
P38117	ETFB_HUMAN	ETFB	Electron transfer flavoprotein subunit beta	76.47	18	18	37	1072.39	255	27.8262	8.104
P38159	RBMX_HUMAN	RBMX	RNA-binding motif protein, X chromosome	24.81	10	10	14	362.665	391	42.3063	10.0522
P38432	COIL_HUMAN	COIL	Coilin	5.03	3	3	3	143.115	576	62.5699	9.0708
P38606	VATA_HUMAN	ATP6V1A	V-type proton ATPase catalytic subunit A	44.57	19	19	29	731.65	617	68.2605	5.51611	Cytoplasm or cell membrane
P38646	GRP75_HUMAN	HSPA9	Stress-70 protein, mitochondrial	50.52	32	32	92	3162.5	679	73.6348	6.16357	Cytoplasm or cell membrane
P38919	IF4A3_HUMAN	EIF4A3	Eukaryotic initiation factor 4A-III	29.44	10	11	15	485.072	411	46.8412	6.72705
P39019	RS19_HUMAN	RPS19	40S ribosomal protein S19	28.97	6	6	9	274.921	145	16.0505	10.3159
P39023	RL3_HUMAN	RPL3	60S ribosomal protein L3	35.98	16	16	39	1259.95	403	46.0798	10.1841
P39656	OST48_HUMAN	DDOST	Dolichyl-diphosphooligosaccharide--protein glycosyltransferase 48 kDa subunit	49.34	14	14	19	569.946	456	50.769	6.55127
P39687	AN32A_HUMAN	ANP32A	Acidic leucine-rich nuclear phosphoprotein 32 family member A	28.51	6	8	13	357.634	249	28.5683	4.09424
P39748	FEN1_HUMAN	FEN1	Flap endonuclease 1	20.26	7	7	12	542.632	380	42.5661	8.6167
P40121	CAPG_HUMAN	CAPG	Macrophage-capping protein	51.15	12	12	32	913.613	348	38.4745	6.18896
P40222	TXLNA_HUMAN	TXLNA	Alpha-taxilin	8.24	3	3	4	121.039	546	61.8532	6.52197	Cytoplasm or cell membrane
P40227	TCPZ_HUMAN	CCT6A	T-complex protein 1 subunit zeta	51.6	23	23	59	1801.75	531	57.9876	6.68311
P40306	PSB10_HUMAN	PSMB10	Proteasome subunit beta type-10	10.99	2	2	2	75.6002	273	28.9181	7.81104
P40429	RL13A_HUMAN	RPL13A	60S ribosomal protein L13a	39.41	9	9	24	606.532	203	23.5624	10.9312
P40616	ARL1_HUMAN	ARL1	ADP-ribosylation factor-like protein 1	30.94	5	5	5	160.99	181	20.4044	5.71924
P40763	STAT3_HUMAN	STAT3	Signal transducer and activator of transcription 3	38.31	18	18	25	1002.41	770	88.0114	6.30322	Cytoplasm or cell membrane
P40818	UBP8_HUMAN	USP8	Ubiquitin carboxyl-terminal hydrolase 8	7.87	7	7	9	301.015	1118	127.444	8.51416
P40925	MDHC_HUMAN	MDH1	Malate dehydrogenase, cytoplasmic	39.22	10	10	17	586.884	334	36.403	7.35693
P40926	MDHM_HUMAN	MDH2	Malate dehydrogenase, mitochondrial	58.88	19	19	51	1796.62	338	35.4807	8.67529
P40937	RFC5_HUMAN	RFC5	Replication factor C subunit 5	30.59	7	7	11	381.072	340	38.4722	7.1958
P40938	RFC3_HUMAN	RFC3	Replication factor C subunit 3	36.8	9	9	11	392.279	356	40.5299	8.33838
P40939	ECHA_HUMAN	HADHA	Trifunctional enzyme subunit alpha, mitochondrial	58.32	35	35	53	1807.45	763	82.9469	9.0415
P41091	IF2G_HUMAN	EIF2S3	Eukaryotic translation initiation factor 2 subunit 3	63.56	25	25	51	1364.11	472	51.0772	8.39697
P41208	CETN2_HUMAN	CETN2	Centrin-2	16.86	2	2	2	87.8081	172	19.7259	4.99561
P41214	EIF2D_HUMAN	EIF2D	Eukaryotic translation initiation factor 2D	15.07	5	5	6	190.675	584	64.6655	7.6499	Cytoplasm or cell membrane
P41223	BUD31_HUMAN	BUD31	Protein BUD31 homolog	34.03	5	5	5	167.713	144	16.9886	8.82178
P41226	UBA7_HUMAN	UBA7	Ubiquitin-like modifier-activating enzyme 7	5.63	4	4	4	55.3927	1012	111.624	6.03662
P41227	NAA10_HUMAN	NAA10	N-alpha-acetyltransferase 10	27.66	5	5	6	110.532	235	26.4419	5.64307
P41236	IPP2_HUMAN	PPP1R2	Protein phosphatase inhibitor 2	27.8	5	5	7	227.471	205	23.0009	4.7417
P41240	CSK_HUMAN	CSK	Tyrosine-protein kinase CSK	34.67	12	12	17	502.039	450	50.6717	7.06396	Cytoplasm or cell membrane
P41250	SYG_HUMAN	GARS	Glycine--tRNA ligase	42.08	21	21	38	1049.62	739	83.1126	7.03467
P41252	SYIC_HUMAN	IARS	Isoleucine--tRNA ligase, cytoplasmic	42.79	42	42	70	2041.14	1262	144.406	6.15088
P41440	S19A1_HUMAN	SLC19A1	Folate transporter 1	4.4	2	2	2	72.5128	591	64.827	8.95361	Multi-pass membrane protein
P41567	EIF1_HUMAN	EIF1	Eukaryotic translation initiation factor 1	75.22	6	6	10	294.757	113	12.7246	7.44482
P41743	KPCI_HUMAN	PRKCI	Protein kinase C iota type	14.09	6	6	10	287.99	596	68.2183	5.84619	Cytoplasm or cell membrane
P42025	ACTY_HUMAN	ACTR1B	Beta-centractin	22.34	2	5	5	186.178	376	42.2667	6.40479
P42126	ECI1_HUMAN	ECI1	Enoyl-CoA delta isomerase 1, mitochondrial	18.21	4	4	4	152.758	302	32.7952	8.54346
P42166	LAP2A_HUMAN	TMPO	Lamina-associated polypeptide 2, isoform alpha	44.67	14	22	30	869.856	694	75.4456	7.66455
P42167	LAP2B_HUMAN	TMPO	Lamina-associated polypeptide 2, isoforms beta/gamma	46.7	6	14	22	662.624	454	50.6395	9.37842
P42224	STAT1_HUMAN	STAT1	Signal transducer and activator of transcription 1-alpha/beta	29.33	17	17	24	729.018	750	87.2795	6.04932
P42226	STAT6_HUMAN	STAT6	Signal transducer and activator of transcription 6	5.08	4	4	4	95.5144	847	94.0752	6.22705
P42285	SK2L2_HUMAN	SKIV2L2	Superkiller viralicidic activity 2-like 2	16.51	13	13	14	321.131	1042	117.729	6.52197
P42330	AK1C3_HUMAN	AKR1C3	Aldo-keto reductase family 1 member C3	58.51	9	18	74	2026.89	323	36.8298	7.94287
P42336	PK3CA_HUMAN	PIK3CA	Phosphatidylinositol 4,5-bisphosphate 3-kinase catalytic subunit alpha isoform	2.72	3	3	3	102.556	1068	124.203	7.2251	Cytoplasm or cell membrane
P42338	PK3CB_HUMAN	PIK3CB	Phosphatidylinositol 4,5-bisphosphate 3-kinase catalytic subunit beta isoform	9.16	8	8	9	281.418	1070	122.683	7.09326
P42345	MTOR_HUMAN	MTOR	Serine/threonine-protein kinase mTOR	20.67	37	37	45	1139.58	2549	288.707	7.1665
P42356	PI4KA_HUMAN	PI4KA	Phosphatidylinositol 4-kinase alpha	6.75	11	11	12	257.754	2044	231.17	6.87354
P42566	EPS15_HUMAN	EPS15	Epidermal growth factor receptor substrate 15	13.06	8	8	10	304.563	896	98.5948	4.64014	Peripheral membrane protein
P42574	CASP3_HUMAN	CASP3	Caspase-3	17.69	2	2	2	56.3124	277	31.5875	6.53662	Cytoplasm or cell membrane
P42575	CASP2_HUMAN	CASP2	Caspase-2	8.63	3	3	3	95.9389	452	50.6524	6.81494
P42677	RS27_HUMAN	RPS27	40S ribosomal protein S27	26.19	4	4	5	94.0285	84	9.45484	9.45166
P42684	ABL2_HUMAN	ABL2	Abelson tyrosine-protein kinase 2	3.38	3	3	3	105.664	1182	128.263	8.07471
P42685	FRK_HUMAN	FRK	Tyrosine-protein kinase FRK	23.56	8	9	13	366.941	505	58.2173	6.66846
P42694	HELZ_HUMAN	HELZ	Probable helicase with zinc finger domain	3.4	6	6	6	178.169	1942	218.833	7.41553
P42695	CNDD3_HUMAN	NCAPD3	Condensin-2 complex subunit D3	3	3	3	3	85.4494	1498	168.783	7.50342
P42696	RBM34_HUMAN	RBM34	RNA-binding protein 34	12.09	4	4	4	145.545	430	48.5351	10.1108
P42704	LPPRC_HUMAN	LRPPRC	Leucine-rich PPR motif-containing protein, mitochondrial	44.4	53	53	90	3193.57	1394	157.805	6.12549	Cytoplasm or cell membrane
P42765	THIM_HUMAN	ACAA2	3-ketoacyl-CoA thiolase, mitochondrial	53.4	14	14	22	764.779	397	41.8976	8.08936
P42766	RL35_HUMAN	RPL35	60S ribosomal protein L35	30.08	4	4	18	525.13	123	14.5426	11.0483
P42858	HD_HUMAN	HTT	Huntingtin	5.6	14	14	15	460.894	3142	347.383	6.20166
P42892	ECE1_HUMAN	ECE1	Endothelin-converting enzyme 1	24.29	15	15	24	811.879	770	87.1082	5.88428	Single-pass type II membrane protein
P43007	SATT_HUMAN	SLC1A4	Neutral amino acid transporter A	22.18	7	7	17	567.709	532	55.6876	6.25244	Multi-pass membrane protein
P43034	LIS1_HUMAN	PAFAH1B1	Platelet-activating factor acetylhydrolase IB subunit alpha	46.34	15	15	19	644.331	410	46.6082	7.37158
P43155	CACP_HUMAN	CRAT	Carnitine O-acetyltransferase	17.25	8	8	8	292.983	626	70.8123	8.44092
P43243	MATR3_HUMAN	MATR3	Matrin-3	27.39	18	18	32	915.156	847	94.5648	6.25244
P43246	MSH2_HUMAN	MSH2	DNA mismatch repair protein Msh2	16.49	12	12	15	478.034	934	104.677	5.77002
P43304	GPDM_HUMAN	GPD2	Glycerol-3-phosphate dehydrogenase, mitochondrial	33.29	16	16	20	545.323	727	80.8016	7.69385
P43307	SSRA_HUMAN	SSR1	Translocon-associated protein subunit alpha	11.89	3	3	5	175.056	286	32.2153	4.48779
P43378	PTN9_HUMAN	PTPN9	Tyrosine-protein phosphatase non-receptor type 9	5.23	2	2	2	43.8513	593	67.9768	8.01611
P43405	KSYK_HUMAN	SYK	Tyrosine-protein kinase SYK	25.04	11	11	13	302.443	635	72.0203	8.25049	Cell membrane
P43487	RANG_HUMAN	RANBP1	Ran-specific GTPase-activating protein	37.31	5	5	7	195.791	201	23.2956	5.2876
P43490	NAMPT_HUMAN	NAMPT	Nicotinamide phosphoribosyltransferase	34.83	11	11	13	468.685	491	55.4866	7.15186
P43686	PRS6B_HUMAN	PSMC4	26S protease regulatory subunit 6B	39.71	12	12	19	412.214	418	47.3365	5.21143
P43897	EFTS_HUMAN	TSFM	Elongation factor Ts, mitochondrial	37.85	8	8	10	286.882	325	35.3682	8.38232
P45877	PPIC_HUMAN	PPIC	Peptidyl-prolyl cis-trans isomerase C	9.91	2	2	2	98.4848	212	22.7488	8.39697
P45880	VDAC2_HUMAN	VDAC2	Voltage-dependent anion-selective channel protein 2	54.76	12	12	26	797.304	294	31.5465	7.56201
P45954	ACDSB_HUMAN	ACADSB	Short/branched chain specific acyl-CoA dehydrogenase, mitochondrial	16.44	5	5	5	164.65	432	47.4553	6.99072
P45973	CBX5_HUMAN	CBX5	Chromobox protein homolog 5	32.98	4	5	7	254.626	191	22.2111	5.85889
P45974	UBP5_HUMAN	USP5	Ubiquitin carboxyl-terminal hydrolase 5	33.1	20	20	23	722.622	858	95.7253	5.03369
P46013	KI67_HUMAN	MKI67	Antigen KI-67	6.48	13	13	15	353.198	3256	358.474	9.45166
P46019	KPB2_HUMAN	PHKA2	Phosphorylase b kinase regulatory subunit alpha, liver isoform	1.7	2	2	3	94.6182	1235	138.32	6.44287
P46060	RAGP1_HUMAN	RANGAP1	Ran GTPase-activating protein 1	41.06	21	21	25	824.039	587	63.5023	4.67822
P46063	RECQ1_HUMAN	RECQL	ATP-dependent DNA helicase Q1	23.11	9	9	11	330.731	649	73.41	7.88428
P46087	NOP2_HUMAN	NOP2	Probable 28S rRNA (cytosine(4447)-C(5))-methyltransferase	16.13	10	10	12	513.756	812	89.2471	9.23193
P46108	CRK_HUMAN	CRK	Adapter molecule crk	37.5	7	7	8	205.153	304	33.81	5.5542	Cytoplasm or cell membrane
P46109	CRKL_HUMAN	CRKL	Crk-like protein	28.38	7	7	11	276.594	303	33.7559	6.7417
P46199	IF2M_HUMAN	MTIF2	Translation initiation factor IF-2, mitochondrial	3.99	2	2	2	47.3041	727	81.2665	7.15186
P46379	BAG6_HUMAN	BAG6	Large proline-rich protein BAG6	20.67	15	15	18	438.087	1132	119.334	5.60498
P46459	NSF_HUMAN	NSF	Vesicle-fusing ATPase	45.97	31	31	48	1644.24	744	82.5421	6.94678	Cytoplasm or cell membrane
P46531	NOTC1_HUMAN	NOTCH1	Neurogenic locus notch homolog protein 1	20.63	33	33	56	1723.37	2555	272.323	5.12256
P46734	MP2K3_HUMAN	MAP2K3	Dual specificity mitogen-activated protein kinase kinase 3	10.37	3	3	3	111.633	347	39.2929	7.43018
P46736	BRCC3_HUMAN	BRCC3	Lys-63-specific deubiquitinase BRCC36	21.52	5	5	7	175.224	316	36.0491	5.92236
P46776	RL27A_HUMAN	RPL27A	60S ribosomal protein L27a	41.22	7	7	14	394.905	148	16.551	11.0044
P46777	RL5_HUMAN	RPL5	60S ribosomal protein L5	39.39	11	11	29	965.409	297	34.3407	9.71533
P46778	RL21_HUMAN	RPL21	60S ribosomal protein L21	35.63	7	7	9	263.954	160	18.5531	10.4917
P46779	RL28_HUMAN	RPL28	60S ribosomal protein L28	37.23	8	8	21	428.142	137	15.7377	12.0151
P46781	RS9_HUMAN	RPS9	40S ribosomal protein S9	43.3	13	13	23	543.216	194	22.5776	10.6528
P46782	RS5_HUMAN	RPS5	40S ribosomal protein S5	62.25	11	11	48	1608.96	204	22.8621	9.71533
P46783	RS10_HUMAN	RPS10	40S ribosomal protein S10	39.39	6	6	20	590.591	165	18.8859	10.1548
P46926	GNPI1_HUMAN	GNPDA1	Glucosamine-6-phosphate isomerase 1	50.87	9	9	12	331.358	289	32.6476	6.91748
P46934	NEDD4_HUMAN	NEDD4	E3 ubiquitin-protein ligase NEDD4	5.99	5	7	7	186.698	1319	149.022	6.58057	Cytoplasm or cell membrane
P46937	YAP1_HUMAN	YAP1	Transcriptional coactivator YAP1	12.9	3	3	4	143.591	504	54.4275	5.17334
P46939	UTRO_HUMAN	UTRN	Utrophin	18.23	44	44	53	1522.04	3433	394.22	5.32568	Peripheral membrane protein
P46940	IQGA1_HUMAN	IQGAP1	Ras GTPase-activating-like protein IQGAP1	65.48	90	95	271	8872.07	1657	189.134	6.48096	Cell membrane
P46976	GLYG_HUMAN	GYG1	Glycogenin-1	10.57	3	3	4	122.276	350	39.3586	5.52881
P46977	STT3A_HUMAN	STT3A	Dolichyl-diphosphooligosaccharide--protein glycosyltransferase subunit STT3A	14.18	11	11	14	320.771	705	80.4768	8.07471	Single-pass type IV membrane protein
P47736	RPGP1_HUMAN	RAP1GAP	Rap1 GTPase-activating protein 1	3.92	2	2	2	94.3571	663	73.3154	5.8208	Peripheral membrane protein
P47755	CAZA2_HUMAN	CAPZA2	F-actin-capping protein subunit alpha-2	67.83	11	14	31	847.561	286	32.9286	5.84619
P47756	CAPZB_HUMAN	CAPZB	F-actin-capping protein subunit beta	67.15	16	16	41	1106.09	277	31.3308	5.59229
P47897	SYQ_HUMAN	QARS	Glutamine--tRNA ligase	51.61	32	32	47	1412.86	775	87.7429	7.15186
P47914	RL29_HUMAN	RPL29	60S ribosomal protein L29	15.09	3	3	12	369.428	159	17.7411	11.6636	Cell membrane, lipid-anchor
P47929	LEG7_HUMAN	LGALS7	Galectin-7	24.26	2	2	3	76.8847	136	15.0658	7.62061
P47974	TISD_HUMAN	ZFP36L2	Zinc finger protein 36, C3H1 type-like 2	5.87	2	2	3	87.4093	494	51.0308	8.1626
P47985	UCRI_HUMAN	UQCRFS1	Cytochrome b-c1 complex subunit Rieske, mitochondrial	33.21	6	6	6	148.96	274	29.6494	8.32373
P48047	ATPO_HUMAN	ATP5O	ATP synthase subunit O, mitochondrial	61.5	11	11	24	697.282	213	23.2627	9.96436	Cell membrane
P48059	LIMS1_HUMAN	LIMS1	LIM and senescent cell antigen-like-containing domain protein 1	32.31	7	7	11	350.758	325	37.2258	8.04541
P48147	PPCE_HUMAN	PREP	Prolyl endopeptidase	29.3	14	14	17	662.765	710	80.648	5.85889
P48163	MAOX_HUMAN	ME1	NADP-dependent malic enzyme	35.31	10	10	13	330.646	572	64.1091	6.12549
P48200	IREB2_HUMAN	IREB2	Iron-responsive element-binding protein 2	5.92	5	5	5	138.454	963	104.978	7.04932
P48426	PI42A_HUMAN	PIP4K2A	Phosphatidylinositol 5-phosphate 4-kinase type-2 alpha	18.97	6	6	8	267.74	406	46.1955	6.99072
P48444	COPD_HUMAN	ARCN1	Coatomer subunit delta	38.16	21	21	35	1004.94	511	57.1741	6.21436
P48449	ERG7_HUMAN	LSS	Lanosterol synthase	11.61	7	7	9	273.869	732	83.2551	6.60986
P48506	GSH1_HUMAN	GCLC	Glutamate--cysteine ligase catalytic subunit	44.9	23	23	24	661.881	637	72.7193	6.0874
P48507	GSH0_HUMAN	GCLM	Glutamate--cysteine ligase regulatory subunit	21.17	4	4	4	173.425	274	30.7078	6.02393
P48509	CD151_HUMAN	CD151	CD151 antigen	13.83	4	4	8	256.004	253	28.2763	7.47412	Multi-pass membrane protein
P48553	TPC10_HUMAN	TRAPPC10	Trafficking protein particle complex subunit 10	6.35	5	5	5	94.3089	1259	142.098	6.03662	Cytoplasm or cell membrane
P48556	PSMD8_HUMAN	PSMD8	26S proteasome non-ATPase regulatory subunit 8	7.14	3	3	4	125.099	350	39.5868	9.70068
P48634	PRC2A_HUMAN	PRRC2A	Protein PRRC2A	4.87	7	7	7	175.538	2157	228.724	9.45166
P48637	GSHB_HUMAN	GSS	Glutathione synthetase	39.03	14	14	25	856.181	474	52.3523	5.92236
P48643	TCPE_HUMAN	CCT5	T-complex protein 1 subunit epsilon	51.76	26	26	56	1931.88	541	59.6328	5.65576
P48651	PTSS1_HUMAN	PTDSS1	Phosphatidylserine synthase 1	9.73	3	3	3	77.5984	473	55.4911	8.42627
P48729	KC1A_HUMAN	CSNK1A1	Casein kinase I isoform alpha	30.56	10	10	15	452.148	337	38.8899	9.56885
P48730	KC1D_HUMAN	CSNK1D	Casein kinase I isoform delta	21.2	8	8	9	292.289	415	47.3002	9.74463
P48735	IDHP_HUMAN	IDH2	Isocitrate dehydrogenase [NADP], mitochondrial	51.33	21	22	42	1238.27	452	50.8769	8.68994
P48739	PIPNB_HUMAN	PITPNB	Phosphatidylinositol transfer protein beta isoform	57.2	13	14	16	409.706	271	31.5199	6.87354
P48764	SL9A3_HUMAN	SLC9A3	Sodium/hydrogen exchanger 3	6.95	4	4	4	190.235	834	92.7958	7.47412	Multi-pass membrane protein
P48960	CD97_HUMAN	CD97	CD97 antigen	25.75	15	15	46	1581.3	835	91.8091	6.87354	Multi-pass membrane protein
P49005	DPOD2_HUMAN	POLD2	DNA polymerase delta subunit 2	5.97	2	2	3	140.771	469	51.257	5.57959
P49006	MRP_HUMAN	MARCKSL1	MARCKS-related protein	78.46	8	8	33	767.611	195	19.5172	4.66553	Cytoplasm or cell membrane
P49023	PAXI_HUMAN	PXN	Paxillin	31.3	13	13	16	388.434	591	64.4639	6.18896	Cytoplasm or cell membrane
P49184	DNSL1_HUMAN	DNASE1L1	Deoxyribonuclease-1-like 1	31.13	5	5	5	153.153	302	33.8714	5.74463
P49189	AL9A1_HUMAN	ALDH9A1	4-trimethylaminobutyraldehyde dehydrogenase	42.51	18	18	21	719.763	494	53.767	5.87158
P49207	RL34_HUMAN	RPL34	60S ribosomal protein L34	22.22	4	4	4	84.014	117	13.2845	11.4731
P49247	RPIA_HUMAN	RPIA	Ribose-5-phosphate isomerase	14.15	4	4	4	166.059	311	33.248	8.54346
P49257	LMAN1_HUMAN	LMAN1	Protein ERGIC-53	31.57	12	12	17	510.259	510	57.513	6.771
P49321	NASP_HUMAN	NASP	Nuclear autoantigenic sperm protein	36.68	18	18	22	695.102	788	85.1861	4.29736
P49327	FAS_HUMAN	FASN	Fatty acid synthase	57.47	107	107	204	6257.37	2511	273.254	6.44287
P49366	DHYS_HUMAN	DHPS	Deoxyhypusine synthase	21.14	4	4	4	100.759	369	40.9446	5.36377
P49368	TCPG_HUMAN	CCT3	T-complex protein 1 subunit gamma	42.57	20	20	36	1105.23	545	60.4953	6.49365
P49406	RM19_HUMAN	MRPL19	39S ribosomal protein L19, mitochondrial	13.36	5	5	6	186.339	292	33.5136	9.49561
P49407	ARRB1_HUMAN	ARRB1	Beta-arrestin-1	23.44	8	9	11	285.561	418	47.0363	6.20166	Cytoplasm or cell membrane
P49411	EFTU_HUMAN	TUFM	Elongation factor Tu, mitochondrial	52.43	21	21	35	1016.14	452	49.5102	7.60596
P49419	AL7A1_HUMAN	ALDH7A1	Alpha-aminoadipic semialdehyde dehydrogenase	52.69	19	19	31	891.272	539	58.4501	7.98682
P49441	INPP_HUMAN	INPP1	Inositol polyphosphate 1-phosphatase	10.78	3	3	3	192.4	399	43.9702	5.26221
P49454	CENPF_HUMAN	CENPF	Centromere protein F	1.4	4	4	4	78.749	3210	367.537	5.07178
P49458	SRP09_HUMAN	SRP9	Signal recognition particle 9 kDa protein	34.88	3	3	7	270.683	86	10.1051	7.97217
P49459	UBE2A_HUMAN	UBE2A	Ubiquitin-conjugating enzyme E2 A	17.76	2	2	2	79.2467	152	17.3045	5.14795
P49585	PCY1A_HUMAN	PCYT1A	Choline-phosphate cytidylyltransferase A	32.7	8	8	10	279.437	367	41.7048	7.25439
P49588	SYAC_HUMAN	AARS	Alanine--tRNA ligase, cytoplasmic	51.45	38	38	72	2256.21	968	106.743	5.52881
P49589	SYCC_HUMAN	CARS	Cysteine--tRNA ligase, cytoplasmic	36.9	20	20	26	765.028	748	85.4192	6.75635
P49590	SYHM_HUMAN	HARS2	Probable histidine--tRNA ligase, mitochondrial	20.75	5	10	12	328.253	506	56.8517	8.23584
P49591	SYSC_HUMAN	SARS	Serine--tRNA ligase, cytoplasmic	35.21	14	14	23	671.965	514	58.7401	6.43018
P49642	PRI1_HUMAN	PRIM1	DNA primase small subunit	13.33	4	4	4	124.36	420	49.8704	8.20654
P49643	PRI2_HUMAN	PRIM2	DNA primase large subunit	20.24	7	7	7	183.635	509	58.769	7.91357
P49662	CASP4_HUMAN	CASP4	Caspase-4	14.85	3	3	4	112.22	377	43.2345	5.99854
P49711	CTCF_HUMAN	CTCF	Transcriptional repressor CTCF	2.89	2	2	3	118.72	727	82.7324	6.96143
P49720	PSB3_HUMAN	PSMB3	Proteasome subunit beta type-3	47.32	9	9	13	421.397	205	22.9335	6.55127
P49721	PSB2_HUMAN	PSMB2	Proteasome subunit beta type-2	63.18	10	10	13	361.21	201	22.8217	7.02002
P49736	MCM2_HUMAN	MCM2	DNA replication licensing factor MCM2	31.08	21	21	32	971.308	904	101.832	5.51611
P49747	COMP_HUMAN	COMP	Cartilage oligomeric matrix protein	5.42	3	3	3	84.3988	757	82.8076	4.60205
P49748	ACADV_HUMAN	ACADVL	Very long-chain specific acyl-CoA dehydrogenase, mitochondrial	58.47	33	33	58	2150.62	655	70.3454	8.74854
P49750	YLPM1_HUMAN	YLPM1	YLP motif-containing protein 1	2.77	4	4	4	131.427	1951	219.849	6.56592
P49754	VPS41_HUMAN	VPS41	Vacuolar protein sorting-associated protein 41 homolog	2.58	2	2	2	66.1076	854	98.5031	5.84619	Peripheral membrane protein
P49755	TMEDA_HUMAN	TMED10	Transmembrane emp24 domain-containing protein 10	41.1	8	8	15	608.577	219	24.96	7.44482	Multi-pass membrane protein
P49756	RBM25_HUMAN	RBM25	RNA-binding protein 25	11.15	7	7	8	377.719	843	100.124	6.31592
P49757	NUMB_HUMAN	NUMB	Protein numb homolog	24.12	12	12	15	336.042	651	70.7594	8.51416	Peripheral membrane protein
P49761	CLK3_HUMAN	CLK3	Dual specificity protein kinase CLK3	3.29	2	2	2	71.096	638	73.4691	9.92041
P49770	EI2BB_HUMAN	EIF2B2	Translation initiation factor eIF-2B subunit beta	6.55	2	2	2	92.2581	351	38.9649	6.16357
P49773	HINT1_HUMAN	HINT1	Histidine triad nucleotide-binding protein 1	73.02	6	6	12	279.301	126	13.7931	6.94678
P49790	NU153_HUMAN	NUP153	Nuclear pore complex protein Nup153	6.44	6	6	6	274.338	1475	153.843	8.73389
P49792	RBP2_HUMAN	RANBP2	E3 SUMO-protein ligase RanBP2	24.04	49	49	57	1636.53	3224	357.974	6.20166
P49796	RGS3_HUMAN	RGS3	Regulator of G-protein signaling 3	3.67	3	3	3	97.533	1198	132.252	6.27783
P49815	TSC2_HUMAN	TSC2	Tuberin	1.72	3	3	3	92.1178	1807	200.481	7.31299	Peripheral membrane protein
P49821	NDUV1_HUMAN	NDUFV1	NADH dehydrogenase [ubiquinone] flavoprotein 1, mitochondrial	40.52	14	14	15	451.657	464	50.7848	8.20654
P49840	GSK3A_HUMAN	GSK3A	Glycogen synthase kinase-3 alpha	11.39	4	4	4	143.895	483	50.949	8.74854
P49841	GSK3B_HUMAN	GSK3B	Glycogen synthase kinase-3 beta	17.14	5	5	6	226.017	420	46.7149	8.77783
P49848	TAF6_HUMAN	TAF6	Transcription initiation factor TFIID subunit 6	9.45	5	5	5	185.818	677	72.6229	8.60205
P49902	5NTC_HUMAN	NT5C2	Cytosolic purine 5'-nucleotidase	32.44	12	12	18	484.656	561	64.9283	6.13818
P49903	SPS1_HUMAN	SEPHS1	Selenide, water dikinase 1	10.2	3	3	4	118.483	392	42.8827	5.97314
P49914	MTHFS_HUMAN	MTHFS	5-formyltetrahydrofolate cyclo-ligase	10.84	2	2	2	87.0704	203	23.2409	7.88428	Cytoplasm or cell membrane
P49915	GUAA_HUMAN	GMPS	GMP synthase [glutamine-hydrolyzing]	39.11	18	18	22	576.395	693	76.667	6.87354
P49916	DNLI3_HUMAN	LIG3	DNA ligase 3	15.26	12	12	14	537.42	1009	112.835	9.01221
P49917	DNLI4_HUMAN	LIG4	DNA ligase 4	3.95	2	2	2	56.48	911	103.904	7.95752
P49959	MRE11_HUMAN	MRE11A	Double-strand break repair protein MRE11A	15.96	9	9	11	282.712	708	80.5433	5.89697
P50135	HNMT_HUMAN	HNMT	Histamine N-methyltransferase	11.3	2	2	2	53.0431	292	33.2736	5.33838
P50148	GNAQ_HUMAN	GNAQ	Guanine nucleotide-binding protein G(q) subunit alpha	27.3	4	7	12	373.429	359	42.1153	5.68115	Cell membrane, lipid-anchor
P50213	IDH3A_HUMAN	IDH3A	Isocitrate dehydrogenase [NAD] subunit alpha, mitochondrial	36.07	12	12	14	466.026	366	39.5661	6.91748
P50281	MMP14_HUMAN	MMP14	Matrix metalloproteinase-14	10.65	5	5	6	260.957	582	65.852	7.76709	Single-pass type I membrane protein
P50336	PPOX_HUMAN	PPOX	Protoporphyrinogen oxidase	7.13	3	3	4	153.11	477	50.7337	8.1626
P50395	GDIB_HUMAN	GDI2	Rab GDP dissociation inhibitor beta	76.18	23	33	64	1984.59	445	50.6309	6.46826	Peripheral membrane protein
P50402	EMD_HUMAN	EMD	Emerin	11.42	2	2	2	91.8843	254	28.9759	5.50342	Single-pass type I membrane protein
P50416	CPT1A_HUMAN	CPT1A	Carnitine O-palmitoyltransferase 1, liver isoform	23.67	15	15	19	664.629	773	88.3107	8.646
P50452	SPB8_HUMAN	SERPINB8	Serpin B8	12.83	2	4	12	263.55	374	42.7392	5.56689
P50453	SPB9_HUMAN	SERPINB9	Serpin B9	11.7	2	4	12	237.626	376	42.3763	5.85889
P50454	SERPH_HUMAN	SERPINH1	Serpin H1	34.21	11	11	12	420.765	418	46.4112	8.68994
P50502	F10A1_HUMAN	ST13	Hsc70-interacting protein	25.2	7	7	17	620.931	369	41.3055	5.2749
P50542	PEX5_HUMAN	PEX5	Peroxisomal targeting signal 1 receptor	5.63	2	2	2	48.3839	639	70.8207	4.53857
P50552	VASP_HUMAN	VASP	Vasodilator-stimulated phosphoprotein	37.89	11	11	22	700.635	380	39.8051	8.93896	Cytoplasm or cell membrane
P50570	DYN2_HUMAN	DNM2	Dynamin-2	37.01	24	27	42	1337.75	870	98.0032	7.44482	Cytoplasm or cell membrane
P50579	MAP2_HUMAN	METAP2	Methionine aminopeptidase 2	25.1	9	9	11	369.991	478	52.8581	5.8208
P50583	AP4A_HUMAN	NUDT2	Bis(5'-nucleosyl)-tetraphosphatase [asymmetrical]	32.65	3	3	4	148.479	147	16.8186	5.35107
P50747	BPL1_HUMAN	HLCS	Biotin--protein ligase	4.68	3	3	3	84.2102	726	80.7092	5.61768
P50748	KNTC1_HUMAN	KNTC1	Kinetochore-associated protein 1	10.73	18	18	18	509.148	2209	250.588	5.97314
P50750	CDK9_HUMAN	CDK9	Cyclin-dependent kinase 9	11.56	3	3	3	65.6392	372	42.7502	8.79248
P50851	LRBA_HUMAN	LRBA	Lipopolysaccharide-responsive and beige-like anchor protein	19.91	42	42	47	1588.03	2863	318.906	5.60498	Single-pass type I membrane protein
P50897	PPT1_HUMAN	PPT1	Palmitoyl-protein thioesterase 1	15.36	4	4	9	346.882	306	34.1713	6.52197
P50914	RL14_HUMAN	RPL14	60S ribosomal protein L14	24.65	6	6	26	891.56	215	23.417	10.9312
P50990	TCPQ_HUMAN	CCT8	T-complex protein 1 subunit theta	59.49	31	31	48	1591.51	548	59.5825	5.60498
P50991	TCPD_HUMAN	CCT4	T-complex protein 1 subunit delta	55.84	26	26	42	1499.89	539	57.8878	7.82568
P50995	ANX11_HUMAN	ANXA11	Annexin A11	23.17	12	12	15	561.715	505	54.3551	7.6499
P51003	PAPOA_HUMAN	PAPOLA	Poly(A) polymerase alpha	14.77	7	7	7	236.237	745	82.791	7.37158
P51114	FXR1_HUMAN	FXR1	Fragile X mental retardation syndrome-related protein 1	29.47	11	12	20	652.846	621	69.6779	6.15088
P51116	FXR2_HUMAN	FXR2	Fragile X mental retardation syndrome-related protein 2	15.6	7	8	8	312.323	673	74.178	6.22705
P51148	RAB5C_HUMAN	RAB5C	Ras-related protein Rab-5C	59.72	7	10	18	660.554	216	23.4678	8.41162
P51149	RAB7A_HUMAN	RAB7A	Ras-related protein Rab-7a	62.8	10	10	22	700.87	207	23.4748	6.69775
P51151	RAB9A_HUMAN	RAB9A	Ras-related protein Rab-9A	24.38	3	3	3	78.614	201	22.8232	5.46533
P51153	RAB13_HUMAN	RAB13	Ras-related protein Rab-13	35.96	5	6	6	256.437	203	22.7597	9.18799	Cell membrane, lipid-anchor
P51159	RB27A_HUMAN	RAB27A	Ras-related protein Rab-27A	16.29	4	4	5	164.785	221	24.8523	5.22412	Cell membrane, lipid-anchor
P51178	PLCD1_HUMAN	PLCD1	1-phosphatidylinositol 4,5-bisphosphate phosphodiesterase delta-1	9.52	5	5	5	119.301	756	85.611	6.69775	Cell membrane
P51398	RT29_HUMAN	DAP3	28S ribosomal protein S29, mitochondrial	42.21	13	13	13	413.626	398	45.5376	8.88037
P51452	DUS3_HUMAN	DUSP3	Dual specificity protein phosphatase 3	24.32	3	3	6	207.754	185	20.4653	7.79639
P51511	MMP15_HUMAN	MMP15	Matrix metalloproteinase-15	2.99	2	2	2	41.0832	669	75.7589	7.45947	Single-pass type I membrane protein
P51532	SMCA4_HUMAN	SMARCA4	Transcription activator BRG1	3.58	5	5	5	178.309	1647	184.53	7.88428
P51553	IDH3G_HUMAN	IDH3G	Isocitrate dehydrogenase [NAD] subunit gamma, mitochondrial	18.07	5	5	10	245.106	393	42.7671	8.49951
P51570	GALK1_HUMAN	GALK1	Galactokinase	29.34	11	11	12	427.805	392	42.2456	6.45557
P51571	SSRD_HUMAN	SSR4	Translocon-associated protein subunit delta	31.79	5	5	7	235.935	173	18.9866	6.15088
P51572	BAP31_HUMAN	BCAP31	B-cell receptor-associated protein 31	13.41	3	3	4	117.996	246	27.974	8.44092	Multi-pass membrane protein
P51580	TPMT_HUMAN	TPMT	Thiopurine S-methyltransferase	17.55	6	6	6	126.92	245	28.1621	6.22705
P51610	HCFC1_HUMAN	HCFC1	Host cell factor 1	10.27	15	15	16	454.149	2035	208.602	7.45947
P51617	IRAK1_HUMAN	IRAK1	Interleukin-1 receptor-associated kinase 1	11.24	5	5	6	192.293	712	76.4886	6.62451
P51648	AL3A2_HUMAN	ALDH3A2	Fatty aldehyde dehydrogenase	38.35	15	16	21	574.731	485	54.8129	7.88428
P51649	SSDH_HUMAN	ALDH5A1	Succinate-semialdehyde dehydrogenase, mitochondrial	20.56	9	9	10	362.581	535	57.1783	8.27979
P51659	DHB4_HUMAN	HSD17B4	Peroxisomal multifunctional enzyme type 2	58.15	34	34	64	2292.39	736	79.6363	8.83643
P51665	PSMD7_HUMAN	PSMD7	26S proteasome non-ATPase regulatory subunit 7	45.99	12	12	19	663.432	324	37.0025	6.771
P51684	CCR6_HUMAN	CCR6	C-C chemokine receptor type 6	5.08	2	2	2	95.5321	374	42.4659	9.01221	Multi-pass membrane protein
P51690	ARSE_HUMAN	ARSE	Arylsulfatase E	5.94	3	3	4	122.71	589	65.6261	6.96143
P51692	STA5B_HUMAN	STAT5B	Signal transducer and activator of transcription 5B	13.09	7	7	7	187.817	787	89.8096	6.04932
P51784	UBP11_HUMAN	USP11	Ubiquitin carboxyl-terminal hydrolase 11	2.8	2	2	2	72.7286	963	109.747	5.45264
P51787	KCNQ1_HUMAN	KCNQ1	Potassium voltage-gated channel subfamily KQT member 1	12.87	5	5	6	188.458	676	74.6515	9.86182
P51809	VAMP7_HUMAN	VAMP7	Vesicle-associated membrane protein 7	9.55	2	2	2	87.8205	220	24.919	8.60205	Single-pass type IV membrane protein
P51812	KS6A3_HUMAN	RPS6KA3	Ribosomal protein S6 kinase alpha-3	38.51	17	23	31	930.601	740	83.6829	6.88818
P51858	HDGF_HUMAN	HDGF	Hepatoma-derived growth factor	44.17	8	8	12	349.335	240	26.7719	4.729
P51948	MAT1_HUMAN	MNAT1	CDK-activating kinase assembly factor MAT1	4.53	2	2	2	62.409	309	35.8003	6.0874
P51970	NDUA8_HUMAN	NDUFA8	NADH dehydrogenase [ubiquinone] 1 alpha subcomplex subunit 8	34.88	4	4	5	152.799	172	20.0921	7.6499
P51991	ROA3_HUMAN	HNRNPA3	Heterogeneous nuclear ribonucleoprotein A3	42.33	16	17	24	693.223	378	39.5706	9.01221
P52209	6PGD_HUMAN	PGD	6-phosphogluconate dehydrogenase, decarboxylating	45.76	17	17	41	1283.53	483	53.106	7.2251
P52272	HNRPM_HUMAN	HNRNPM	Heterogeneous nuclear ribonucleoprotein M	48.63	29	29	55	1769.41	730	77.4643	8.70459
P52292	IMA1_HUMAN	KPNA2	Importin subunit alpha-1	23.82	7	7	11	358.544	529	57.8259	5.40186	Cytoplasm or cell membrane
P52294	IMA5_HUMAN	KPNA1	Importin subunit alpha-5	19.52	4	7	12	408.926	538	60.1836	5.0083
P52298	NCBP2_HUMAN	NCBP2	Nuclear cap-binding protein subunit 2	16.67	2	2	2	80.8	156	17.9898	8.20654
P52306	GDS1_HUMAN	RAP1GDS1	Rap1 GTPase-GDP dissociation stimulator 1	21.25	9	9	10	351.515	607	66.2745	5.31299
P52434	RPAB3_HUMAN	POLR2H	DNA-directed RNA polymerases I, II, and III subunit RPABC3	48.67	5	5	8	258.775	150	17.1324	4.67822
P52565	GDIR1_HUMAN	ARHGDIA	Rho GDP-dissociation inhibitor 1	27.45	5	5	5	152.755	204	23.1927	5.10986
P52597	HNRPF_HUMAN	HNRNPF	Heterogeneous nuclear ribonucleoprotein F	59.76	12	14	43	1348.02	415	45.6429	5.57959
P52701	MSH6_HUMAN	MSH6	DNA mismatch repair protein Msh6	10.96	11	11	12	345.433	1360	152.689	6.90283
P52732	KIF11_HUMAN	KIF11	Kinesin-like protein KIF11	17.61	12	12	13	323.671	1056	119.085	5.64307
P52735	VAV2_HUMAN	VAV2	Guanine nucleotide exchange factor VAV2	27.9	18	18	27	901.469	878	101.224	7.07861
P52758	UK114_HUMAN	HRSP12	Ribonuclease UK114	33.58	3	3	3	107.195	137	14.4846	8.67529	Cytoplasm or cell membrane
P52788	SPSY_HUMAN	SMS	Spermine synthase	30.6	6	6	6	171.192	366	41.2418	5.021
P52789	HXK2_HUMAN	HK2	Hexokinase-2	21.59	15	16	19	700.281	917	102.313	6.04932
P52799	EFNB2_HUMAN	EFNB2	Ephrin-B2	59.16	16	17	42	1258.73	333	36.8998	8.85107
P52815	RM12_HUMAN	MRPL12	39S ribosomal protein L12, mitochondrial	37.37	7	7	25	675.472	198	21.3346	8.86572
P52888	THOP1_HUMAN	THOP1	Thimet oligopeptidase	14.51	8	8	10	277.706	689	78.7895	6.04932	Cytoplasm or cell membrane
P52895	AK1C2_HUMAN	AKR1C2	Aldo-keto reductase family 1 member C2	63.47	3	16	46	1211.23	323	36.712	7.48877
P52907	CAZA1_HUMAN	CAPZA1	F-actin-capping protein subunit alpha-1	74.48	13	16	46	1313.63	286	32.9023	5.69385
P52926	HMGA2_HUMAN	HMGA2	High mobility group protein HMGI-C	38.53	2	2	2	118.66	109	11.8251	10.6235
P52948	NUP98_HUMAN	NUP98	Nuclear pore complex protein Nup98-Nup96	10.62	13	13	13	373.303	1817	197.457	6.40479
P53004	BIEA_HUMAN	BLVRA	Biliverdin reductase A	44.26	11	11	14	469.859	296	33.4073	6.44287
P53007	TXTP_HUMAN	SLC25A1	Tricarboxylate transport protein, mitochondrial	19.61	7	7	9	311.428	311	33.991	9.89111
P53041	PPP5_HUMAN	PPP5C	Serine/threonine-protein phosphatase 5	18.64	7	7	9	340.127	499	56.8423	6.27783	Cytoplasm or cell membrane
P53350	PLK1_HUMAN	PLK1	Serine/threonine-protein kinase PLK1	16.25	7	7	9	237.273	603	68.2116	8.90967
P53365	ARFP2_HUMAN	ARFIP2	Arfaptin-2	33.72	7	7	12	286.114	341	37.8324	6.03662	Cytoplasm or cell membrane
P53367	ARFP1_HUMAN	ARFIP1	Arfaptin-1	49.6	12	12	25	821.387	373	41.7126	6.69775
P53370	NUDT6_HUMAN	NUDT6	Nucleoside diphosphate-linked moiety X motif 6	8.86	2	2	2	47.2745	316	35.6561	8.00146
P53384	NUBP1_HUMAN	NUBP1	Cytosolic Fe-S cluster assembly factor NUBP1	27.5	4	4	4	108.031	320	34.5124	5.32568
P53396	ACLY_HUMAN	ACLY	ATP-citrate synthase	44.96	36	36	63	1904.74	1101	120.762	7.32764
P53582	MAP11_HUMAN	METAP1	Methionine aminopeptidase 1	49.22	11	11	16	334.541	386	43.1873	7.1665
P53597	SUCA_HUMAN	SUCLG1	Succinyl-CoA ligase [ADP/GDP-forming] subunit alpha, mitochondrial	43.93	10	10	25	790.307	346	36.2268	8.79248
P53602	MVD1_HUMAN	MVD	Diphosphomevalonate decarboxylase	20	4	4	4	148.247	400	43.3772	7.2251
P53611	PGTB2_HUMAN	RABGGTB	Geranylgeranyl transferase type-2 subunit beta	9.67	3	3	3	83.3378	331	36.9003	5.03369
P53618	COPB_HUMAN	COPB1	Coatomer subunit beta	45.54	35	35	50	1739.59	953	107.074	6.04932
P53621	COPA_HUMAN	COPA	Coatomer subunit alpha	59.72	61	61	92	2794.56	1224	138.258	7.66455
P53634	CATC_HUMAN	CTSC	Dipeptidyl peptidase 1	21.17	6	6	8	316.644	463	51.8203	6.99072
P53671	LIMK2_HUMAN	LIMK2	LIM domain kinase 2	11.44	5	5	5	156.296	638	72.1851	7.1958
P53701	CCHL_HUMAN	HCCS	Cytochrome c-type heme lyase	19.78	4	4	6	170.63	268	30.5818	6.68311
P53794	SC5A3_HUMAN	SLC5A3	Sodium/myo-inositol cotransporter	4.74	3	3	4	95.6756	718	79.6413	7.26904
P53801	PTTG_HUMAN	PTTG1IP	Pituitary tumor-transforming gene 1 protein-interacting protein	22.78	3	3	4	76.7769	180	20.3102	8.79248
P53985	MOT1_HUMAN	SLC16A1	Monocarboxylate transporter 1	4	2	2	2	65.5372	500	53.9089	8.66064	Multi-pass membrane protein
P53990	IST1_HUMAN	IST1	IST1 homolog	32.97	12	12	22	559.894	364	39.7255	5.35107
P53992	SC24C_HUMAN	SEC24C	Protein transport protein Sec24C	21.39	15	15	21	615.257	1094	118.249	7.06396
P53999	TCP4_HUMAN	SUB1	Activated RNA polymerase II transcriptional coactivator p15	49.61	8	8	9	223.395	127	14.3864	9.59814
P54098	DPOG1_HUMAN	POLG	DNA polymerase subunit gamma-1	2.18	2	2	2	85.7264	1239	139.473	6.90283
P54105	ICLN_HUMAN	CLNS1A	Methylosome subunit pICln	21.1	3	3	4	146.351	237	26.1989	4.10693
P54132	BLM_HUMAN	BLM	Bloom syndrome protein	3.46	3	3	3	91.5003	1417	158.901	7.48877
P54136	SYRC_HUMAN	RARS	Arginine--tRNA ligase, cytoplasmic	61.52	39	39	50	1545.18	660	75.3309	6.68311
P54198	HIRA_HUMAN	HIRA	Protein HIRA	1.97	2	2	2	40.1877	1017	111.764	8.07471
P54252	ATX3_HUMAN	ATXN3	Ataxin-3	9.34	3	3	4	117.285	364	41.7545	4.90674
P54577	SYYC_HUMAN	YARS	Tyrosine--tRNA ligase, cytoplasmic	60.98	29	29	43	1184.67	528	59.1061	7.04932
P54578	UBP14_HUMAN	USP14	Ubiquitin carboxyl-terminal hydrolase 14	27.53	8	8	14	385.764	494	56.033	5.30029	Peripheral membrane protein
P54619	AAKG1_HUMAN	PRKAG1	5'-AMP-activated protein kinase subunit gamma-1	29.61	9	9	11	368.811	331	37.5558	6.91748
P54709	AT1B3_HUMAN	ATP1B3	Sodium/potassium-transporting ATPase subunit beta-3	35.48	9	9	23	691.269	279	31.4921	8.35303
P54727	RD23B_HUMAN	RAD23B	UV excision repair protein RAD23 homolog B	30.32	9	9	14	401.493	409	43.1446	4.84326
P54753	EPHB3_HUMAN	EPHB3	Ephrin type-B receptor 3	51.5	33	41	133	4111.18	998	110.259	6.31592	Single-pass type I membrane protein
P54760	EPHB4_HUMAN	EPHB4	Ephrin type-B receptor 4	37.79	19	26	60	2059.74	987	108.201	6.90283	Single-pass type I membrane protein
P54764	EPHA4_HUMAN	EPHA4	Ephrin type-A receptor 4	28.9	18	20	35	1159.27	986	109.79	6.60986	Single-pass type I membrane protein
P54802	ANAG_HUMAN	NAGLU	Alpha-N-acetylglucosaminidase	3.63	2	2	3	139.192	743	82.2136	6.65381
P54819	KAD2_HUMAN	AK2	Adenylate kinase 2, mitochondrial	51.46	10	10	17	531.86	239	26.4608	7.81104
P54868	HMCS2_HUMAN	HMGCS2	Hydroxymethylglutaryl-CoA synthase, mitochondrial	50.39	15	17	24	768.383	508	56.5994	8.1626
P54886	P5CS_HUMAN	ALDH18A1	Delta-1-pyrroline-5-carboxylate synthase	40.63	26	26	39	1060.45	795	87.2475	7.12256
P54920	SNAA_HUMAN	NAPA	Alpha-soluble NSF attachment protein	67.46	16	16	22	718.709	295	33.2113	5.36377
P55010	IF5_HUMAN	EIF5	Eukaryotic translation initiation factor 5	25.29	8	8	9	269.682	431	49.1918	5.57959
P55011	S12A2_HUMAN	SLC12A2	Solute carrier family 12 member 2	39.11	41	41	139	4278.84	1212	131.364	6.40479	Multi-pass membrane protein
P55036	PSMD4_HUMAN	PSMD4	26S proteasome non-ATPase regulatory subunit 4	27.59	7	7	8	226.632	377	40.7112	4.79248
P55039	DRG2_HUMAN	DRG2	Developmentally-regulated GTP-binding protein 2	17.31	5	5	8	243.68	364	40.7204	8.88037
P55060	XPO2_HUMAN	CSE1L	Exportin-2	39.96	26	26	45	1301.86	971	110.346	5.77002
P55072	TERA_HUMAN	VCP	Transitional endoplasmic reticulum ATPase	70.84	49	49	84	2591.94	806	89.2657	5.26221
P55081	MFAP1_HUMAN	MFAP1	Microfibrillar-associated protein 1	7.74	3	3	4	111.94	439	51.9266	4.98291
P55084	ECHB_HUMAN	HADHB	Trifunctional enzyme subunit beta, mitochondrial	41.77	18	18	29	932.713	474	51.2615	9.40771
P55145	MANF_HUMAN	MANF	Mesencephalic astrocyte-derived neurotrophic factor	44.51	9	9	13	377.638	182	20.6868	8.68994
P55196	AFAD_HUMAN	MLLT4	Afadin	15.73	19	19	22	712.597	1824	206.676	6.46826
P55198	AF17_HUMAN	MLLT6	Protein AF-17	3.11	2	2	2	44.5819	1093	112.006	8.6167
P55199	ELL_HUMAN	ELL	RNA polymerase II elongation factor ELL	3.7	2	2	2	73.0679	621	68.2228	9.33447
P55209	NP1L1_HUMAN	NAP1L1	Nucleosome assembly protein 1-like 1	13.04	4	5	11	280.026	391	45.3459	4.4624
P55210	CASP7_HUMAN	CASP7	Caspase-7	12.21	2	2	3	61.0254	303	34.2548	6.07471
P55211	CASP9_HUMAN	CASP9	Caspase-9	14.66	3	3	3	68.5987	416	46.2514	6.04932
P55212	CASP6_HUMAN	CASP6	Caspase-6	11.26	3	3	5	117.938	293	33.2885	6.93213
P55259	GP2_HUMAN	GP2	Pancreatic secretory granule membrane major glycoprotein GP2	13.97	6	6	8	198.355	537	59.4417	5.23682	Cytoplasm or cell membrane
P55263	ADK_HUMAN	ADK	Adenosine kinase	29.56	11	11	13	389.695	362	40.5197	6.69775
P55265	DSRAD_HUMAN	ADAR	Double-stranded RNA-specific adenosine deaminase	20.31	18	18	23	690.669	1226	135.981	8.646
P55327	TPD52_HUMAN	TPD52	Tumor protein D52	64.73	11	11	14	543.305	224	24.3122	4.83057
P55735	SEC13_HUMAN	SEC13	Protein SEC13 homolog	22.05	5	5	6	294.118	322	35.5181	5.47803
P55769	NH2L1_HUMAN	NHP2L1	NHP2-like protein 1	50	5	5	10	342.888	128	14.1646	8.45557
P55786	PSA_HUMAN	NPEPPS	Puromycin-sensitive aminopeptidase	37.87	25	25	33	990.569	919	103.211	5.71924
P55789	ALR_HUMAN	GFER	FAD-linked sulfhydryl oxidase ALR	11.22	2	2	2	57.339	205	23.4341	7.62061
P55795	HNRH2_HUMAN	HNRNPH2	Heterogeneous nuclear ribonucleoprotein H2	35.86	6	10	26	778.635	449	49.2323	6.30322
P55884	EIF3B_HUMAN	EIF3B	Eukaryotic translation initiation factor 3 subunit B	33.05	20	20	30	841.559	814	92.4238	4.99561
P55899	FCGRN_HUMAN	FCGRT	IgG receptor FcRn large subunit p51	16.71	4	4	6	161.024	365	39.7183	6.53662	Single-pass type I membrane protein
P55957	BID_HUMAN	BID	BH3-interacting domain death agonist	42.05	7	7	9	361.998	195	21.981	5.43994
P56134	ATPK_HUMAN	ATP5J2	ATP synthase subunit f, mitochondrial	41.49	4	4	8	250.483	94	10.9107	9.67139
P56182	RRP1_HUMAN	RRP1	Ribosomal RNA processing protein 1 homolog A	5.21	2	2	2	61.9381	461	52.8066	9.33447
P56192	SYMC_HUMAN	MARS	Methionine--tRNA ligase, cytoplasmic	44.44	29	29	55	1726.27	900	101.052	6.16357
P56199	ITA1_HUMAN	ITGA1	Integrin alpha-1	20.36	26	26	53	1553.5	1179	130.765	6.29053	Single-pass type I membrane protein
P56211	ARP19_HUMAN	ARPP19	cAMP-regulated phosphoprotein 19	16.96	2	2	2	76.8252	112	12.3153	9.08545
P56385	ATP5I_HUMAN	ATP5I	ATP synthase subunit e, mitochondrial	62.32	5	5	15	464.922	69	7.92833	9.34912
P56470	LEG4_HUMAN	LGALS4	Galectin-4	45.82	15	15	61	1964.44	323	35.9182	9.15869	Cytoplasm or cell membrane
P56524	HDAC4_HUMAN	HDAC4	Histone deacetylase 4	5.35	5	5	6	154.522	1084	118.966	6.96143
P56537	IF6_HUMAN	EIF6	Eukaryotic translation initiation factor 6	52.65	7	7	16	482.646	245	26.5822	4.67822
P56545	CTBP2_HUMAN	CTBP2	C-terminal-binding protein 2	6.74	3	3	5	138.145	445	48.9141	6.94678
P56556	NDUA6_HUMAN	NDUFA6	NADH dehydrogenase [ubiquinone] 1 alpha subcomplex subunit 6	29.22	4	4	8	155.279	154	17.8593	10.1401
P56559	ARL4C_HUMAN	ARL4C	ADP-ribosylation factor-like protein 4C	28.65	4	4	4	182.289	192	21.4734	9.08545
P56937	DHB7_HUMAN	HSD17B7	3-keto-steroid reductase	6.45	2	2	2	79.2471	341	38.1818	8.104
P56945	BCAR1_HUMAN	BCAR1	Breast cancer anti-estrogen resistance protein 1	3.1	2	2	2	43.9414	870	93.3144	5.66846	Cell junction, focal adhesion
P57078	RIPK4_HUMAN	RIPK4	Receptor-interacting serine/threonine-protein kinase 4	4.21	3	3	4	135.544	832	91.5535	7.1665
P57081	WDR4_HUMAN	WDR4	tRNA (guanine-N(7)-)-methyltransferase non-catalytic subunit WDR4	5.1	2	2	2	70.2946	412	45.461	7.10791
P57088	TMM33_HUMAN	TMEM33	Transmembrane protein 33	20.24	4	4	6	244.541	247	27.9598	9.70068
P57105	SYJ2B_HUMAN	SYNJ2BP	Synaptojanin-2-binding protein	26.9	4	4	5	139.844	145	15.9182	6.30322
P57678	GEMI4_HUMAN	GEMIN4	Gem-associated protein 4	3.78	3	3	3	80.4781	1058	119.96	6.03662
P57735	RAB25_HUMAN	RAB25	Ras-related protein Rab-25	21.13	4	4	5	167.195	213	23.481	5.96045	Cell membrane, lipid-anchor
P57737	CORO7_HUMAN	CORO7	Coronin-7	20.54	11	11	15	447.709	925	100.542	5.79541
P57739	CLD2_HUMAN	CLDN2	Claudin-2	12.61	2	2	2	88.367	230	24.5326	8.1626	Cell junction, tight junction
P57740	NU107_HUMAN	NUP107	Nuclear pore complex protein Nup107	10.81	9	9	9	174.49	925	106.307	5.42725
P57764	GSDMD_HUMAN	GSDMD	Gasdermin-D	7.02	2	2	2	47.6415	484	52.7678	5.08447
P57772	SELB_HUMAN	EEFSEC	Selenocysteine-specific elongation factor	28.02	13	13	14	369.486	596	65.2631	8.35303
P58107	EPIPL_HUMAN	EPPK1	Epiplakin	18.04	15	20	30	934.392	5090	555.279	5.60498
P58335	ANTR2_HUMAN	ANTXR2	Anthrax toxin receptor 2	7.36	3	3	4	101.925	489	53.6321	7.45947
P58499	FAM3B_HUMAN	FAM3B	Protein FAM3B	20.85	4	4	4	92.1097	235	25.9652	8.74854
P58546	MTPN_HUMAN	MTPN	Myotrophin	80.51	7	7	14	460.062	118	12.8866	5.51611
P59768	GBG2_HUMAN	GNG2	Guanine nucleotide-binding protein G(I)/G(S)/G(O) subunit gamma-2	39.44	2	2	2	73.1229	71	7.84503	7.98682	Cell membrane, lipid-anchor
P59998	ARPC4_HUMAN	ARPC4	Actin-related protein 2/3 complex subunit 4	67.86	10	10	23	558.312	168	19.6543	8.42627
P60033	CD81_HUMAN	CD81	CD81 antigen	25	3	3	13	478.255	236	25.7921	5.2876	Multi-pass membrane protein
P60174	TPIS_HUMAN	TPI1	Triosephosphate isomerase	74.83	20	20	50	1701.01	286	30.7717	5.92236
P60228	EIF3E_HUMAN	EIF3E	Eukaryotic translation initiation factor 3 subunit E	39.78	18	18	24	562.32	445	52.1874	6.03662
P60468	SC61B_HUMAN	SEC61B	Protein transport protein Sec61 subunit beta	27.08	2	2	7	188.677	96	9.9681	11.561
P60484	PTEN_HUMAN	PTEN	Phosphatidylinositol 3,4,5-trisphosphate 3-phosphatase and dual-specificity protein phosphatase PTEN	15.14	4	4	4	101.936	403	47.1361	6.3667	Cytoplasm or cell membrane
P60660	MYL6_HUMAN	MYL6	Myosin light polypeptide 6	84.11	10	12	68	2035.97	151	16.9191	4.65283
P60842	IF4A1_HUMAN	EIF4A1	Eukaryotic initiation factor 4A-I	60.1	13	23	64	2096.42	406	46.1246	5.47803
P60866	RS20_HUMAN	RPS20	40S ribosomal protein S20	29.41	5	5	10	209.944	119	13.3643	9.93506
P60891	PRPS1_HUMAN	PRPS1	Ribose-phosphate pyrophosphokinase 1	38.68	4	10	26	957.052	318	34.8119	6.97607
P60900	PSA6_HUMAN	PSMA6	Proteasome subunit alpha type-6	44.72	9	9	16	442.119	246	27.3818	6.75635
P60903	S10AA_HUMAN	S100A10	Protein S100-A10	85.57	7	7	50	1171.3	97	11.1955	7.37158	Cytoplasm or cell membrane
P60953	CDC42_HUMAN	CDC42	Cell division control protein 42 homolog	65.45	11	12	40	1036.73	191	21.245	6.55127
P60981	DEST_HUMAN	DSTN	Destrin	78.79	12	13	46	1260.66	165	18.4935	7.85498
P60983	GMFB_HUMAN	GMFB	Glia maturation factor beta	41.55	3	4	6	186.621	142	16.7025	5.2876	Cytoplasm or cell membrane
P61006	RAB8A_HUMAN	RAB8A	Ras-related protein Rab-8A	27.05	4	5	8	351.83	207	23.6532	9.0708	Cell membrane, lipid-anchor
P61009	SPCS3_HUMAN	SPCS3	Signal peptidase complex subunit 3	20.56	5	5	6	130.644	180	20.3005	8.6167
P61011	SRP54_HUMAN	SRP54	Signal recognition particle 54 kDa protein	17.66	6	6	6	171.908	504	55.6683	8.74854
P61019	RAB2A_HUMAN	RAB2A	Ras-related protein Rab-2A	72.17	13	13	17	583.61	212	23.5308	6.53662
P61020	RAB5B_HUMAN	RAB5B	Ras-related protein Rab-5B	30.23	2	5	8	224.698	215	23.6919	8.1333	Cell membrane, lipid-anchor
P61026	RAB10_HUMAN	RAB10	Ras-related protein Rab-10	53	9	10	15	439.589	200	22.5266	8.38232
P61073	CXCR4_HUMAN	CXCR4	C-X-C chemokine receptor type 4	5.4	2	2	2	41.5	352	39.7197	8.20654	Multi-pass membrane protein
P61077	UB2D3_HUMAN	UBE2D3	Ubiquitin-conjugating enzyme E2 D3	19.73	2	2	5	102.074	147	16.6764	7.79639
P61081	UBC12_HUMAN	UBE2M	NEDD8-conjugating enzyme Ubc12	28.96	6	6	7	168.021	183	20.8866	7.69385
P61086	UBE2K_HUMAN	UBE2K	Ubiquitin-conjugating enzyme E2 K	57.5	9	9	11	307.419	200	22.3926	5.43994
P61088	UBE2N_HUMAN	UBE2N	Ubiquitin-conjugating enzyme E2 N	65.13	8	8	13	341.413	152	17.127	6.56592
P61106	RAB14_HUMAN	RAB14	Ras-related protein Rab-14	75.35	16	16	30	1049.79	215	23.8819	6.21436
P61158	ARP3_HUMAN	ACTR3	Actin-related protein 3	61.24	22	24	54	1746.87	418	47.341	5.88428
P61160	ARP2_HUMAN	ACTR2	Actin-related protein 2	38.07	12	12	17	609.944	394	44.7322	6.7417
P61163	ACTZ_HUMAN	ACTR1A	Alpha-centractin	47.87	8	11	16	533.327	376	42.5869	6.63916
P61201	CSN2_HUMAN	COPS2	COP9 signalosome complex subunit 2	34.09	12	12	14	303.639	443	51.5641	5.52881
P61221	ABCE1_HUMAN	ABCE1	ATP-binding cassette sub-family E member 1	44.74	20	20	28	881.421	599	67.271	8.33838
P61225	RAP2B_HUMAN	RAP2B	Ras-related protein Rap-2b	57.92	4	7	10	341.675	183	20.4912	4.80518	Cell membrane, lipid-anchor
P61247	RS3A_HUMAN	RPS3A	40S ribosomal protein S3a	53.41	17	17	28	686.746	264	29.9257	9.72998
P61254	RL26_HUMAN	RPL26	60S ribosomal protein L26	30.34	5	5	9	272.781	145	17.2475	10.5503
P61289	PSME3_HUMAN	PSME3	Proteasome activator complex subunit 3	28.35	6	6	6	272.923	254	29.4876	5.94775
P61313	RL15_HUMAN	RPL15	60S ribosomal protein L15	45.1	11	11	46	1054.19	204	24.1311	11.6196
P61326	MGN_HUMAN	MAGOH	Protein mago nashi homolog	58.22	8	8	9	232.99	146	17.1528	6.11279
P61353	RL27_HUMAN	RPL27	60S ribosomal protein L27	39.71	5	5	11	212.273	136	15.7877	10.5649
P61421	VA0D1_HUMAN	ATP6V0D1	V-type proton ATPase subunit d 1	17.66	4	4	6	187.754	351	40.3032	4.99561
P61457	PHS_HUMAN	PCBD1	Pterin-4-alpha-carbinolamine dehydratase	22.12	2	2	2	54.9915	104	11.992	6.80029
P61513	RL37A_HUMAN	RPL37A	60S ribosomal protein L37a	32.61	2	2	7	256.192	92	10.2685	10.4331
[truncated: 3,155 more rows]

## Sheet: SW480
Table S2C: List of proteins identified from the SW480 cell line by 2D-LC-MS/MS
[truncated: 3,244 more rows]

[truncated: 1 more sheets: SW620]
