# Supplementary material for: Extracellular Vesicle Membrane Protein Profiling and Targeted Mass Spectrometry Unveil CD59 and Tetraspanin 9 as Novel Plasma Biomarkers for Detection of Colorectal Cancer
Source: Cancers (Basel). 2022 Dec 28;15(1):177. doi: 10.3390/cancers15010177 (PMC9818822; doi:10.3390/cancers15010177)
Supplement: Supplementary file 1 [file cancers-15-00177-s001.zip › Table S3.xlsx]

## Sheet: 工作表1
Table S3. List of 518 target membrane proteins and their cell compartment annotations
Accession	Uniprot ID	Gene name	Protein name	AAs	MW [kDa]	Calc. pI	Cell compartment (search result from Panther and FunRich)	Cell compartment (search result from Protter)	Cell compartment (search result from UniProt)	HT29	Colo205	SW480	SW620	Classification of membrane protein
A5D8V6	VP37C_HUMAN	VPS37C	Vacuolar protein sorting-associated protein 37C	355	38.6346	5.21143	Peripheral membrane protein	Cytoplasm	Late endosome membrane; Peripheral membrane protein		v	v	v	Unclassified protein
O00161	SNP23_HUMAN	SNAP23	Synaptosomal-associated protein 23	211	23.3395	5.0083	Cell membrane	Anchored protein	Cell membrane; Peripheral membrane protein; Lipid-anchor	v	v	v	v	Anchored protein
O00186	STXB3_HUMAN	STXBP3	Syntaxin-binding protein 3	592	67.7208	7.79639	Cytoplasm or cell membrane	Cytoplasm	Cell membrane; Cytoplasm; Membrane	v	v	v	v	Unclassified protein
O00264	PGRC1_HUMAN	PGRMC1	Membrane-associated progesterone receptor component 1	195	21.6578	4.70361	Single-pass type I membrane protein	Single transmembrane	Microsome membrane; Single-pass membrane protein; Smooth endoplasmic reticulum membrane; Mitochondrion outer membrane	v	v	v		Single-transmembrane domain protein
O00299	CLIC1_HUMAN	CLIC1	Chloride intracellular channel protein 1	241	26.9057	5.17334	Single-pass type I membrane protein	Single transmembrane	Nucleus membrane; Single-pass membrane protein; Cell membrane	v	v	v	v	Single-transmembrane domain protein
O00468	AGRIN_HUMAN	AGRN	Agrin	2067	217.092	6.39209	Secreted	Secreted	Cell membrane; Single-pass type II membrane protein	v	v	v	v	Single-transmembrane domain protein
O00499	BIN1_HUMAN	BIN1	Myc box-dependent-interacting protein 1	593	64.6594	5.05908	Cytoplasm or cell membrane	Cytoplasm	Plasma membrane; T-tubule	v	v	v	v	Unclassified protein
O00515	LAD1_HUMAN	LAD1	Ladinin-1	517	57.0968	9.67139	Secreted	Cytoplasm	Basement membrane	v	v	v	v	Unclassified protein
O00560	SDCB1_HUMAN	SDCBP	Syntenin-1	298	32.4239	7.53271	Cell junction, focal adhesion	Secreted	Endoplasmic reticulum membrane; Peripheral membrane protein; Cell membrane	v	v	v	v	Unclassified protein
O00592	PODXL_HUMAN	PODXL	Podocalyxin	558	58.5991	5.49072	Apical cell membrane	Single transmembrane	Apical cell membrane; Membrane raft; Membrane; Single-pass type I membrane protein	v		v	v	Single-transmembrane domain protein
O14672	ADA10_HUMAN	ADAM10	Disintegrin and metalloproteinase domain-containing protein 10	748	84.0877	7.76709	Cell membrane	Single transmembrane	Cell membrane; Single-pass type I membrane protein	v	v	v	v	Single-transmembrane domain protein
O14745	NHRF1_HUMAN	SLC9A3R1	Na(+)/H(+) exchange regulatory cofactor NHE-RF1	358	38.8446	5.77002	Peripheral membrane protein	Cytoplasm	Apical cell membrane; Endomembrane system; Peripheral membrane protein	v	v	v	v	Unclassified protein
O14763	TR10B_HUMAN	TNFRSF10B	Tumor necrosis factor receptor superfamily member 10B	440	47.8477	5.5542	Single-pass type I membrane protein	Single transmembrane	Membrane; Single-pass type I membrane protein	v	v	v	v	Single-transmembrane domain protein
O14786	NRP1_HUMAN	NRP1	Neuropilin-1	923	103.069	5.88428	Cell membrane	Single transmembrane	Cell membrane; Single-pass type I membrane protein; Mitochondrion membrane	v	v	v	v	Single-transmembrane domain protein
O14828	SCAM3_HUMAN	SCAMP3	Secretory carrier-associated membrane protein 3	347	38.2623	7.63525	Multi-pass membrane protein	Multiple transmembrane	Membrane; Peripheral membrane protein	v	v	v	v	Multiple-transmembrane domain protein
O14936	CSKP_HUMAN	CASK	Peripheral plasma membrane protein CASK	926	105.056	6.43018	Cytoplasm or cell membrane	Cytoplasm	Cell membrane; Peripheral membrane protein	v	v	v	v	Unclassified protein
O14974	MYPT1_HUMAN	PPP1R12A	Protein phosphatase 1 regulatory subunit 12A	1030	115.211	5.40186	Cytoplasm or cell membrane	Cytoplasm	Cytoplasm; Cytoskeleton	v	v	v		Unclassified protein
O14976	GAK_HUMAN	GAK	Cyclin-G-associated kinase	1311	143.1	5.73193	Cytoplasm or cell membrane	Cytoplasm	Cell junction; Cytoplasm; Golgi apparatus	v	v	v	v	Unclassified protein
O15031	PLXB2_HUMAN	PLXNB2	Plexin-B2	1838	204.997	6.23975	Single-pass type I membrane protein	Single transmembrane	Cell membrane; Single-pass type I membrane protein	v	v	v	v	Single-transmembrane domain protein
O15118	NPC1_HUMAN	NPC1	Niemann-Pick C1 protein	1278	142.074	5.36377	Multi-pass membrane protein	Multiple transmembrane	Late endosome membrane; Multi-pass membrane protein; Lysosome membrane	v	v		v	Multiple-transmembrane domain protein
O15126	SCAM1_HUMAN	SCAMP1	Secretory carrier-associated membrane protein 1	338	37.8958	7.41553	Multi-pass membrane protein	Multiple transmembrane	Trans-Golgi network membrane; Multi-pass membrane protein; Recycling endosome membrane	v	v	v	v	Multiple-transmembrane domain protein
O15127	SCAM2_HUMAN	SCAMP2	Secretory carrier-associated membrane protein 2	329	36.6253	6.1001	Multi-pass membrane protein	Multiple transmembrane	Trans-Golgi network membrane; Multi-pass membrane protein; Recycling endosome membrane	v	v	v	v	Multiple-transmembrane domain protein
O15162	PLS1_HUMAN	PLSCR1	Phospholipid scramblase 1	318	35.0259	4.94482	Cell membrane	Single transmembrane	Cell membrane; Single-pass type II membrane protein; Lipid-anchor; Cytoplasmic side	v	v	v	v	Single-transmembrane domain protein
O15197	EPHB6_HUMAN	EPHB6	Ephrin type-B receptor 6	1021	110.63	6.65381	Single-pass type I membrane protein	Single transmembrane	Membrane; Single-pass type I membrane protein	v	v		v	Single-transmembrane domain protein
O15230	LAMA5_HUMAN	LAMA5	Laminin subunit alpha-5	3695	399.479	7.02002	Secreted	Secreted	Basement membrane	v	v	v	v	Unclassified protein
O15427	MOT4_HUMAN	SLC16A3	Monocarboxylate transporter 4	465	49.4369	7.95752	Multi-pass membrane protein	Multiple transmembrane	Cell membrane; Multi-pass membrane protein	v	v	v	v	Multiple-transmembrane domain protein
O15438	MRP3_HUMAN	ABCC3	Canalicular multispecific organic anion transporter 2	1527	169.234	7.1958	Multi-pass membrane protein	Multiple transmembrane	Basolateral cell membrane; Multi-pass membrane protein	v	v	v		Multiple-transmembrane domain protein
O15498	YKT6_HUMAN	YKT6	Synaptobrevin homolog YKT6	198	22.4034	6.91748	Cytoplasm or cell membrane	Anchored protein	Golgi apparatus membrane; Lipid-anchor; Cytoplasmic side; Cytoplasmic vesicle membrane	v	v	v	v	Anchored protein
O15551	CLD3_HUMAN	CLDN3	Claudin-3	220	23.3031	8.04541	Multi-pass membrane protein	Multiple transmembrane	Cell membrane; Multi-pass membrane protein	v	v	v	v	Multiple-transmembrane domain protein
O43150	ASAP2_HUMAN	ASAP2	Arf-GAP with SH3 domain, ANK repeat and PH domain-containing protein 2	1006	111.581	6.68311	Peripheral membrane protein	Cytoplasm	Cell membrane; Peripheral membrane protein	v	v	v		Unclassified protein
O43157	PLXB1_HUMAN	PLXNB1	Plexin-B1	2135	232.151	5.49072	Single-pass type I membrane protein	Single transmembrane	Cell membrane; Single-pass type I membrane protein	v	v	v	v	Single-transmembrane domain protein
O43194	GPR39_HUMAN	GPR39	G-protein coupled receptor 39	453	51.2955	9.29053	Multi-pass membrane protein	Multiple transmembrane	Cell membrane; Multi-pass membrane protein	v	v		v	Multiple-transmembrane domain protein
O43291	SPIT2_HUMAN	SPINT2	Kunitz-type protease inhibitor 2	252	28.2098	8.29443	Single-pass type I membrane protein	Single transmembrane	Membrane; Single-pass type IV membrane protein	v	v	v	v	Single-transmembrane domain protein
O43490	PROM1_HUMAN	PROM1	Prominin-1	865	97.1401	7.26904	Multi-pass membrane protein	Multiple transmembrane	Apical cell membrane; Multi-pass membrane protein; Microvillus membrane	v	v		v	Multiple-transmembrane domain protein
O43493	TGON2_HUMAN	TGOLN2	Trans-Golgi network integral membrane protein 2	480	51.0824	5.73193	Single-pass type I membrane protein	Single transmembrane	Cell membrane; Single-pass type I membrane protein; trans-Golgi network membrane	v	v	v		Single-transmembrane domain protein
O43657	TSN6_HUMAN	TSPAN6	Tetraspanin-6	245	27.5451	8.104	Multi-pass membrane protein	Multiple transmembrane	Membrane; Peripheral membrane protein	v	v	v	v	Multiple-transmembrane domain protein
O43752	STX6_HUMAN	STX6	Syntaxin-6	255	29.1578	4.93213	Single-pass type IV membrane protein	Single transmembrane	Golgi apparatus membrane; Single-pass type IV membrane protein		v	v	v	Single-transmembrane domain protein
O43760	SNG2_HUMAN	SYNGR2	Synaptogyrin-2	224	24.7941	4.94482	Multi-pass membrane protein	Multiple transmembrane	Cytoplasmic vesicle membrane; Multi-pass membrane protein; Synaptic vesicle membrane	v	v	v		Multiple-transmembrane domain protein
O43813	LANC1_HUMAN	LANCL1	LanC-like protein 1	399	45.2536	7.75244	Cytoplasm or cell membrane	Cytoplasm	Cell membrane; Peripheral membrane protein	v	v	v	v	Unclassified protein
O43815	STRN_HUMAN	STRN	Striatin	780	86.0788	5.2749	Peripheral membrane protein	Cytoplasm	Membrane; Peripheral membrane protein	v	v	v		Unclassified protein
O43865	SAHH2_HUMAN	AHCYL1	Putative adenosylhomocysteinase 2	530	58.9134	6.88818	Cytoplasm or cell membrane	Cytoplasm	Apical cell membrane; Peripheral membrane protein	v		v	v	Unclassified protein
O60271	JIP4_HUMAN	SPAG9	C-Jun-amino-terminal kinase-interacting protein 4	1321	146.115	5.14795	Cytoplasm or cell membrane	Cytoplasm	Cytoplasm; Cytoplasmic vesicle; Lysosome membrane	v	v	v	v	Unclassified protein
O60291	MGRN1_HUMAN	MGRN1	E3 ubiquitin-protein ligase MGRN1	552	60.7151	5.14795	Early endosome	Anchored protein	Cell membrane	v	v	v		Anchored protein
O60437	PEPL_HUMAN	PPL	Periplakin	1756	204.623	5.60498	Cytoplasm or cell membrane	Cytoplasm	Cell junction; Cell membrane; Cytoplasm; Cytoskeleton; Membrane	v	v	v	v	Unclassified protein
O60449	LY75_HUMAN	LY75	Lymphocyte antigen 75	1722	198.184	6.66846	Single-pass type I membrane protein	Single transmembrane	Membrane; Single-pass type IV membrane protein	v	v		v	Single-transmembrane domain protein
O60462	NRP2_HUMAN	NRP2	Neuropilin-2	931	104.792	5.17334	Single-pass type I membrane protein	Single transmembrane	Membrane; Single-pass type IV membrane protein		v	v	v	Single-transmembrane domain protein
O60487	MPZL2_HUMAN	MPZL2	Myelin protein zero-like protein 2	215	24.4687	7.02002	Single-pass type I membrane protein	Single transmembrane	Membrane; Single-pass type IV membrane protein	v	v	v	v	Single-transmembrane domain protein
O60635	TSN1_HUMAN	TSPAN1	Tetraspanin-1	241	26.2832	5.24951	Multi-pass membrane protein	Multiple transmembrane	Lysosome membrane; Multi-pass membrane protein	v	v	v	v	Multiple-transmembrane domain protein
O60645	EXOC3_HUMAN	EXOC3	Exocyst complex component 3	756	86.7898	6.11279	Cytoplasm or cell membrane	Cytoplasm	Cell projection; Cytoplasm; Golgi apparatus	v	v	v		Unclassified protein
O60749	SNX2_HUMAN	SNX2	Sorting nexin-2	519	58.4347	5.12256	Early endosome membrane	Cytoplasm	Early endosome membrane; Peripheral membrane protein; Cytoplasmic side	v	v	v	v	Unclassified protein
O75054	IGSF3_HUMAN	IGSF3	Immunoglobulin superfamily member 3	1194	135.112	6.07471	Single-pass type I membrane protein	Single transmembrane	Membrane; Single-pass type IV membrane protein	v	v	v	v	Single-transmembrane domain protein
O75197	LRP5_HUMAN	LRP5	Low-density lipoprotein receptor-related protein 5	1615	179.03	5.33838	Single-pass type I membrane protein	Single transmembrane	Membrane; Single-pass type IV membrane protein	v	v		v	Single-transmembrane domain protein
O75487	GPC4_HUMAN	GPC4	Glypican-4	556	62.3717	6.68311	Cell membrane, lipid-anchor	Anchored protein	Cell membrane; GPI-anchor; Extracellular side	v	v	v	v	Anchored protein
O75695	XRP2_HUMAN	RP2	Protein XRP2	350	39.6155	5.12256	Cell membrane, lipid-anchor	Anchored protein	Cell membrane; Lipid-anchor; Cytoplasmic side	v	v	v	v	Anchored protein
O75882	ATRN_HUMAN	ATRN	Attractin	1429	158.432	7.31299	Single-pass type I membrane protein	Single transmembrane	Cell membrane; Single-pass type I membrane protein	v	v	v	v	Single-transmembrane domain protein
O75954	TSN9_HUMAN	TSPAN9	Tetraspanin-9	239	26.7605	7.6792	Multi-pass membrane protein	Multiple transmembrane	Membrane; Multi-pass membrane protein		v	v	v	Multiple-transmembrane domain protein
O75955	FLOT1_HUMAN	FLOT1	Flotillin-1	427	47.3256	7.48877	Peripheral membrane protein	Cytoplasm	Cell membrane; Peripheral membrane protein	v	v	v	v	Unclassified protein
O75976	CBPD_HUMAN	CPD	Carboxypeptidase D	1380	152.835	6.04932	Single-pass type I membrane protein	Single transmembrane	Cell membrane; Single-pass type I membrane protein	v	v	v	v	Single-transmembrane domain protein
O94985	CSTN1_HUMAN	CLSTN1	Calsyntenin-1	981	109.724	4.90674	Single-pass type I membrane protein	Single transmembrane	Endoplasmic reticulum membrane; Single-pass type I membrane protein; Postsynaptic cell membrane; Golgi apparatus membrane	v	v	v	v	Single-transmembrane domain protein
O95208	EPN2_HUMAN	EPN2	Epsin-2	641	68.4393	7.51807	Cytoplasm or cell membrane	Cytoplasm	Cytoplasm; Cytoplasmic vesicle	v	v	v		Unclassified protein
O95292	VAPB_HUMAN	VAPB	Vesicle-associated membrane protein-associated protein B/C	243	27.2111	7.29834	Single-pass type IV membrane protein	Single transmembrane	Endoplasmic reticulum membrane; Single-pass type IV membrane protein	v	v	v		Single-transmembrane domain protein
O95297	MPZL1_HUMAN	MPZL1	Myelin protein zero-like protein 1	269	29.064	8.71924	Single-pass type I membrane protein	Single transmembrane	Membrane; Single-pass type IV membrane protein	v	v	v	v	Single-transmembrane domain protein
O95721	SNP29_HUMAN	SNAP29	Synaptosomal-associated protein 29	258	28.9526	5.80811	Peripheral membrane protein	Cytoplasm	Cilium membrane; Peripheral membrane protein; Autophagosome membrane; Golgi apparatus membrane	v	v	v		Unclassified protein
O95858	TSN15_HUMAN	TSPAN15	Tetraspanin-15	294	33.1428	5.47803	Multi-pass membrane protein	Multiple transmembrane	Late endosome membrane; Cell membrane; Multi-pass membrane protein	v	v	v	v	Multiple-transmembrane domain protein
P00533	EGFR_HUMAN	EGFR	Epidermal growth factor receptor	1210	134.19	6.68311	Cell membrane	Single transmembrane	Single-pass type I membrane protein	v	v	v		Single-transmembrane domain protein
P00568	KAD1_HUMAN	AK1	Adenylate kinase isoenzyme 1	194	21.6213	8.63135	Cytoplasm or cell membrane	Cytoplasm	Cytoplasm	v	v	v	v	Unclassified protein
P00742	FA10_HUMAN	F10	Coagulation factor X	488	54.6965	5.93506	Secreted	Secreted	Secreted	v		v	v	Unclassified protein
P01008	ANT3_HUMAN	SERPINC1	Antithrombin-III	464	52.5689	6.7124	Secreted	Secreted	Extracellular space		v	v	v	Unclassified protein
P01111	RASN_HUMAN	NRAS	GTPase NRas	189	21.2155	5.17334	Cell membrane	Anchored protein	Golgi apparatus membran; Lipid-anchor; Cell membrane	v	v	v		Anchored protein
P01116	RASK_HUMAN	KRAS	GTPase KRas	189	21.642	6.771	Cell membrane	Anchored protein	Cell membrane; Lipid-anchor; Cytoplasmic side	v	v	v	v	Anchored protein
P01130	LDLR_HUMAN	LDLR	Low-density lipoprotein receptor	860	95.3136	5.04639	Single-pass type I membrane protein	Single transmembrane	Cell membrane; Single-pass type I membrane protein	v	v	v	v	Single-transmembrane domain protein
P02686	MBP_HUMAN	MBP	Myelin basic protein	304	33.0973	9.78857	Peripheral membrane protein	Cytoplasm	Myelin membrane; Peripheral membrane protein; Cytoplasmic side	v	v	v		Unclassified protein
P02748	CO9_HUMAN	C9	Complement component C9	559	63.1327	5.59229	Secreted	Multiple transmembrane	Target cell membrane; Multi-pass membrane protein	v	v	v	v	Multiple-transmembrane domain protein
P02774	VTDB_HUMAN	GC	Vitamin D-binding protein	474	52.929	5.5415	Secreted	Secreted	Secreted	v	v	v	v	Unclassified protein
P02786	TFR1_HUMAN	TFRC	Transferrin receptor protein 1	760	84.8179	6.60986	Single-pass type II membrane protein	Single transmembrane	Cell membrane; Single-pass type II membrane protein	v	v	v	v	Single-transmembrane domain protein
P02788	TRFL_HUMAN	LTF	Lactotransferrin	710	78.1319	8.11865	Secreted	Secreted	Cytoplasm; Nucleus; Secreted	v		v	v	Unclassified protein
P04066	FUCO_HUMAN	FUCA1	Tissue alpha-L-fucosidase	466	53.6547	6.84424	Lysosome	Secreted	Lysosome	v	v	v		Unclassified protein
P04083	ANXA1_HUMAN	ANXA1	Annexin A1	346	38.69	7.02002	Cytoplasm or cell membrane	Cytoplasm	Cell membran; Basolateral cell membrane; Apical cell membrane; Lateral cell membrane; Peripheral membrane protein; Extracellular side	v	v	v	v	Unclassified protein
P04264	K2C1_HUMAN	KRT1	Keratin, type II cytoskeletal 1	644	65.999	8.11865	Cell membrane	Cytoplasm	Cell membrane	v	v	v	v	Unclassified protein
P04626	ERBB2_HUMAN	ERBB2	Receptor tyrosine-protein kinase erbB-2	1255	137.821	5.90967	Single-pass type I membrane protein	Single transmembrane	Cell membrane; Single-pass type I membrane protein	v	v	v	v	Single-transmembrane domain protein
P04632	CPNS1_HUMAN	CAPNS1	Calpain small subunit 1	268	28.2977	5.19873	Cell membrane, translocates to the plasma membrane upon Ca(2+) binding	Cytoplasm	Cell membrane	v	v	v	v	Unclassified protein
P04792	HSPB1_HUMAN	HSPB1	Heat shock protein beta-1	205	22.7685	6.40479	Cytoplasm or cell membrane	Cytoplasm	Cytoplasm; Cytoskeleton; Nucleus	v	v	v	v	Unclassified protein
P04899	GNAI2_HUMAN	GNAI2	Guanine nucleotide-binding protein G(i) subunit alpha-2	355	40.4251	5.5415	Cytoplasm or cell membrane	Anchored protein	Cell membrane; Membrane; Lipid-anchor	v	v	v	v	Anchored protein
P05023	AT1A1_HUMAN	ATP1A1	Sodium/potassium-transporting ATPase subunit alpha-1	1023	112.824	5.49072	Multi-pass membrane protein	Multiple transmembrane	Basolateral cell membrane; Multi-pass membrane protein; Sarcolemma	v	v	v	v	Multiple-transmembrane domain protein
P05067	A4_HUMAN	APP	Amyloid beta A4 protein	770	86.8881	4.81787	Single-pass type I membrane protein	Single transmembrane	Cell membrane; Single-pass type I membrane protein	v	v	v	v	Single-transmembrane domain protein
P05089	ARGI1_HUMAN	ARG1	Arginase-1	322	34.7133	7.21045	Cytoplasm or cell membrane	Cytoplasm	Cytoplasm	v		v	v	Unclassified protein
P05106	ITB3_HUMAN	ITGB3	Integrin beta-3	788	87.0004	5.23682	Single-pass type I membrane protein	Single transmembrane	Cell membrane; Single-pass type I membrane protein; Lamellipodium membrane; Postsynaptic cell membrane	v	v	v	v	Single-transmembrane domain protein
P05362	ICAM1_HUMAN	ICAM1	Intercellular adhesion molecule 1	532	57.789	7.98682	Single-pass type I membrane protein	Single transmembrane	Membrane; Single-pass type I membrane protein	v	v	v	v	Single-transmembrane domain protein
P05534	1A24_HUMAN	HLA-A	HLA class I histocompatibility antigen, A-24 alpha chain	365	40.663	6.34131	Cell membrane	Single transmembrane	Cell membrane; Single-pass type I membrane protein; Endoplasmic reticulum membrane	v		v	v	Single-transmembrane domain protein
P05556	ITB1_HUMAN	ITGB1	Integrin beta-1	798	88.357	5.38916	Single-pass type I membrane protein	Single transmembrane	Cell membrane; Single-pass type I membrane protein; Invadopodium membrane; Ruffle membrane	v	v	v	v	Single-transmembrane domain protein
P06213	INSR_HUMAN	INSR	Insulin receptor	1382	156.232	6.20166	Single-pass type I membrane protein	Single transmembrane	Cell membrane; Single-pass type I membrane protein	v	v	v	v	Single-transmembrane domain protein
P06239	LCK_HUMAN	LCK	Tyrosine-protein kinase Lck	509	57.9639	5.36377	Cell membrane, lipid-anchor	Anchored protein	Cell membrane; Lipid-anchor; Cytoplasmic side		v	v	v	Anchored protein
P06241	FYN_HUMAN	FYN	Tyrosine-protein kinase Fyn	537	60.7234	6.66846	Cytoplasm or cell membrane	Anchored protein	Cell membrane	v	v	v	v	Anchored protein
P06702	S10A9_HUMAN	S100A9	Protein S100-A9	114	13.2335	6.12549	Cytoplasm or cell membrane	Cytoplasm	Cell membrane; Peripheral membrane protein	v	v	v	v	Unclassified protein
P06733	ENOA_HUMAN	ENO1	Alpha-enolase	434	47.1393	7.38623	Cytoplasm or cell membrane	Cytoplasm	Cell membrane	v	v	v	v	Unclassified protein
P06756	ITAV_HUMAN	ITGAV	Integrin alpha-V	1048	115.964	5.68115	Single-pass type I membrane protein	Single transmembrane	Cell membrane; Single-pass type I membrane protein	v	v	v	v	Single-transmembrane domain protein
P07237	PDIA1_HUMAN	P4HB	Protein disulfide-isomerase	508	57.0807	4.86865	Cell membrane	Secreted	Cell membrane; Peripheral membrane protein	v	v	v	v	Unclassified protein
P07355	ANXA2_HUMAN	ANXA2	Annexin A2	339	38.5798	7.75244	Secreted	Cytoplasm	Basement membrane	v	v	v	v	Unclassified protein
P07384	CAN1_HUMAN	CAPN1	Calpain-1 catalytic subunit	714	81.8382	5.66846	Single-pass type II membrane protein	Cytoplasm	Cell membrane	v	v	v	v	Single-transmembrane domain protein
P07602	SAP_HUMAN	PSAP	Prosaposin	524	58.0739	5.17334	Cell membrane	Secreted	Lysosome; Secreted	v	v		v	Unclassified protein
P07858	CATB_HUMAN	CTSB	Cathepsin B	339	37.7968	6.30322	Secreted	Secreted	Apical cell membrane; Peripheral membrane protein; Extracellular side		v	v	v	Unclassified protein
P07947	YES_HUMAN	YES1	Tyrosine-protein kinase Yes	543	60.7625	6.7417	Cell membrane	Anchored protein	Cell membrane	v	v	v		Anchored protein
P07948	LYN_HUMAN	LYN	Tyrosine-protein kinase Lyn	512	58.5368	7.10791	Cell membrane	Anchored protein	Cell membrane; Membrane; Lipid-anchor		v	v	v	Anchored protein
P08069	IGF1R_HUMAN	IGF1R	Insulin-like growth factor 1 receptor	1367	154.693	5.79541	Single-pass type I membrane protein	Single transmembrane	Cell membrane; Single-pass type I membrane protein	v	v	v	v	Single-transmembrane domain protein
P08133	ANXA6_HUMAN	ANXA6	Annexin A6	673	75.8256	5.60498	Cytoplasm or cell membrane	Cytoplasm	Cytoplasm	v	v	v	v	Unclassified protein
P08195	4F2_HUMAN	SLC3A2	4F2 cell-surface antigen heavy chain	630	67.9517	5.0083	Multi-pass membrane protein	Single transmembrane	Lysosome membrane; Apical cell membrane; Cell membrane; Single-pass type II membrane protein	v	v	v	v	Multiple-transmembrane domain protein
P08581	MET_HUMAN	MET	Hepatocyte growth factor receptor	1390	155.441	7.32764	Single-pass type I membrane protein	Single transmembrane	Membrane; Single-pass type I membrane protein	v	v	v	v	Single-transmembrane domain protein
P08648	ITA5_HUMAN	ITGA5	Integrin alpha-5	1049	114.465	5.77002	Single-pass type I membrane protein	Single transmembrane	Membrane; Single-pass type I membrane protein		v	v	v	Single-transmembrane domain protein
P08754	GNAI3_HUMAN	GNAI3	Guanine nucleotide-binding protein G(k) subunit alpha	354	40.5063	5.69385	Cytoplasm or cell membrane	Anchored protein	Cell membrane; Lipid-anchor	v	v	v	v	Anchored protein
P08758	ANXA5_HUMAN	ANXA5	Annexin A5	320	35.9144	5.04639	Cell membrane	Cytoplasm	External side of plasma membrane	v	v	v	v	Unclassified protein
P09429	HMGB1_HUMAN	HMGB1	High mobility group protein B1	215	24.8782	5.74463	Cytoplasm or cell membrane	Cytoplasm	Cell membrane; Peripheral membrane protein; Extracellular side	v	v	v	v	Unclassified protein
P09543	CN37_HUMAN	CNP	2',3'-cyclic-nucleotide 3'-phosphodiesterase	421	47.5487	9.0708	Cell membrane, lipid-anchor	Anchored protein	Membrane; Lipid-anchor	v	v	v	v	Anchored protein
P09758	TACD2_HUMAN	TACSTD2	Tumor-associated calcium signal transducer 2	323	35.6866	8.86572	Single-pass type I membrane protein	Single transmembrane	Membrane; Single-pass type I membrane protein	v	v	v	v	Single-transmembrane domain protein
P10114	RAP2A_HUMAN	RAP2A	Ras-related protein Rap-2a	183	20.6023	4.81787	Cell membrane, lipid-anchor	Anchored protein	Recycling endosome membrane; Lipid-anchor; Cytoplasmic side		v	v	v	Anchored protein
P10301	RRAS_HUMAN	RRAS	Ras-related protein R-Ras	218	23.4659	6.93213	Cell membrane, lipid-anchor	Anchored protein	Cell membrane; Lipid-anchor; Cytoplasmic side	v	v	v	v	Anchored protein
P10586	PTPRF_HUMAN	PTPRF	Receptor-type tyrosine-protein phosphatase F	1907	212.744	6.30322	Single-pass type I membrane protein	Single transmembrane	Membrane; Single-pass type I membrane protein	v	v	v	v	Single-transmembrane domain protein
P10646	TFPI1_HUMAN	TFPI	Tissue factor pathway inhibitor	304	34.992	8.25049	Secreted	Secreted	Microsome membrane; GPI-anchor	v	v		v	Anchored protein
P11021	GRP78_HUMAN	HSPA5	78 kDa glucose-regulated protein	654	72.2884	5.16064	Cytoplasm or cell membrane	Secreted	Cytoplasm; Endoplasmic reticulum; Melanosome; Cell surface	v	v	v	v	Unclassified protein
P11047	LAMC1_HUMAN	LAMC1	Laminin subunit gamma-1	1609	177.489	5.12256	Secreted	Secreted	Basement membrane	v	v	v	v	Unclassified protein
P11142	HSP7C_HUMAN	HSPA8	Heat shock cognate 71 kDa protein	646	70.8542	5.51611	Cytoplasm or cell membrane	Cytoplasm	Cell membrane; Cytoplasm; Membrane; Nucleus; Spliceosome	v	v	v	v	Unclassified protein
P11166	GTR1_HUMAN	SLC2A1	Solute carrier family 2, facilitated glucose transporter member 1	492	54.0485	8.71924	Multi-pass membrane protein	Multiple transmembrane	Cell membrane; Multi-pass membrane protein	v	v	v	v	Multiple-transmembrane domain protein
P11233	RALA_HUMAN	RALA	Ras-related protein Ral-A	206	23.552	7.10791	Cell membrane, lipid-anchor	Anchored protein	Cell membrane; Lipid-anchor; Cytoplasmic side	v	v	v	v	Anchored protein
P11234	RALB_HUMAN	RALB	Ras-related protein Ral-B	206	23.3939	6.62451	Cell membrane, lipid-anchor	Anchored protein	Cell membrane; Lipid-anchor; Cytoplasmic side	v	v	v	v	Anchored protein
P11279	LAMP1_HUMAN	LAMP1	Lysosome-associated membrane glycoprotein 1	417	44.8538	8.74854	Single-pass type I membrane protein	Single transmembrane	Lysosome membrane; Single-pass type I membrane protein; Cytolytic granule membrane; Endosome membrane; Late endosome membrane; Cell membrane	v	v	v	v	Single-transmembrane domain protein
P11717	MPRI_HUMAN	IGF2R	Cation-independent mannose-6-phosphate receptor	2491	274.199	5.93506	Single-pass type I membrane protein	Single transmembrane	Golgi apparatus membrane; Single-pass type I membrane protein; Endosome membrane	v	v	v	v	Single-transmembrane domain protein
P12429	ANXA3_HUMAN	ANXA3	Annexin A3	323	36.3527	5.92236	Cell membrane	Cytoplasm	Plasma membrane	v	v	v	v	Unclassified protein
P12821	ACE_HUMAN	ACE	Angiotensin-converting enzyme	1306	149.62	6.39209	Single-pass type I membrane protein	Single transmembrane	Cell membrane; Single-pass type I membrane protein		v	v	v	Single-transmembrane domain protein
P12830	CADH1_HUMAN	CDH1	Cadherin-1	882	97.3959	4.729	Single-pass type I membrane protein	Single transmembrane	Cell membrane; Single-pass type I membrane protein	v	v	v	v	Single-transmembrane domain protein
P12931	SRC_HUMAN	SRC	Proto-oncogene tyrosine-protein kinase Src	536	59.797	7.41553	Cell membrane, lipid-anchor	Anchored protein	Mitochondrion inner membrane; Nucleus; Cell membrane; Lipid-anchor	v	v	v	v	Anchored protein
P13497	BMP1_HUMAN	BMP1	Bone morphogenetic protein 1	986	111.178	6.90283	Secreted	Secreted	Extracellular matrix; Golgi apparatus; Secreted	v	v	v	v	Unclassified protein
P13688	CEAM1_HUMAN	CEACAM1	Carcinoembryonic antigen-related cell adhesion molecule 1	526	57.5247	5.97314	Single-pass type I membrane protein	Single transmembrane	Cell membrane; Single-pass type I membrane protein; Lateral cell membrane; Apical cell membrane; Basal cell membrane	v		v	v	Single-transmembrane domain protein
P13693	TCTP_HUMAN	TPT1	Translationally-controlled tumor protein	172	19.5826	4.93213	Cytoplasm or cell membrane	Cytoplasm	Cytoplasm	v	v	v	v	Unclassified protein
P13726	TF_HUMAN	F3	Tissue factor	295	33.0468	7.03467	Single-pass type I membrane protein	Single transmembrane	Membrane; Single-pass type I membrane protein	v	v	v		Single-transmembrane domain protein
P13861	KAP2_HUMAN	PRKAR2A	cAMP-dependent protein kinase type II-alpha regulatory subunit	404	45.49	5.07178	Cytoplasm or cell membrane	Cytoplasm	Cell membrane; Cytoplasm; Membrane	v	v	v	v	Unclassified protein
P13987	CD59_HUMAN	CD59	CD59 glycoprotein	128	14.1678	6.48096	Lipid-anchor, GPI-anchor	Anchored protein	Cell membrane; GPI-anchor	v	v	v	v	Anchored protein
P14209	CD99_HUMAN	CD99	CD99 antigen	185	18.8363	4.75439	Single-pass type I membrane protein	Single transmembrane	Membrane; Single-pass type I membrane protein		v	v	v	Single-transmembrane domain protein
P14550	AK1A1_HUMAN	AKR1A1	Alcohol dehydrogenase [NADP(+)]	325	36.5499	6.78564	Cytoplasm or cell membrane	Cytoplasm	Apical cell membrane	v	v	v	v	Unclassified protein
P14735	IDE_HUMAN	IDE	Insulin-degrading enzyme	1019	117.893	6.60986	Cytoplasm or cell membrane	Secreted	Cell membrane; Cytoplasm; Membrane; Secreted	v	v	v	v	Unclassified protein
P14923	PLAK_HUMAN	JUP	Junction plakoglobin	745	81.6927	6.13818	Cell junction	Cytoplasm	Cell junction; Cytoplasm; Cytoskeleton; Membrane	v	v	v	v	Unclassified protein
P15151	PVR_HUMAN	PVR	Poliovirus receptor	417	45.2738	6.52197	Single-pass type I membrane protein	Single transmembrane	Cell membrane; Single-pass type I membrane protein	v	v	v	v	Single-transmembrane domain protein
P15153	RAC2_HUMAN	RAC2	Ras-related C3 botulinum toxin substrate 2	192	21.4151	7.60596	Cytoplasm, membrane-associated when activated	Anchored protein	Cytoplasm	v	v	v		Anchored protein
P15291	B4GT1_HUMAN	B4GALT1	Beta-1,4-galactosyltransferase 1	398	43.8923	8.646	Single-pass type II membrane protein	Single transmembrane	Golgi stack membrane; Single-pass type II membrane protein; Cell membrane	v	v	v	v	Single-transmembrane domain protein
P15311	EZRI_HUMAN	EZR	Ezrin	586	69.3697	6.26514	Peripheral membrane protein	Cytoplasm	Apical cell membrane; Peripheral membrane protein; Cytoplasmic side	v	v	v	v	Unclassified protein
P15328	FOLR1_HUMAN	FOLR1	Folate receptor alpha	257	29.7992	7.97217	Lipid-anchor, GPI-anchor	Anchored protein	Cell membrane; GPI-anchor; Apical cell membrane	v	v	v	v	Anchored protein
P15529	MCP_HUMAN	CD46	Membrane cofactor protein	392	43.7187	6.7417	Cytoplasmic vesicle, secretory vesicle	Single transmembrane	Acrosome inner membrane; Single-pass type I membrane protein		v	v	v	Single-transmembrane domain protein
P15559	NQO1_HUMAN	NQO1	NAD(P)H dehydrogenase [quinone] 1	274	30.848	8.88037	Cytoplasm or cell membrane	Cytoplasm	Cytoplasm	v	v	v	v	Unclassified protein
P15924	DESP_HUMAN	DSP	Desmoplakin	2871	331.569	6.81494	Cell junction, desmosome	Cytoplasm	Cell membrane	v	v	v	v	Unclassified protein
P16070	CD44_HUMAN	CD44	CD44 antigen	742	81.4874	5.32568	Single-pass type I membrane protein	Single transmembrane	Cell membrane; Single-pass type I membrane protein	v	v	v	v	Single-transmembrane domain protein
P16144	ITB4_HUMAN	ITGB4	Integrin beta-4	1822	202.039	6.0874	Single-pass type I membrane protein	Single transmembrane	Cell membrane; Single-pass type I membrane protein; Lipid-anchor	v	v	v	v	Single-transmembrane domain protein
P16422	EPCAM_HUMAN	EPCAM	Epithelial cell adhesion molecule	314	34.9097	7.45947	Single-pass type I membrane protein	Single transmembrane	Lateral cell membrane; Single-pass type I membrane protein	v	v	v	v	Single-transmembrane domain protein
P17252	KPCA_HUMAN	PRKCA	Protein kinase C alpha type	672	76.7001	7.04932	Peripheral membrane protein	Cytoplasm	Mitochondrion membrane; Peripheral membrane protein	v	v	v		Unclassified protein
P17301	ITA2_HUMAN	ITGA2	Integrin alpha-2	1181	129.214	5.31299	Single-pass type I membrane protein	Single transmembrane	Membrane; Single-pass type I membrane protein	v	v	v	v	Single-transmembrane domain protein
P17655	CAN2_HUMAN	CAPN2	Calpain-2 catalytic subunit	700	79.9448	4.98291	Cell membrane, translocates to the plasma membrane upon Ca(2+) binding	Cytoplasm	Cell membrane	v	v	v	v	Unclassified protein
P18084	ITB5_HUMAN	ITGB5	Integrin beta-5	799	87.9962	6.06201	Single-pass type I membrane protein	Single transmembrane	Membrane; Single-pass type I membrane protein	v	v	v	v	Single-transmembrane domain protein
P18085	ARF4_HUMAN	ARF4	ADP-ribosylation factor 4	180	20.4977	7.13721	Cell membrane, lipid-anchor	Anchored protein	Membrane; Lipid-anchor	v	v	v	v	Anchored protein
P18206	VINC_HUMAN	VCL	Vinculin	1134	123.722	5.65576	Peripheral membrane protein	Cytoplasm	Cell membrane; Peripheral membrane protein; Cytoplasmic side; Sarcolemma	v	v	v	v	Unclassified protein
P18433	PTPRA_HUMAN	PTPRA	Receptor-type tyrosine-protein phosphatase alpha	802	90.5424	6.69775	Single-pass type I membrane protein	Single transmembrane	Cell membran; Single-pass type I membrane protein	v	v	v	v	Single-transmembrane domain protein
P18564	ITB6_HUMAN	ITGB6	Integrin beta-6	788	85.8793	5.5542	Single-pass type I membrane protein	Single transmembrane	Membrane; Single-pass type I membrane protein	v	v	v	v	Single-transmembrane domain protein
P18827	SDC1_HUMAN	SDC1	Syndecan-1	310	32.4419	4.62744	Single-pass type I membrane protein	Single transmembrane	Secreted; Extracellular exosome; Membrane; Single-pass type I membrane protein	v	v	v	v	Single-transmembrane domain protein
P19075	TSN8_HUMAN	TSPAN8	Tetraspanin-8	237	26.0265	5.60498	Multi-pass membrane protein	Multiple transmembrane	Membrane; Peripheral membrane protein	v	v	v	v	Multiple-transmembrane domain protein
P19256	LFA3_HUMAN	CD58	Lymphocyte function-associated antigen 3	250	28.1289	6.75635	Single-pass type I membrane protein	Single transmembrane	Cell membrane; Single-pass type I membrane protein	v	v	v	v	Single-transmembrane domain protein
P19440	GGT1_HUMAN	GGT1	Gamma-glutamyltranspeptidase 1	569	61.3718	7.12256	Single-pass type II membrane protein	Single transmembrane	Cell membrane; Single-pass type II membrane protein	v	v	v	v	Single-transmembrane domain protein
P19634	SL9A1_HUMAN	SLC9A1	Sodium/hydrogen exchanger 1	815	90.705	7.21045	Multi-pass membrane protein	Multiple transmembrane	Cell membrane; Multi-pass membrane protein; Endoplasmic reticulum membrane	v		v	v	Multiple-transmembrane domain protein
P20020	AT2B1_HUMAN	ATP2B1	Plasma membrane calcium-transporting ATPase 1	1258	138.668	6.03662	Multi-pass membrane protein	Multiple transmembrane	Cell membrane; Multi-pass membrane protein; Basolateral cell membrane; Presynaptic cell membrane	v	v	v	v	Multiple-transmembrane domain protein
P20073	ANXA7_HUMAN	ANXA7	Annexin A7	488	52.7058	5.68115	Cell membrane	Cytoplasm	Membrane	v	v	v	v	Unclassified protein
P20333	TNR1B_HUMAN	TNFRSF1B	Tumor necrosis factor receptor superfamily member 1B	461	48.26	6.27783	Single-pass type I membrane protein	Single transmembrane	Cell membrane; Single-pass type I membrane protein		v	v	v	Single-transmembrane domain protein
P20338	RAB4A_HUMAN	RAB4A	Ras-related protein Rab-4A	218	24.3742	6.07471	Peripheral membrane protein	Anchored protein	Early endosome membrane; Peripheral membrane protein; Recycling endosome membrane; Membrane	v	v	v	v	Anchored protein
P20339	RAB5A_HUMAN	RAB5A	Ras-related protein Rab-5A	215	23.6438	8.14795	Cell membrane, lipid-anchor	Anchored protein	Cell membrane; Lipid-anchor; Cytoplasmic side; Early endosome membrane; Endosome membrane; Cytoplasmic vesicle; Phagosome membrane	v	v	v	v	Anchored protein
P20340	RAB6A_HUMAN	RAB6A	Ras-related protein Rab-6A	208	23.5779	5.5415	Cytoplasm or cell membrane	Anchored protein	Golgi apparatus membrane; Lipid-anchor	v	v	v	v	Anchored protein
P20645	MPRD_HUMAN	M6PR	Cation-dependent mannose-6-phosphate receptor	277	30.9734	5.8335	Single-pass type I membrane protein	Single transmembrane	Lysosome membrane; Single-pass type I membrane protein	v	v	v	v	Single-transmembrane domain protein
P20936	RASA1_HUMAN	RASA1	Ras GTPase-activating protein 1	1047	116.329	6.53662	Cytoplasm or cell membrane	Cytoplasm	Cytoplasm	v	v	v	v	Unclassified protein
P21589	5NTD_HUMAN	NT5E	5'-nucleotidase	574	63.3275	7.03467	Lipid-anchor, GPI-anchor	Anchored protein	Cell membrane; GPI-anchor	v	v	v		Anchored protein
P21709	EPHA1_HUMAN	EPHA1	Ephrin type-A receptor 1	976	108.058	6.63916	Single-pass type I membrane protein	Single transmembrane	Cell membrane; Single-pass type I membrane protein	v	v	v		Single-transmembrane domain protein
P21796	VDAC1_HUMAN	VDAC1	Voltage-dependent anion-selective channel protein 1	283	30.7536	8.54346	Multi-pass membrane protein	Multiple transmembrane	Cell membrane; Multi-pass membrane protein; Mitochondrion outer membrane; Membrane raft	v	v	v		Multiple-transmembrane domain protein
P21860	ERBB3_HUMAN	ERBB3	Receptor tyrosine-protein kinase erbB-3	1342	148.002	6.55127	Single-pass type I membrane protein	Single transmembrane	Cell membrane; Single-pass type I membrane protein	v	v		v	Single-transmembrane domain protein
P21926	CD9_HUMAN	CD9	CD9 antigen	228	25.399	7.15186	Multi-pass membrane protein	Multiple transmembrane	Cell membrane; Multi-pass membrane protein; Membrane	v	v	v	v	Multiple-transmembrane domain protein
P21980	TGM2_HUMAN	TGM2	Protein-glutamine gamma-glutamyltransferase 2	687	77.2797	5.22412	Cytoplasm or cell membrane	Cytoplasm	Cell membrane; Chromosome; Cytoplasm; Extracellular matrix; Membrane; Mitochondrion; Nucleus; Secreted	v		v	v	Unclassified protein
P22413	ENPP1_HUMAN	ENPP1	Ectonucleotide pyrophosphatase/phosphodiesterase family member 1	925	104.857	7.13721	Cell membrane	Single transmembrane	Cell membrane; Single-pass type II membrane protein; Basolateral cell membrane		v	v	v	Single-transmembrane domain protein
P22681	CBL_HUMAN	CBL	E3 ubiquitin-protein ligase CBL	906	99.5693	6.53662	Cytoplasm or cell membrane	Cytoplasm	Cell membrane	v	v	v	v	Unclassified protein
P23229	ITA6_HUMAN	ITGA6	Integrin alpha-6	1130	126.526	6.60986	Single-pass type I membrane protein	Single transmembrane	Cell membrane; Single-pass type I membrane protein; Lipid-anchor	v	v	v	v	Single-transmembrane domain protein
P23284	PPIB_HUMAN	PPIB	Peptidyl-prolyl cis-trans isomerase B	216	23.7275	9.40771	Cytoplasm or cell membrane	Secreted	Endoplasmic reticulum; Virion	v	v	v	v	Unclassified protein
P23469	PTPRE_HUMAN	PTPRE	Receptor-type tyrosine-protein phosphatase epsilon	700	80.59	7.02002	Single-pass type I membrane protein	Single transmembrane	Cell membrane; Single-pass type I membrane protein	v	v	v	v	Single-transmembrane domain protein
P23528	COF1_HUMAN	CFL1	Cofilin-1	166	18.4907	8.08936	Cytoplasm or cell membrane	Cytoplasm	Ruffle membrane; Peripheral membrane protein; Cytoplasmic side	v	v	v	v	Unclassified protein
P23634	AT2B4_HUMAN	ATP2B4	Plasma membrane calcium-transporting ATPase 4	1241	137.833	6.59521	Multi-pass membrane protein	Multiple transmembrane	Cell membrane; Multi-pass membrane protein; Flagellum membrane	v	v	v	v	Multiple-transmembrane domain protein
P24821	TENA_HUMAN	TNC	Tenascin	2201	240.7	4.89404	Secreted	Secreted	Extracellular matrix	v	v	v	v	Unclassified protein
P25445	TNR6_HUMAN	FAS	Tumor necrosis factor receptor superfamily member 6	335	37.708	7.94287	Single-pass type I membrane protein	No information	Cell membrane; Single-pass type I membrane protein	v	v	v	v	Single-transmembrane domain protein
P25815	S100P_HUMAN	S100P	Protein S100-P	95	10.3932	4.88135	Cytoplasm or cell membrane	Cytoplasm	Microvillus membrane	v	v		v	Unclassified protein
P26006	ITA3_HUMAN	ITGA3	Integrin alpha-3	1051	116.538	6.771	Single-pass type I membrane protein	Single transmembrane	Cell membrane; Single-pass type I membrane protein; Cell membrane; Lipid-anchor; Invadopodium membrane; Filopodium membrane	v	v	v	v	Single-transmembrane domain protein
P26038	MOES_HUMAN	MSN	Moesin	577	67.7778	6.40479	Single-pass type I membrane protein	Cytoplasm	Cell membrane; Peripheral membrane protein; Cytoplasmic side; Apical cell membrane; Microvillus membrane	v		v	v	Single-transmembrane domain protein
P26641	EF1G_HUMAN	EEF1G	Elongation factor 1-gamma	437	50.0871	6.66846	Single-pass type I membrane protein	Cytoplasm	Membrane	v	v	v	v	Single-transmembrane domain protein
P27482	CALL3_HUMAN	CALML3	Calmodulin-like protein 3	149	16.88	4.42432	Cytoplasm or cell membrane	Cytoplasm	Extracellular exosome	v	v	v		Unclassified protein
P27701	CD82_HUMAN	CD82	CD82 antigen	267	29.6058	5.23682	Multi-pass membrane protein	Multiple transmembrane	Cell membrane; Multi-pass membrane protein	v	v	v	v	Multiple-transmembrane domain protein
P28676	GRAN_HUMAN	GCA	Grancalcin	217	23.9945	5.21143	Cytoplasm or cell membrane	Cytoplasm	Cytoplasmic granule membrane; Peripheral membrane protein; Cytoplasmic side	v	v		v	Unclassified protein
P29122	PCSK6_HUMAN	PCSK6	Proprotein convertase subtilisin/kexin type 6	969	106.351	7.6792	Secreted	Cytoplasm	Endomembrane system; Peripheral membrane protein	v	v	v		Unclassified protein
P29317	EPHA2_HUMAN	EPHA2	Ephrin type-A receptor 2	976	108.197	6.22705	Single-pass type I membrane protein	Single transmembrane	Cell membrane; Single-pass type I membrane protein; Ruffle membrane; Lamellipodium membrane	v	v	v	v	Single-transmembrane domain protein
P29323	EPHB2_HUMAN	EPHB2	Ephrin type-B receptor 2	1055	117.417	6.55127	Single-pass type I membrane protein	Single transmembrane	Cell membrane; Single-pass type I membrane protein	v	v	v	v	Single-transmembrane domain protein
P29992	GNA11_HUMAN	GNA11	Guanine nucleotide-binding protein subunit alpha-11	359	42.0965	5.69385	Cell membrane, lipid-anchor	Anchored protein	Cell membrane; Lipid-anchor	v	v	v	v	Anchored protein
P30086	PEBP1_HUMAN	PEBP1	Phosphatidylethanolamine-binding protein 1	187	21.0437	7.53271	Cytoplasm or cell membrane	Cytoplasm	Cytoplasm	v	v	v	v	Unclassified protein
P30626	SORCN_HUMAN	SRI	Sorcin	198	21.6624	5.59229	Peripheral membrane protein	Cytoplasm	Sarcoplasmic Reticulum membrane; Peripheral membrane protein; Cytoplasmic side	v	v	v	v	Unclassified protein
P30825	CTR1_HUMAN	SLC7A1	High affinity cationic amino acid transporter 1	629	67.5941	5.42725	Multi-pass membrane protein	Multiple transmembrane	Cell membrane; Multi-pass membrane protein	v	v	v		Multiple-transmembrane domain protein
P30989	NTR1_HUMAN	NTSR1	Neurotensin receptor type 1	418	46.2289	9.34912	Multi-pass membrane protein	Multiple transmembrane	Cell membrane; Multi-pass membrane protein	v	v	v	v	Multiple-transmembrane domain protein
P31146	COR1A_HUMAN	CORO1A	Coronin-1A	461	50.9938	6.68311	Cytoplasm or cell membrane	Cytoplasm	Phagosome membrane	v	v	v	v	Unclassified protein
P31151	S10A7_HUMAN	S100A7	Protein S100-A7	101	11.4636	6.771	Cytoplasm or cell membrane	Cytoplasm	Cytoplasm; Secreted	v	v	v	v	Unclassified protein
P31431	SDC4_HUMAN	SDC4	Syndecan-4	198	21.628	4.50049	Single-pass type I membrane protein	Single transmembrane	Secreted; Membrane; Single-pass type I membrane protein	v	v	v	v	Single-transmembrane domain protein
P31641	SC6A6_HUMAN	SLC6A6	Sodium- and chloride-dependent taurine transporter	620	69.7836	7.38623	Multi-pass membrane protein	Multiple transmembrane	Cell membrane; Multi-pass membrane protein	v	v	v	v	Multiple-transmembrane domain protein
P31949	S10AB_HUMAN	S100A11	Protein S100-A11	105	11.7328	7.12256	Cytoplasm or cell membrane	Cytoplasm	Cytoplasm; Nucleus	v	v	v	v	Unclassified protein
P32119	PRDX2_HUMAN	PRDX2	Peroxiredoxin-2	198	21.8782	5.97314	Cytoplasm or cell membrane	Cytoplasm	Cytoplasm	v	v	v	v	Unclassified protein
P32121	ARRB2_HUMAN	ARRB2	Beta-arrestin-2	409	46.0768	7.69385	Cytoplasm or cell membrane	Cytoplasm	Cell membrane; Coated pit; Cytoplasm; Cytoplasmic vesicle; Membrane; Nucleus	v	v	v		Unclassified protein
P33527	MRP1_HUMAN	ABCC1	Multidrug resistance-associated protein 1	1531	171.481	7.10791	Multi-pass membrane protein	Multiple transmembrane	Cell membrane; Multi-pass membrane protein	v	v	v	v	Multiple-transmembrane domain protein
P34932	HSP74_HUMAN	HSPA4	Heat shock 70 kDa protein 4	840	94.2712	5.18604	Cytoplasm or cell membrane	Cytoplasm	Cytoplasm	v	v	v	v	Unclassified protein
P35052	GPC1_HUMAN	GPC1	Glypican-1	558	61.641	7.29834	Cell membrane, lipid-anchor	Anchored protein	Cell membrane; GPI-anchor; Extracellular side		v	v	v	Anchored protein
P35240	MERL_HUMAN	NF2	Merlin	595	69.646	6.46826	Peripheral membrane protein	Cytoplasm	Filopodium membrane; Peripheral membrane protein; Cytoplasmic side ruffle membrane	v	v	v	v	Unclassified protein
P35241	RADI_HUMAN	RDX	Radixin	583	68.5214	6.3667	Peripheral membrane protein	Cytoplasm	Cell membrane; Peripheral membrane protein; Cytoplasmic side	v		v	v	Unclassified protein
P35321	SPR1A_HUMAN	SPRR1A	Cornifin-A	89	9.87088	8.48486	Cytoplasm or cell membrane	Cytoplasm	Cytoplasm	v	v	v		Unclassified protein
P35579	MYH9_HUMAN	MYH9	Myosin-9	1960	226.392	5.60498	Cytoplasm or cell membrane	Cytoplasm	Cytoplasm; Cytoplasmic vesicle; Cytoskeleton	v	v	v	v	Unclassified protein
P35613	BASI_HUMAN	BSG	Basigin	385	42.1741	5.65576	Melanosome	Single transmembrane	Cell membrane; Single-pass type I membrane protein	v	v	v	v	Single-transmembrane domain protein
P37235	HPCL1_HUMAN	HPCAL1	Hippocalcin-like protein 1	193	22.299	5.35107	Cell membrane, lipid-anchor	Anchored protein	Membrane; Lipid-anchor	v	v	v	v	Anchored protein
P37802	TAGL2_HUMAN	TAGLN2	Transgelin-2	199	22.3772	8.25049	Single-pass type I membrane protein	Cytoplasm	Cytosol; extracellular region	v	v	v	v	Single-transmembrane domain protein
P38606	VATA_HUMAN	ATP6V1A	V-type proton ATPase catalytic subunit A	617	68.2605	5.51611	Cytoplasm or cell membrane	Cytoplasm	Clathrin-coated vesicle membrane; Peripheral membrane protein	v	v	v	v	Unclassified protein
P38646	GRP75_HUMAN	HSPA9	Stress-70 protein, mitochondrial	679	73.6348	6.16357	Cytoplasm or cell membrane	Cytoplasm	Mitochondrion; Nucleus	v	v	v	v	Unclassified protein
P40222	TXLNA_HUMAN	TXLNA	Alpha-taxilin	546	61.8532	6.52197	Cytoplasm or cell membrane	Cytoplasm	Cytoplasm; Membrane	v	v	v		Unclassified protein
P40763	STAT3_HUMAN	STAT3	Signal transducer and activator of transcription 3	770	88.0114	6.30322	Cytoplasm or cell membrane	Cytoplasm	Cytoplasm; Nucleus	v	v	v		Unclassified protein
P41214	EIF2D_HUMAN	EIF2D	Eukaryotic translation initiation factor 2D	584	64.6655	7.6499	Cytoplasm or cell membrane	Cytoplasm	Cytoplasm	v	v	v		Unclassified protein
P41240	CSK_HUMAN	CSK	Tyrosine-protein kinase CSK	450	50.6717	7.06396	Cytoplasm or cell membrane	Cytoplasm	Cell membrane; Cytoplasm; Membrane	v	v	v		Unclassified protein
P41440	S19A1_HUMAN	SLC19A1	Folate transporter 1	591	64.827	8.95361	Multi-pass membrane protein	Multiple transmembrane	Cell membrane; Multi-pass membrane protein; Apical cell membrane; Basolateral cell membrane		v	v	v	Multiple-transmembrane domain protein
P41743	KPCI_HUMAN	PRKCI	Protein kinase C iota type	596	68.2183	5.84619	Cytoplasm or cell membrane	Cytoplasm	Cytoplasm; Endosome; Membrane; Nucleus	v	v	v		Unclassified protein
P42566	EPS15_HUMAN	EPS15	Epidermal growth factor receptor substrate 15	896	98.5948	4.64014	Peripheral membrane protein	Secreted	Cell membrane; Peripheral membrane protein; Cytoplasmic side	v	v	v		Unclassified protein
P42892	ECE1_HUMAN	ECE1	Endothelin-converting enzyme 1	770	87.1082	5.88428	Single-pass type II membrane protein	Single transmembrane	Cell membrane; Single-pass type II membrane protein	v	v	v	v	Single-transmembrane domain protein
P43007	SATT_HUMAN	SLC1A4	Neutral amino acid transporter A	532	55.6876	6.25244	Multi-pass membrane protein	Multiple transmembrane	Membrane; Peripheral membrane protein	v	v	v	v	Multiple-transmembrane domain protein
P43121	MUC18_HUMAN	MCAM	Cell surface glycoprotein MUC18	646	71.5626	5.75732	Single-pass type I membrane protein	Single transmembrane	Membrane; Single-pass type I membrane protein	v		v	v	Single-transmembrane domain protein
P43405	KSYK_HUMAN	SYK	Tyrosine-protein kinase SYK	635	72.0203	8.25049	Cell membrane	Cytoplasm	Cell membrane; Cytoplasm; Membrane	v	v	v		Unclassified protein
P46108	CRK_HUMAN	CRK	Adapter molecule crk	304	33.81	5.5542	Cytoplasm or cell membrane	Cytoplasm	Cell membrane; Cytoplasm; Membrane	v	v	v		Unclassified protein
P46459	NSF_HUMAN	NSF	Vesicle-fusing ATPase	744	82.5421	6.94678	Cytoplasm or cell membrane	Cytoplasm	Cytoplasm	v	v	v	v	Unclassified protein
P46939	UTRO_HUMAN	UTRN	Utrophin	3433	394.22	5.32568	Peripheral membrane protein	Cytoplasm	Postsynaptic cell membrane; Peripheral membrane protein; Cytoplasmic side	v	v		v	Unclassified protein
P46940	IQGA1_HUMAN	IQGAP1	Ras GTPase-activating-like protein IQGAP1	1657	189.134	6.48096	Cell membrane	Cytoplasm	Cell membrane; Cytoplasm; Membrane; Nucleus	v	v	v	v	Unclassified protein
P47914	RL29_HUMAN	RPL29	60S ribosomal protein L29	159	17.7411	11.6636	Cell membrane, lipid-anchor	Cytoplasm	Membrane		v	v	v	Anchored protein
P48029	SC6A8_HUMAN	SLC6A8	Sodium- and chloride-dependent creatine transporter 1	635	70.4756	6.41748	Multi-pass membrane protein	Multiple transmembrane	Membrane; Multi-pass membrane protein	v		v	v	Multiple-transmembrane domain protein
P48509	CD151_HUMAN	CD151	CD151 antigen	253	28.2763	7.47412	Multi-pass membrane protein	Multiple transmembrane	Membrane; Peripheral membrane protein	v	v	v	v	Multiple-transmembrane domain protein
P48960	CD97_HUMAN	CD97	CD97 antigen	835	91.8091	6.87354	Multi-pass membrane protein	Multiple transmembrane	Cell membrane; Multi-pass membrane protein	v	v	v	v	Multiple-transmembrane domain protein
P49006	MRP_HUMAN	MARCKSL1	MARCKS-related protein	195	19.5172	4.66553	Cytoplasm or cell membrane	Anchored protein	Cell membrane; Lipid-anchor	v	v	v	v	Anchored protein
P49023	PAXI_HUMAN	PXN	Paxillin	591	64.4639	6.18896	Cytoplasm or cell membrane	Cytoplasm	Cell junction; Cytoplasm; Cytoskeleton	v	v	v	v	Unclassified protein
P49407	ARRB1_HUMAN	ARRB1	Beta-arrestin-1	418	47.0363	6.20166	Cytoplasm or cell membrane	Cytoplasm	Cell membrane	v	v	v	v	Unclassified protein
P49755	TMEDA_HUMAN	TMED10	Transmembrane emp24 domain-containing protein 10	219	24.96	7.44482	Multi-pass membrane protein	Single transmembrane	Cell membrane; Single-pass type I membrane protein; Golgi apparatus membrane; cis-Golgi network membrane; trans-Golgi network membrane; Endoplasmic reticulum membrane; Endoplasmic reticulum-Golgi intermediate compartment membrane; Secretory vesicle membrane	v	v	v	v	Multiple-transmembrane domain protein
P49757	NUMB_HUMAN	NUMB	Protein numb homolog	651	70.7594	8.51416	Peripheral membrane protein	Cytoplasm	Cell membrane; Peripheral membrane protein; Cytoplasmic side	v	v	v	v	Unclassified protein
P50148	GNAQ_HUMAN	GNAQ	Guanine nucleotide-binding protein G(q) subunit alpha	359	42.1153	5.68115	Cell membrane, lipid-anchor	Anchored protein	Cell membrane; Lipid-anchor	v	v	v	v	Anchored protein
P50151	GBG10_HUMAN	GNG10	Guanine nucleotide-binding protein G(I)/G(S)/G(O) subunit gamma-10	68	7.20068	7.85498	Cell membrane, lipid-anchor	Anchored protein	Cell membrane; Lipid-anchor; Cytoplasmic side	v		v	v	Anchored protein
P50281	MMP14_HUMAN	MMP14	Matrix metalloproteinase-14	582	65.852	7.76709	Single-pass type I membrane protein	Single transmembrane	Membrane; Single-pass type IV membrane protein		v	v	v	Single-transmembrane domain protein
P50395	GDIB_HUMAN	GDI2	Rab GDP dissociation inhibitor beta	445	50.6309	6.46826	Peripheral membrane protein	Cytoplasm	Membrane; Peripheral membrane protein	v	v	v	v	Unclassified protein
P50552	VASP_HUMAN	VASP	Vasodilator-stimulated phosphoprotein	380	39.8051	8.93896	Cytoplasm or cell membrane	Cytoplasm	Lamellipodium membrane; Filopodium membrane	v	v	v	v	Unclassified protein
P50570	DYN2_HUMAN	DNM2	Dynamin-2	870	98.0032	7.44482	Cytoplasm or cell membrane	Cytoplasm	Phagosome membrane; Peripheral membrane protein	v	v	v	v	Unclassified protein
P50851	LRBA_HUMAN	LRBA	Lipopolysaccharide-responsive and beige-like anchor protein	2863	318.906	5.60498	Single-pass type I membrane protein	Single transmembrane	Cell membrane; Single-pass membrane protein; Lysosome membrane; trans-Golgi network membrane; Endoplasmic reticulum membrane	v	v	v	v	Single-transmembrane domain protein
P50895	BCAM_HUMAN	BCAM	Basal cell adhesion molecule	628	67.3626	5.80811	Single-pass type I membrane protein	Single transmembrane	Membrane; Single-pass type I membrane protein	v		v	v	Single-transmembrane domain protein
P51153	RAB13_HUMAN	RAB13	Ras-related protein Rab-13	203	22.7597	9.18799	Cell membrane, lipid-anchor	Anchored protein	Cell membrane; Lipid-anchor; Cytoplasmic side; Recycling endosome membrane; trans-Golgi network membrane; Cytoplasmic vesicle membrane	v	v	v	v	Anchored protein
P51178	PLCD1_HUMAN	PLCD1	1-phosphatidylinositol 4,5-bisphosphate phosphodiesterase delta-1	756	85.611	6.69775	Cell membrane	Cytoplasm	Plasma membrane	v	v	v	v	Unclassified protein
P51572	BAP31_HUMAN	BCAP31	B-cell receptor-associated protein 31	246	27.974	8.44092	Multi-pass membrane protein	Multiple transmembrane	Endoplasmic reticulum membrane; Multi-pass membrane protein; Endoplasmic reticulum-Golgi intermediate compartment membrane	v	v	v		Multiple-transmembrane domain protein
P51809	VAMP7_HUMAN	VAMP7	Vesicle-associated membrane protein 7	220	24.919	8.60205	Single-pass type IV membrane protein	Single transmembrane	Trans-Golgi network membrane; Single-pass type IV membrane protein; Endoplasmic reticulum membrane; Late endosome membrane; Lysosome membran; Secretory vesicle membrane; Phagosome membrane	v	v	v	v	Single-transmembrane domain protein
P52292	IMA1_HUMAN	KPNA2	Importin subunit alpha-1	529	57.8259	5.40186	Cytoplasm or cell membrane	Cytoplasm	Golgi apparatus membrane; Endoplasmic reticulum membrane	v	v	v	v	Unclassified protein
P52888	THOP1_HUMAN	THOP1	Thimet oligopeptidase	689	78.7895	6.04932	Cytoplasm or cell membrane	Cytoplasm	Cytoplasm	v	v	v	v	Unclassified protein
P53041	PPP5_HUMAN	PPP5C	Serine/threonine-protein phosphatase 5	499	56.8423	6.27783	Cytoplasm or cell membrane	Cytoplasm	Amyloid; Cell membrane; Cytoplasm; Membrane; Nucleus	v	v	v		Unclassified protein
P53985	MOT1_HUMAN	SLC16A1	Monocarboxylate transporter 1	500	53.9089	8.66064	Multi-pass membrane protein	Multiple transmembrane	Cell membrane; Multi-pass membrane protein	v	v	v	v	Multiple-transmembrane domain protein
P54578	UBP14_HUMAN	USP14	Ubiquitin carboxyl-terminal hydrolase 14	494	56.033	5.30029	Peripheral membrane protein	Cytoplasm	Cell membrane; Peripheral membrane protein	v	v	v	v	Unclassified protein
P54753	EPHB3_HUMAN	EPHB3	Ephrin type-B receptor 3	998	110.259	6.31592	Single-pass type I membrane protein	Single transmembrane	Cell membrane; Single-pass type I membrane protein	v	v	v	v	Single-transmembrane domain protein
P54760	EPHB4_HUMAN	EPHB4	Ephrin type-B receptor 4	987	108.201	6.90283	Single-pass type I membrane protein	Single transmembrane	Cell membrane; Single-pass type I membrane protein	v	v	v	v	Single-transmembrane domain protein
P54764	EPHA4_HUMAN	EPHA4	Ephrin type-A receptor 4	986	109.79	6.60986	Single-pass type I membrane protein	Single transmembrane	Cell membrane; Single-pass type I membrane protein; Postsynaptic density membrane		v	v	v	Single-transmembrane domain protein
P55011	S12A2_HUMAN	SLC12A2	Solute carrier family 12 member 2	1212	131.364	6.40479	Multi-pass membrane protein	Multiple transmembrane	Basolateral cell membrane; Multi-pass membrane protein	v	v	v	v	Multiple-transmembrane domain protein
P56199	ITA1_HUMAN	ITGA1	Integrin alpha-1	1179	130.765	6.29053	Single-pass type I membrane protein	Single transmembrane	Membrane; Single-pass type I membrane protein	v	v	v	v	Single-transmembrane domain protein
P60033	CD81_HUMAN	CD81	CD81 antigen	236	25.7921	5.2876	Multi-pass membrane protein	Multiple transmembrane	Cell membrane; Multi-pass membrane protein; Basolateral cell membrane	v	v	v	v	Multiple-transmembrane domain protein
P60903	S10AA_HUMAN	S100A10	Protein S100-A10	97	11.1955	7.37158	Cytoplasm or cell membrane	Secreted	Extrinsic component of plasma membrane; Plasma membrane; Plasma membrane protein complex	v	v	v	v	Unclassified protein
P60983	GMFB_HUMAN	GMFB	Glia maturation factor beta	142	16.7025	5.2876	Cytoplasm or cell membrane	Cytoplasm	No information	v	v	v		Unclassified protein
P61006	RAB8A_HUMAN	RAB8A	Ras-related protein Rab-8A	207	23.6532	9.0708	Cell membrane, lipid-anchor	Anchored protein	Cell membrane; Lipid-anchor; Cytoplasmic side; Recycling endosome membrane; Phagosome membrane	v	v	v	v	Anchored protein
P61020	RAB5B_HUMAN	RAB5B	Ras-related protein Rab-5B	215	23.6919	8.1333	Cell membrane, lipid-anchor	Anchored protein	Cell membrane; Lipid-anchor; Cytoplasmic side; Early endosome membrane	v	v	v	v	Anchored protein
P61073	CXCR4_HUMAN	CXCR4	C-X-C chemokine receptor type 4	352	39.7197	8.20654	Multi-pass membrane protein	Multiple transmembrane	Cell membrane; Multi-pass membrane protein	v	v	v		Multiple-transmembrane domain protein
P61225	RAP2B_HUMAN	RAP2B	Ras-related protein Rap-2b	183	20.4912	4.80518	Cell membrane, lipid-anchor	Anchored protein	Recycling endosome membrane; Lipid-anchor; Cytoplasmic side	v	v	v	v	Anchored protein
P61764	STXB1_HUMAN	STXBP1	Syntaxin-binding protein 1	594	67.5259	6.96143	Peripheral membrane protein	Cytoplasm	Membrane; Peripheral membrane protein	v	v	v	v	Unclassified protein
P62070	RRAS2_HUMAN	RRAS2	Ras-related protein R-Ras2	204	23.3847	6.01123	Cell membrane, lipid-anchor	Anchored protein	Golgi apparatus membrane; Lipid-anchor; Cell membrane; Cytoplasmic side	v	v	v	v	Anchored protein
P62079	TSN5_HUMAN	TSPAN5	Tetraspanin-5	268	30.3172	4.77979	Multi-pass membrane protein	Multiple transmembrane	Cell membrane; Multi-pass membrane protein	v	v	v	v	Multiple-transmembrane domain protein
P62158	CALM_HUMAN	CALM1	Calmodulin	149	16.8268	4.22119	Cytoplasm or cell membrane	Cytoplasm	Cytoplasm; Cytoskeleton	v	v	v	v	Unclassified protein
P62330	ARF6_HUMAN	ARF6	ADP-ribosylation factor 6	175	20.0694	8.95361	Cell membrane	Anchored protein	Cell membrane; Lipid-anchor; Filopodium membrane; Endosome membrane; Recycling endosome membrane; Early endosome membrane; trans-Golgi network membrane	v	v	v	v	Anchored protein
P62745	RHOB_HUMAN	RHOB	Rho-related GTP-binding protein RhoB	196	22.1091	5.23682	Cell membrane, lipid-anchor	Anchored protein	Cell membrane; Lipid-anchor; Late endosome membrane	v	v	v	v	Anchored protein
P62760	VISL1_HUMAN	VSNL1	Visinin-like protein 1	191	22.128	5.14795	Peripheral membrane protein	Anchored protein	Membrane		v	v	v	Anchored protein
P62834	RAP1A_HUMAN	RAP1A	Ras-related protein Rap-1A	184	20.9737	6.66846	Cell membrane, lipid-anchor	Anchored protein	Cell membrane; Lipid-anchor	v	v	v	v	Anchored protein
P62873	GBB1_HUMAN	GNB1	Guanine nucleotide-binding protein G(I)/G(S)/G(T) subunit beta-1	340	37.353	5.99854	Cell membrane, lipid-anchor	Cytoplasm	Lysosomal membrane; Plasma membrane; Membrane; Photoreceptor disc membrane	v	v	v	v	Anchored protein
P62993	GRB2_HUMAN	GRB2	Growth factor receptor-bound protein 2	217	25.1904	6.31592	Cytoplasm or cell membrane	Cytoplasm	Cytoplasm; Endosome; Golgi apparatus; Nucleus	v	v	v	v	Unclassified protein
P63000	RAC1_HUMAN	RAC1	Ras-related C3 botulinum toxin substrate 1	192	21.4362	8.49951	Cell membrane, lipid-anchor	Anchored protein	Cell membrane; Lipid-anchor; Cytoplasmic side	v	v	v	v	Anchored protein
P63092	GNAS2_HUMAN	GNAS	Guanine nucleotide-binding protein G(s) subunit alpha isoforms short	394	45.6359	5.8208	Cell membrane, lipid-anchor	Anchored protein	Cell membrane; Lipid-anchor	v	v	v	v	Anchored protein
P63096	GNAI1_HUMAN	GNAI1	Guanine nucleotide-binding protein G(i) subunit alpha-1	354	40.3352	5.97314	Cytoplasm or cell membrane	Anchored protein	Cell membrane; Peripheral membrane protein; Cytoplasmic side; Membrane; Lipid-anchor	v		v	v	Anchored protein
P63104	1433Z_HUMAN	YWHAZ	14-3-3 protein zeta/delta	245	27.7277	4.79248	Cytoplasm or cell membrane	Cytoplasm	Cytoplasm	v	v	v	v	Unclassified protein
P63167	DYL1_HUMAN	DYNLL1	Dynein light chain 1, cytoplasmic	89	10.3591	7.40088	Cytoplasm or cell membrane	Cytoplasm	Cytoplasm; Cytoskeleton; Dynein; Microtubule; Mitochondrion; Nucleus		v	v	v	Unclassified protein
P78310	CXAR_HUMAN	CXADR	Coxsackievirus and adenovirus receptor	365	40.0044	7.56201	Single-pass type I membrane protein	No information	Cell membrane; Single-pass type I membrane protein; Basolateral cell membrane	v		v	v	Single-transmembrane domain protein
P78504	JAG1_HUMAN	JAG1	Protein jagged-1	1218	133.709	6.06201	Single-pass type I membrane protein	Single transmembrane	Membrane; Single-pass type I membrane protein	v	v	v	v	Single-transmembrane domain protein
P78536	ADA17_HUMAN	ADAM17	Disintegrin and metalloproteinase domain-containing protein 17	824	92.9613	5.75732	Single-pass type I membrane protein	Single transmembrane	Membrane; Single-pass type I membrane protein	v	v	v	v	Single-transmembrane domain protein
P80303	NUCB2_HUMAN	NUCB2	Nucleobindin-2	420	50.1643	5.12256	Peripheral membrane protein	Secreted	Membrane; Peripheral membrane protein	v	v	v	v	Unclassified protein
P84085	ARF5_HUMAN	ARF5	ADP-ribosylation factor 5	180	20.5166	6.78564	Cytoplasm or cell membrane	Anchored protein	Trans-Golgi network membrane; Lipid-anchor	v	v	v		Anchored protein
P84095	RHOG_HUMAN	RHOG	Rho-related GTP-binding protein RhoG	191	21.2949	8.11865	Cell membrane, lipid-anchor	Anchored protein	Cell membrane; Lipid-anchor; Cytoplasmic side	v	v	v	v	Anchored protein
P98172	EFNB1_HUMAN	EFNB1	Ephrin-B1	346	37.9825	8.93896	Single-pass type I membrane protein	Single transmembrane	Cell membrane; Single-pass type I membrane protein	v	v	v	v	Single-transmembrane domain protein
Q01082	SPTB2_HUMAN	SPTBN1	Spectrin beta chain, non-erythrocytic 1	2364	274.439	5.56689	Cytoplasm or cell membrane	Cytoplasm	Cell membrane; Peripheral membrane protein; Cytoplasmic side	v	v	v	v	Unclassified protein
Q01650	LAT1_HUMAN	SLC7A5	Large neutral amino acids transporter small subunit 1	507	54.9743	7.72314	Multi-pass membrane protein	Multiple transmembrane	Lysosome membrane; Multi-pass membrane protein; Apical cell membrane; Cell membrane	v	v	v	v	Multiple-transmembrane domain protein
Q01844	EWS_HUMAN	EWSR1	RNA-binding protein EWS	656	68.4357	9.33447	Cytoplasm or cell membrane	Cytoplasm	Cell membrane	v	v	v	v	Unclassified protein
Q02413	DSG1_HUMAN	DSG1	Desmoglein-1	1049	113.676	5.03369	Single-pass type I membrane protein	Single transmembrane	Cell membrane; Single-pass type I membrane protein	v	v	v	v	Single-transmembrane domain protein
Q03001	DYST_HUMAN	DST	Dystonin	7570	860.127	5.24951	Cytoplasm or cell membrane	Cytoplasm	Endoplasmic reticulum membrane; Single-pass membrane protein	v	v		v	Single-transmembrane domain protein
Q03405	UPAR_HUMAN	PLAUR	Urokinase plasminogen activator surface receptor	335	36.9533	6.65381	Cell membrane	Anchored protein	Cell membrane; Invadopodium membrane; GPI-anchor	v	v	v	v	Anchored protein
Q04656	ATP7A_HUMAN	ATP7A	Copper-transporting ATPase 1	1500	163.27	6.23975	Multi-pass membrane protein	Multiple transmembrane	Early endosome membrane; Multi-pass membrane protein; Cell membrane; trans-Golgi network membrane; Melanosome membrane	v	v	v	v	Multiple-transmembrane domain protein
Q04721	NOTC2_HUMAN	NOTCH2	Neurogenic locus notch homolog protein 2	2471	265.226	5.13525	Single-pass type I membrane protein	Single transmembrane	Cell membrane; Single-pass type I membrane protein	v	v	v	v	Single-transmembrane domain protein
Q04912	RON_HUMAN	MST1R	Macrophage-stimulating protein receptor	1400	152.174	6.55127	Single-pass type I membrane protein	Single transmembrane	Membrane; Single-pass type IV membrane protein	v	v	v	v	Single-transmembrane domain protein
Q04941	PLP2_HUMAN	PLP2	Proteolipid protein 2	152	16.6797	7.23975	Multi-pass membrane protein	Multiple transmembrane	Membrane; Peripheral membrane protein	v		v	v	Multiple-transmembrane domain protein
Q05193	DYN1_HUMAN	DNM1	Dynamin-1	864	97.347	7.1665	Cytoplasm or cell membrane	Cytoplasm	Cytoplasm; Cytoskeleton; Microtubule	v	v	v		Unclassified protein
Q05655	KPCD_HUMAN	PRKCD	Protein kinase C delta type	676	77.4549	7.75244	Cytoplasm or cell membrane	Cytoplasm	Cell membrane; Peripheral membrane protein	v	v	v	v	Unclassified protein
Q06124	PTN11_HUMAN	PTPN11	Tyrosine-protein phosphatase non-receptor type 11	597	68.3933	7.29834	Cytoplasm or cell membrane	Cytoplasm	Cytoplasm; Nucleus	v	v	v	v	Unclassified protein
Q06481	APLP2_HUMAN	APLP2	Amyloid-like protein 2	763	86.9002	4.79248	Single-pass type I membrane protein	Single transmembrane	Cell membrane; Single-pass type I membrane protein	v	v	v	v	Single-transmembrane domain protein
Q07021	C1QBP_HUMAN	C1QBP	Complement component 1 Q subcomponent-binding protein, mitochondrial	282	31.3426	4.84326	Cell membrane	Cytoplasm	Cell membrane; Peripheral membrane protein; Extracellular side	v	v	v	v	Unclassified protein
Q07157	ZO1_HUMAN	TJP1	Tight junction protein ZO-1	1748	195.34	6.69775	Peripheral membrane protein	Cytoplasm	Cell membrane; Peripheral membrane protein; Cytoplasmic side	v	v	v	v	Unclassified protein
Q07617	SPAG1_HUMAN	SPAG1	Sperm-associated antigen 1	926	103.574	6.85889	Cytoplasm or cell membrane	Cytoplasm	Cytoplasm	v	v	v		Unclassified protein
Q07954	LRP1_HUMAN	LRP1	Prolow-density lipoprotein receptor-related protein 1	4544	504.276	5.38916	Single-pass type I membrane protein	Single transmembrane	Cell membrane; Single-pass type I membrane protein	v	v	v	v	Single-transmembrane domain protein
Q08174	PCDH1_HUMAN	PCDH1	Protocadherin-1	1060	114.673	5.03369	Single-pass type I membrane protein	Single transmembrane	Cell membrane; Single-pass type I membrane protein	v	v	v	v	Single-transmembrane domain protein
Q08334	I10R2_HUMAN	IL10RB	Interleukin-10 receptor subunit beta	325	36.9709	5.17334	Single-pass type I membrane protein	Single transmembrane	Membrane; Single-pass type I membrane protein	v	v	v		Single-transmembrane domain protein
Q08345	DDR1_HUMAN	DDR1	Epithelial discoidin domain-containing receptor 1	913	101.063	6.82959	Single-pass type I membrane protein	Single transmembrane	Cell membrane; Single-pass type I membrane protein	v	v	v	v	Single-transmembrane domain protein
Q08554	DSC1_HUMAN	DSC1	Desmocollin-1	894	99.9238	5.42725	Single-pass type I membrane protein	Single transmembrane	Cell membrane; Single-pass type I membrane protein	v		v	v	Single-transmembrane domain protein
Q08722	CD47_HUMAN	CD47	Leukocyte surface antigen CD47	323	35.1907	7.21045	Multi-pass membrane protein	Multiple transmembrane	Cell membrane; Multi-pass membrane protein	v	v	v	v	Multiple-transmembrane domain protein
Q10589	BST2_HUMAN	BST2	Bone marrow stromal antigen 2	180	19.7563	5.60498	Single-pass type II membrane protein	Single transmembrane	Cell membrane; Single-pass type II membrane protein; GPI-anchor; Apical cell membrane; Membrane raft	v	v	v		Single-transmembrane domain protein
Q12846	STX4_HUMAN	STX4	Syntaxin-4	297	34.1589	6.27783	Single-pass type IV membrane protein	Single transmembrane	Cell membrane; Single-pass type IV membrane protein	v	v	v	v	Single-transmembrane domain protein
Q12891	HYAL2_HUMAN	HYAL2	Hyaluronidase-2	473	53.826	8.19189	Cell membrane, lipid-anchor	Anchored protein	Cell membrane; GPI-anchor	v		v	v	Anchored protein
Q12913	PTPRJ_HUMAN	PTPRJ	Receptor-type tyrosine-protein phosphatase eta	1337	145.851	5.57959	Single-pass type I membrane protein	Single transmembrane	Cell membrane; Single-pass type I membrane protein; Ruffle membrane	v	v	v	v	Single-transmembrane domain protein
Q12929	EPS8_HUMAN	EPS8	Epidermal growth factor receptor kinase substrate 8	822	91.8244	7.50342	Peripheral membrane protein	Cytoplasm	Ruffle membrane; Cell junction; Cell membrane; Cell projection; Cytoplasm; Membrane; Synapse; Synaptosome	v	v	v	v	Unclassified protein
Q12933	TRAF2_HUMAN	TRAF2	TNF receptor-associated factor 2	501	55.8227	7.53271	Cytoplasm or cell membrane	Cytoplasm	Cytoplasm	v	v	v	v	Unclassified protein
Q12959	DLG1_HUMAN	DLG1	Disks large homolog 1	904	100.393	5.75732	Peripheral membrane protein	Cytoplasm	Basolateral cell membrane; sarcolemma; Apical cell membrane	v	v	v	v	Unclassified protein
Q12974	TP4A2_HUMAN	PTP4A2	Protein tyrosine phosphatase type IVA 2	167	19.1148	8.36768	Cell membrane, early endosome cytoplasm	Anchored protein	Cell membrane	v	v	v	v	Anchored protein
Q13017	RHG05_HUMAN	ARHGAP5	Rho GTPase-activating protein 5	1502	172.352	6.62451	Peripheral membrane protein	Cytoplasm	Cell membrane; Peripheral membrane protein	v	v	v		Unclassified protein
Q13033	STRN3_HUMAN	STRN3	Striatin-3	797	87.1553	5.36377	Peripheral membrane protein	Cytoplasm	Membrane; Peripheral membrane protein	v	v	v		Unclassified protein
Q13136	LIPA1_HUMAN	PPFIA1	Liprin-alpha-1	1202	135.695	6.29053	Cytoplasm or cell membrane	Cytoplasm	Cytoplasm	v	v	v	v	Unclassified protein
Q13228	SBP1_HUMAN	SELENBP1	Selenium-binding protein 1	472	52.3576	6.3667	Cytoplasm or cell membrane	Cytoplasm	Membrane; Peripheral membrane protein	v	v	v		Unclassified protein
Q13277	STX3_HUMAN	STX3	Syntaxin-3	289	33.1344	5.43994	Single-pass type IV membrane protein	Single transmembrane	Membrane; Single-pass type IV membrane protein	v	v	v	v	Single-transmembrane domain protein
Q13308	PTK7_HUMAN	PTK7	Inactive tyrosine-protein kinase 7	1070	118.317	7.09326	Single-pass type I membrane protein	Single transmembrane	Membrane; Single-pass type IV membrane protein	v	v	v	v	Single-transmembrane domain protein
Q13433	S39A6_HUMAN	SLC39A6	Zinc transporter ZIP6	755	84.9933	6.94678	Multi-pass membrane protein	Multiple transmembrane	Cell membrane; Multi-pass membrane protein	v	v	v	v	Multiple-transmembrane domain protein
Q13443	ADAM9_HUMAN	ADAM9	Disintegrin and metalloproteinase domain-containing protein 9	819	90.4971	7.51807	Single-pass type I membrane protein	Single transmembrane	Cell membrane; Single-pass type I membrane protein	v	v	v	v	Single-transmembrane domain protein
Q13444	ADA15_HUMAN	ADAM15	Disintegrin and metalloproteinase domain-containing protein 15	863	92.8992	6.72705	Single-pass type I membrane protein	Single transmembrane	Endomembrane system; Single-pass type I membrane protein	v	v	v	v	Single-transmembrane domain protein
Q13492	PICAL_HUMAN	PICALM	Phosphatidylinositol-binding clathrin assembly protein	652	70.71	7.89893	Cell membrane	Cytoplasm	Cell membrane; Coated pit; Cytoplasmic vesicle; Golgi apparatus; Membrane; Nucleus	v	v	v		Unclassified protein
Q13557	KCC2D_HUMAN	CAMK2D	Calcium/calmodulin-dependent protein kinase type II subunit delta	499	56.3336	7.25439	Peripheral membrane protein	Cytoplasm	Sarcolemma; Sarcoplasmic reticulum membrane; Peripheral membrane protein; Cytoplasmic side	v	v	v	v	Unclassified protein
Q13596	SNX1_HUMAN	SNX1	Sorting nexin-1	522	59.0331	5.14795	Early endosome membrane	Secreted	Trans-Golgi network membrane; Peripheral membrane protein; Cytoplasmic side; Endosome; Endosome membrane; Early endosome membrane	v	v	v	v	Unclassified protein
Q13641	TPBG_HUMAN	TPBG	Trophoblast glycoprotein	420	46.0028	6.82959	Single-pass type I membrane protein	Single transmembrane	Cell membrane; Single-pass type I membrane protein	v	v	v	v	Single-transmembrane domain protein
Q13685	AAMP_HUMAN	AAMP	Angio-associated migratory cell protein	434	46.7214	4.42432	Cell membrane	Cytoplasm	Cell membrane; Cytoplasm; Membrane	v	v	v		Unclassified protein
Q13740	CD166_HUMAN	ALCAM	CD166 antigen	583	65.0611	6.25244	Cell membrane	Single transmembrane	Cell membrane; Single-pass type I membrane protein	v	v	v	v	Single-transmembrane domain protein
Q13753	LAMC2_HUMAN	LAMC2	Laminin subunit gamma-2	1193	130.892	6.18896	Secreted	Secreted	Basement membrane	v	v	v	v	Unclassified protein
Q14108	SCRB2_HUMAN	SCARB2	Lysosome membrane protein 2	478	54.2555	5.13525	Multi-pass membrane protein	Multiple transmembrane	Lysosome membrane; Multi-pass membrane protein	v	v	v	v	Multiple-transmembrane domain protein
Q14118	DAG1_HUMAN	DAG1	Dystroglycan	895	97.3807	8.55811	Single-pass type I membrane protein	Single transmembrane	Cell membrane; Single-pass type I membrane protein; Sarcolemma; postsynaptic cell membrane	v	v	v	v	Single-transmembrane domain protein
Q14126	DSG2_HUMAN	DSG2	Desmoglein-2	1118	122.218	5.23682	Single-pass type I membrane protein	Single transmembrane	Cell membrane; Single-pass type I membrane protein	v	v	v	v	Single-transmembrane domain protein
Q14155	ARHG7_HUMAN	ARHGEF7	Rho guanine nucleotide exchange factor 7	803	89.9553	7.09326	Cell junction	Cytoplasm	Cell junction; Cell projection; Cytoplasm	v	v	v		Unclassified protein
Q14160	SCRIB_HUMAN	SCRIB	Protein scribble homolog	1630	174.778	5.07178	Peripheral membrane protein	Cytoplasm	Cell junction; Cell membrane; Cell projection; Cytoplasm; Membrane; Synapse	v	v	v	v	Unclassified protein
Q14204	DYHC1_HUMAN	DYNC1H1	Cytoplasmic dynein 1 heavy chain 1	4646	532.072	6.40479	Cytoplasm or cell membrane	Cytoplasm	Cytoplasm; Cytoskeleton; Dynein; Microtubule	v	v	v	v	Unclassified protein
Q14232	EI2BA_HUMAN	EIF2B1	Translation initiation factor eIF-2B subunit alpha	305	33.6908	7.32764	Cytoplasm or cell membrane	Cytoplasm	Plasma membrane	v	v	v	v	Unclassified protein
Q14247	SRC8_HUMAN	CTTN	Src substrate cortactin	550	61.5485	5.40186	Cytoplasm or cell membrane	Cytoplasm	Cell membrane; Peripheral membrane protein; Cytoplasmic side	v	v	v	v	Unclassified protein
Q14254	FLOT2_HUMAN	FLOT2	Flotillin-2	428	47.0347	5.24951	Peripheral membrane protein	Anchored protein	Cell membrane; Peripheral membrane protein; Endosome; Caveola; Lipid-anchor	v	v	v	v	Anchored protein
Q14344	GNA13_HUMAN	GNA13	Guanine nucleotide-binding protein subunit alpha-13	377	44.0217	8.00146	Cell membrane, lipid-anchor	Anchored protein	Cell membrane; Lipid-anchor	v	v	v	v	Anchored protein
Q14444	CAPR1_HUMAN	CAPRIN1	Caprin-1	709	78.318	5.24951	Cytoplasm or cell membrane	Cytoplasm	Cell projection; Cytoplasm	v	v	v	v	Unclassified protein
Q14517	FAT1_HUMAN	FAT1	Protocadherin Fat 1	4588	505.958	4.99561	Single-pass type I membrane protein	Single transmembrane	Cell membrane; Single-pass type I membrane protein	v	v	v	v	Single-transmembrane domain protein
Q14542	S29A2_HUMAN	SLC29A2	Equilibrative nucleoside transporter 2	456	50.08	6.11279	Multi-pass membrane protein	Multiple transmembrane	Nucleus membrane; Multi-pass membrane protein; Basolateral cell membrane	v	v	v		Multiple-transmembrane domain protein
Q14574	DSC3_HUMAN	DSC3	Desmocollin-3	896	99.9063	6.1001	Single-pass type I membrane protein	Single transmembrane	Cell membrane; Single-pass type I membrane protein	v		v	v	Single-transmembrane domain protein
Q14642	I5P1_HUMAN	INPP5A	Type I inositol 1,4,5-trisphosphate 5-phosphatase	412	47.7887	7.03467	Cell membrane, lipid-anchor	Anchored protein	Cell membrane; Lipid-anchor	v	v	v		Anchored protein
Q14644	RASA3_HUMAN	RASA3	Ras GTPase-activating protein 3	834	95.6382	7.15186	Cell membrane	Cytoplasm	Cell membrane	v	v	v	v	Unclassified protein
Q14847	LASP1_HUMAN	LASP1	LIM and SH3 domain protein 1	261	29.6982	7.04932	Cytoplasm or cell membrane	Cytoplasm	Cytoplasm; Cytoskeleton	v	v	v	v	Unclassified protein
Q14BN4	SLMAP_HUMAN	SLMAP	Sarcolemmal membrane-associated protein	828	95.1396	5.46533	Single-pass type IV membrane protein	Single transmembrane	Sarcolemma; Single-pass type IV membrane protein	v	v	v		Single-transmembrane domain protein
Q15043	S39AE_HUMAN	SLC39A14	Zinc transporter ZIP14	492	54.1772	5.32568	Multi-pass membrane protein	Multiple transmembrane	Lysosome membrane; Multi-pass membrane protein; Early endosome membrane; Late endosome membrane; Cell membrane; Apical cell membrane; Basolateral cell membrane		v	v	v	Multiple-transmembrane domain protein
Q15046	SYK_HUMAN	KARS	Lysine--tRNA ligase	597	68.0046	6.354	Cytoplasm or cell membrane	Cytoplasm	Cell membrane; Peripheral membrane protein	v	v	v	v	Unclassified protein
Q15057	ACAP2_HUMAN	ACAP2	Arf-GAP with coiled-coil, ANK repeat and PH domain-containing protein 2	778	87.9732	6.80029	Peripheral membrane protein	Cytoplasm	Endosome membrane; Peripheral membrane protein	v	v	v		Unclassified protein
Q15149	PLEC_HUMAN	PLEC	Plectin	4684	531.466	5.96045	Cytoplasm or cell membrane	Cytoplasm	Cell junction; Cytoplasm; Cytoskeleton	v	v	v	v	Unclassified protein
Q15208	STK38_HUMAN	STK38	Serine/threonine-protein kinase 38	465	54.1554	7.15186	Cytoplasm or cell membrane	Cytoplasm	Cytoplasm; Nucleus	v	v	v		Unclassified protein
Q15262	PTPRK_HUMAN	PTPRK	Receptor-type tyrosine-protein phosphatase kappa	1439	161.998	5.89697	Single-pass type I membrane protein	Single transmembrane	Cell membrane; Single-pass type I membrane protein	v	v	v	v	Single-transmembrane domain protein
Q15286	RAB35_HUMAN	RAB35	Ras-related protein Rab-35	201	23.0108	8.29443	Cell membrane, lipid-anchor	Anchored protein	Cell membrane; Lipid-anchor; Cytoplasmic side	v	v	v	v	Anchored protein
Q15311	RBP1_HUMAN	RALBP1	RalA-binding protein 1	655	76.0162	5.88428	Peripheral membrane protein	Cytoplasm	Cell membrane; Peripheral membrane protein	v	v	v		Unclassified protein
Q15334	L2GL1_HUMAN	LLGL1	Lethal(2) giant larvae protein homolog 1	1064	115.346	6.29053	Early endosome membrane	Cytoplasm	Trans-Golgi network membrane; Golgi apparatus membrane; Early endosome membrane	v	v	v		Unclassified protein
Q15418	KS6A1_HUMAN	RPS6KA1	Ribosomal protein S6 kinase alpha-1	735	82.6708	7.82568	Cytoplasm or cell membrane	Cytoplasm	Cytoplasm; Nucleus	v	v	v		Unclassified protein
Q15465	SHH_HUMAN	SHH	Sonic hedgehog protein	462	49.5764	7.98682	Cell membrane	Anchored protein	Golgi apparatus membrane; Endoplasmic reticulum membran; Cell membrane; Lipid-anchor	v	v	v		Anchored protein
Q15599	NHRF2_HUMAN	SLC9A3R2	Na(+)/H(+) exchange regulatory cofactor NHE-RF2	337	37.391	7.92822	Peripheral membrane protein	Cytoplasm	Apical cell membrane; Endomembrane system; Peripheral membrane protein	v	v	v	v	Unclassified protein
Q15642	CIP4_HUMAN	TRIP10	Cdc42-interacting protein 4	601	68.3102	5.73193	Cytoplasm or cell membrane	Cytoplasm	Cell membrane; Cell projection; Cytoplasm; Cytoskeleton; Golgi apparatus; Lysosome; Membrane	v	v	v	v	Unclassified protein
Q15758	AAAT_HUMAN	SLC1A5	Neutral amino acid transporter B(0)	541	56.5623	5.47803	Multi-pass membrane protein	Multiple transmembrane	Cell membrane; Multi-pass membrane protein	v	v	v	v	Multiple-transmembrane domain protein
Q15833	STXB2_HUMAN	STXBP2	Syntaxin-binding protein 2	593	66.4105	6.55127	Peripheral membrane protein	Cytoplasm	Plasma membrane	v	v	v	v	Unclassified protein
Q15836	VAMP3_HUMAN	VAMP3	Vesicle-associated membrane protein 3	100	11.302	8.79248	Single-pass type IV membrane protein	Single transmembrane	Membrane; Single-pass type IV membrane protein	v		v	v	Single-transmembrane domain protein
Q15907	RB11B_HUMAN	RAB11B	Ras-related protein Rab-11B	218	24.4735	5.93506	Cell membrane, lipid-anchor	Anchored protein	Recycling endosome membrane; Lipid-anchor; Cytoplasmic side; Synaptic vesicle membrane; Phagosome membrane	v	v	v	v	Anchored protein
Q15942	ZYX_HUMAN	ZYX	Zyxin	572	61.2382	6.66846	Cytoplasm or cell membrane	Cytoplasm	Cell junction; Cytoplasm; Cytoskeleton; Nucleus	v	v	v	v	Unclassified protein
Q16186	ADRM1_HUMAN	ADRM1	Proteasomal ubiquitin receptor ADRM1	407	42.1268	5.07178	Cytoplasm or cell membrane	Secreted	Cytoplasm; Nucleus; Proteasome	v	v	v		Unclassified protein
Q16512	PKN1_HUMAN	PKN1	Serine/threonine-protein kinase N1	942	103.868	6.3667	Cytoplasm or cell membrane	Cytoplasm	Cell membrane; Peripheral membrane protein	v	v	v		Unclassified protein
Q16643	DREB_HUMAN	DBN1	Drebrin	649	71.3854	4.44971	Cytoplasm or cell membrane	Cytoplasm	Cell junction; Cell projection; Cytoplasm	v	v	v	v	Unclassified protein
Q16790	CAH9_HUMAN	CA9	Carbonic anhydrase 9	459	49.6671	4.71631	Single-pass type I membrane protein	Single transmembrane	Cell membrane; Single-pass type I membrane protein; Microvillus membrane	v	v		v	Single-transmembrane domain protein
Q16864	VATF_HUMAN	ATP6V1F	V-type proton ATPase subunit F	119	13.362	5.51611	Secretory vesicle, synaptic vesicle membrane	Cytoplasm	Synaptic vesicle membrane; Peripheral membrane protein; Clathrin-coated vesicle membrane	v	v		v	Unclassified protein
Q2M2I8	AAK1_HUMAN	AAK1	AP2-associated protein kinase 1	961	103.821	6.59521	Peripheral membrane protein	Cytoplasm	Cell membrane; Peripheral membrane protein	v	v	v		Unclassified protein
Q4G0F5	VP26B_HUMAN	VPS26B	Vacuolar protein sorting-associated protein 26B	336	39.1302	7.35693	Peripheral membrane protein	Cytoplasm	Membrane; Peripheral membrane protein	v	v	v		Unclassified protein
Q567U6	CCD93_HUMAN	CCDC93	Coiled-coil domain-containing protein 93	631	73.1519	8.14795	Early endosome	Cytoplasm	Early endosome	v	v	v		Unclassified protein
Q5T5C0	STXB5_HUMAN	STXBP5	Syntaxin-binding protein 5	1151	127.492	7.28369	Peripheral membrane protein	Cytoplasm	Cell membrane; Peripheral membrane protein; Cytoplasmic vesicle membrane	v	v	v	v	Unclassified protein
Q6IA17	SIGIR_HUMAN	SIGIRR	Single Ig IL-1-related receptor	410	45.6505	6.45557	Single-pass type III membrane protein	Single transmembrane	Membrane; Single-pass type IV membrane protein	v	v	v		Single-transmembrane domain protein
Q6NYC8	PPR18_HUMAN	PPP1R18	Phostensin	613	67.9015	5.40186	Cytoplasm or cell membrane	Cytoplasm	Cytoplasm; Cytoskeleton	v		v	v	Unclassified protein
Q6U841	S4A10_HUMAN	SLC4A10	Sodium-driven chloride bicarbonate exchanger	1118	125.866	6.49365	Multi-pass membrane protein	Multiple transmembrane	Basolateral cell membrane; Multi-pass membrane protein; Apical cell membrane	v	v	v	v	Multiple-transmembrane domain protein
Q6YHK3	CD109_HUMAN	CD109	CD109 antigen	1445	161.587	5.84619	Lipid-anchor, GPI-anchor	Anchored protein	Cell membrane; GPI-anchor		v	v	v	Anchored protein
Q7KYR7	BT2A1_HUMAN	BTN2A1	Butyrophilin subfamily 2 member A1	527	59.5945	6.48096	Single-pass type I membrane protein	Single transmembrane	Membrane; Single-pass type IV membrane protein	v		v	v	Single-transmembrane domain protein
Q7KZI7	MARK2_HUMAN	MARK2	Serine/threonine-protein kinase MARK2	788	87.8559	9.71533	Peripheral membrane protein	Cytoplasm	Cell membrane; Peripheral membrane protein; Lateral cell membrane	v	v	v	v	Unclassified protein
Q7L1W4	LRC8D_HUMAN	LRRC8D	Volume-regulated anion channel subunit LRRC8D	858	98.1382	7.72314	Cell membrane	Multiple transmembrane	Endoplasmic reticulum membrane; Multi-pass membrane protein; Cell membrane	v	v	v		Multiple-transmembrane domain protein
Q7Z6M1	RABEK_HUMAN	RABEPK	Rab9 effector protein with kelch motifs	372	40.5386	6.25244	Cytoplasm or cell membrane	Cytoplasm	Endosome membrane	v	v	v		Unclassified protein
Q86UP2	KTN1_HUMAN	KTN1	Kinectin	1357	156.179	5.64307	Single-pass type II membrane protein	Single transmembrane	Endoplasmic reticulum membrane; Single-pass type II membrane protein	v	v	v	v	Single-transmembrane domain protein
Q86W92	LIPB1_HUMAN	PPFIBP1	Liprin-beta-1	1011	113.952	5.5542	Cytoplasm or cell membrane	Cytoplasm	Plasma membrane	v	v	v	v	Unclassified protein
Q86X10	RLGPB_HUMAN	RALGAPB	Ral GTPase-activating protein subunit beta	1494	166.692	6.78564	Peripheral membrane protein	Cytoplasm	No information	v	v	v		Unclassified protein
Q86X29	LSR_HUMAN	LSR	Lipolysis-stimulated lipoprotein receptor	649	71.3939	7.97217	Single-pass type I membrane protein	Single transmembrane	Cell membrane; Single-pass type I membrane protein	v	v	v	v	Single-transmembrane domain protein
Q86YT6	MIB1_HUMAN	MIB1	E3 ubiquitin-protein ligase MIB1	1006	110.066	6.91748	Cytoplasm or cell membrane	Cytoplasm	Cell membrane	v	v		v	Unclassified protein
Q8IWJ2	GCC2_HUMAN	GCC2	GRIP and coiled-coil domain-containing protein 2	1684	195.789	5.13525	Peripheral membrane protein	Cytoplasm	Cytoplasm; trans-Golgi network membrane; Peripheral membrane protein	v	v	v		Unclassified protein
Q8IWU5	SULF2_HUMAN	SULF2	Extracellular sulfatase Sulf-2	870	100.39	9.17334	Cell membrane	Secreted	Endoplasmic reticulum; Golgi apparatus; Cell surface	v	v	v	v	Unclassified protein
Q8IYI6	EXOC8_HUMAN	EXOC8	Exocyst complex component 8	725	81.7474	5.49072	Cytoplasm or cell membrane	Cytoplasm	Cell projection; Cytoplasm	v	v	v		Unclassified protein
Q8IZW8	TENS4_HUMAN	TNS4	Tensin-4	715	76.715	7.34229	Cell junction, focal adhesion	Secreted	Cell junction; Cytoplasm; Cytoskeleton	v	v	v	v	Unclassified protein
Q8N3E9	PLCD3_HUMAN	PLCD3	1-phosphatidylinositol 4,5-bisphosphate phosphodiesterase delta-3	789	89.2022	6.97607	Cell membrane	Cytoplasm	Membrane; Peripheral membrane protein	v	v	v	v	Unclassified protein
Q8ND76	CCNY_HUMAN	CCNY	Cyclin-Y	341	39.3119	7.1958	Cell membrane	Anchored protein	Cell membrane; Lipid-anchor; Cytoplasmic side	v		v	v	Anchored protein
Q8NFJ5	RAI3_HUMAN	GPRC5A	Retinoic acid-induced protein 3	357	40.2249	8.14795	Multi-pass membrane protein	Multiple transmembrane	Cell membrane; Multi-pass membrane protein; Cytoplasmic vesicle membrane	v	v	v		Multiple-transmembrane domain protein
Q8NG11	TSN14_HUMAN	TSPAN14	Tetraspanin-14	270	30.6706	6.84424	Multi-pass membrane protein	Multiple transmembrane	Cell membrane; Multi-pass membrane protein	v	v	v	v	Multiple-transmembrane domain protein
Q8NI35	INADL_HUMAN	INADL	InaD-like protein	1801	196.247	4.94482	Peripheral membrane protein	Cytoplasm	Apical cell membrane; Peripheral membrane protein		v	v	v	Unclassified protein
Q8TB96	TIP_HUMAN	ITFG1	T-cell immunomodulatory protein	612	68.0645	5.38916	Single-pass type I membrane protein	Single transmembrane	Membrane; Single-pass type IV membrane protein	v	v	v		Single-transmembrane domain protein
Q8TD43	TRPM4_HUMAN	TRPM4	Transient receptor potential cation channel subfamily M member 4	1214	134.215	8.14795	Multi-pass membrane protein	Multiple transmembrane	Cell membrane; Multi-pass membrane protein	v	v	v		Multiple-transmembrane domain protein
Q8TEW0	PARD3_HUMAN	PARD3	Partitioning defective 3 homolog	1356	151.33	7.6792	Cytoplasm or cell membrane	Cytoplasm	Cell junction; Cell membrane; Cytoplasm; Cytoskeleton; Membrane; Tight junction	v	v	v		Unclassified protein
Q8WTV0	SCRB1_HUMAN	SCARB1	Scavenger receptor class B member 1	552	60.8377	8.23584	Multi-pass membrane protein	Multiple transmembrane	Cell membrane; Multi-pass membrane protein; Caveola	v	v	v	v	Multiple-transmembrane domain protein
Q8WW22	DNJA4_HUMAN	DNAJA4	DnaJ homolog subfamily A member 4	397	44.769	7.59131	Cell membrane, lipid-anchor	Anchored protein	Membrane; Lipid-anchor	v	v	v		Anchored protein
Q8WWY8	LIPH_HUMAN	LIPH	Lipase member H	451	50.8264	7.41553	Secreted	Secreted	Cell membrane; Peripheral membrane protein	v	v		v	Unclassified protein
Q92542	NICA_HUMAN	NCSTN	Nicastrin	709	78.3615	5.98584	Single-pass type I membrane protein	Single transmembrane	Membrane; Single-pass type I membrane protein; Cytoplasmic vesicle membrane	v	v	v	v	Single-transmembrane domain protein
Q92673	SORL_HUMAN	SORL1	Sortilin-related receptor	2214	248.267	5.5542	Cell membrane	Single transmembrane	Cell membrane; Single-pass type I membrane protein; Golgi apparatus membrane; trans-Golgi network membrane; Secreted; Endoplasmic reticulum membrane; Endosome membrane; Early endosome membrane; Recycling endosome membrane; Multivesicular body membrane; Secretory vesicle membrane	v	v	v	v	Single-transmembrane domain protein
Q92796	DLG3_HUMAN	DLG3	Disks large homolog 3	817	90.2576	7.03467	Peripheral membrane protein	Cytoplasm	AMPA glutamate receptor complex; Basolateral plasma membrane; Plasma membrane	v	v	v	v	Unclassified protein
Q92797	SYMPK_HUMAN	SYMPK	Symplekin	1274	141.059	6.12549	Cytoplasm or cell membrane	Cytoplasm	Cell membrane; Peripheral membrane protein; Cytoplasmic side	v	v	v		Unclassified protein
Q92817	EVPL_HUMAN	EVPL	Envoplakin	2033	231.463	6.96143	Cell junction, desmosome	Cytoplasm	Cell junction; Cytoplasm; Cytoskeleton	v	v	v		Unclassified protein
Q92820	GGH_HUMAN	GGH	Gamma-glutamyl hydrolase	318	35.9412	7.10791	Secreted	Secreted	Lysosome; Secreted	v	v	v	v	Unclassified protein
Q92888	ARHG1_HUMAN	ARHGEF1	Rho guanine nucleotide exchange factor 1	912	102.371	5.65576	Cytoplasm or cell membrane	Cytoplasm	Cytoplasm; Membrane	v	v	v		Unclassified protein
Q92930	RAB8B_HUMAN	RAB8B	Ras-related protein Rab-8B	207	23.5691	9.0708	Cell membrane, lipid-anchor	Anchored protein	Cell membrane; Lipid-anchor; Cytoplasmic side; Phagosome membrane	v	v	v		Anchored protein
Q93052	LPP_HUMAN	LPP	Lipoma-preferred partner	612	65.7038	7.37158	Cytoplasm or cell membrane	Cytoplasm	Cell junction; Cell membrane; Cytoplasm; Membrane; Nucleus	v	v	v		Unclassified protein
Q969P0	IGSF8_HUMAN	IGSF8	Immunoglobulin superfamily member 8	613	64.9935	8.00146	Single-pass type I membrane protein	Single transmembrane	Cell membrane; Single-pass membrane protein	v	v	v	v	Single-transmembrane domain protein
Q96BS2	CHP3_HUMAN	TESC	Calcineurin B homologous protein 3	214	24.7341	4.93213	Secreted	Anchored protein	Cell membrane; Ruffle membrane; Membrane; Lipid-anchor	v	v	v	v	Anchored protein
Q96HC4	PDLI5_HUMAN	PDLIM5	PDZ and LIM domain protein 5	596	63.9045	8.20654	Cell junction	Cytoplasm	Cell junction; Cell projection; Cytoplasm; Synapse	v	v	v	v	Unclassified protein
Q96J02	ITCH_HUMAN	ITCH	E3 ubiquitin-protein ligase Itchy homolog	903	102.738	6.30322	Peripheral membrane protein	Cytoplasm	Cell membrane; Cytoplasm; Endosome; Membrane; Nucleus	v	v	v	v	Unclassified protein
Q96J84	KIRR1_HUMAN	KIRREL	Kin of IRRE-like protein 1	757	83.4838	5.73193	Single-pass type I membrane protein	Single transmembrane	Cell membrane; Single-pass type I membrane protein	v		v	v	Single-transmembrane domain protein
Q96JA1	LRIG1_HUMAN	LRIG1	Leucine-rich repeats and immunoglobulin-like domains protein 1	1093	119.038	7.09326	Single-pass type I membrane protein	Single transmembrane	Cell membrane; Single-pass type I membrane protein		v	v	v	Single-transmembrane domain protein
Q96PD2	DCBD2_HUMAN	DCBLD2	Discoidin, CUB and LCCL domain-containing protein 2	775	84.9808	7.1665	Single-pass type I membrane protein	Single transmembrane	Membrane; Single-pass type IV membrane protein	v		v	v	Single-transmembrane domain protein
Q96QD8	S38A2_HUMAN	SLC38A2	Sodium-coupled neutral amino acid transporter 2	506	55.9895	8.00146	Multi-pass membrane protein	Multiple transmembrane	Cell membrane; Multi-pass membrane protein	v		v	v	Multiple-transmembrane domain protein
Q96QK1	VPS35_HUMAN	VPS35	Vacuolar protein sorting-associated protein 35	796	91.6489	5.49072	Peripheral membrane protein	Cytoplasm	Membrane; Peripheral membrane protein	v	v	v	v	Unclassified protein
Q96QZ7	MAGI1_HUMAN	MAGI1	Membrane-associated guanylate kinase, WW and PDZ domain-containing protein 1	1491	164.481	7.57666	Cell junction	Cytoplasm	Cell membrane; Peripheral membrane protein	v		v	v	Unclassified protein
Q96T51	RUFY1_HUMAN	RUFY1	RUN and FYVE domain-containing protein 1	708	79.7673	5.74463	Peripheral membrane protein	Cytoplasm	Early endosome membrane; Peripheral membrane protein	v	v	v		Unclassified protein
Q99519	NEUR1_HUMAN	NEU1	Sialidase-1	415	45.4386	5.88428	Peripheral membrane protein	Cytoplasm	Lysosome membrane; Peripheral membrane protein; Lumenal side; Lysosome lumen; Lysosome; Cell membrane; Cytoplasmic vesicle	v	v	v		Unclassified protein
Q99653	CHP1_HUMAN	CHP1	Calcineurin B homologous protein 1	195	22.4423	5.09717	Cytoplasm or cell membrane	Anchored protein	Cell membrane; Endoplasmic reticulum-Golgi intermediate compartmen; Lipid-anchor	v	v	v	v	Anchored protein
Q99805	TM9S2_HUMAN	TM9SF2	Transmembrane 9 superfamily member 2	663	75.7255	7.44482	Multi-pass membrane protein	Multiple transmembrane	Endosome membrane; Multi-pass membrane protein	v	v	v	v	Multiple-transmembrane domain protein
Q99808	S29A1_HUMAN	SLC29A1	Equilibrative nucleoside transporter 1	456	50.1864	8.29443	Multi-pass membrane protein	Multiple transmembrane	Basolateral cell membrane; Multi-pass membrane protein; Apical cell membrane; Cell membrane	v	v	v	v	Multiple-transmembrane domain protein
Q99816	TS101_HUMAN	TSG101	Tumor susceptibility gene 101 protein	390	43.9165	6.45557	Cytoplasm or cell membrane	Cytoplasm	Late endosome membrane; Peripheral membrane protein	v	v	v	v	Unclassified protein
Q99828	CIB1_HUMAN	CIB1	Calcium and integrin-binding protein 1	191	21.6899	4.77979	Cell membrane, lipid-anchor	Anchored protein	Sarcolemma; Cell membrane; Apical cell membrane; ruffle membrane; Lipid-anchor	v	v	v	v	Anchored protein
Q9BSJ8	ESYT1_HUMAN	ESYT1	Extended synaptotagmin-1	1104	122.78	5.8335	Multi-pass membrane protein	Multiple transmembrane	Endoplasmic reticulum membrane; Multi-pass membrane protein; Cell membrane; Peripheral membrane protein	v	v	v	v	Multiple-transmembrane domain protein
Q9BTU6	P4K2A_HUMAN	PI4K2A	Phosphatidylinositol 4-kinase type 2-alpha	479	53.9886	8.29443	Lipid-anchor	Anchored protein	Trans-Golgi network membrane; Lipid-anchor; Presynaptic cell membrane; Cell membrane	v	v	v	v	Anchored protein
Q9BV40	VAMP8_HUMAN	VAMP8	Vesicle-associated membrane protein 8	100	11.431	7.34229	Single-pass type IV membrane protein	Single transmembrane	Lysosome membrane; Single-pass type IV membrane protei; Early endosome membrane; Late endosome membrane; Cell membrane; Zymogen granule membrane	v	v	v	v	Single-transmembrane domain protein
Q9BV57	MTND_HUMAN	ADI1	1,2-dihydroxy-3-keto-5-methylthiopentene dioxygenase	179	21.4846	5.68115	Peripheral membrane protein	Cytoplasm	Cell membrane; Peripheral membrane protein; Cytoplasmic side	v	v	v		Unclassified protein
Q9BZ29	DOCK9_HUMAN	DOCK9	Dedicator of cytokinesis protein 9	2069	236.295	7.48877	Endomembrane system associated with membrane	Cytoplasm	Endomembrane system	v	v	v		Unclassified protein
Q9BZE9	ASPC1_HUMAN	ASPSCR1	Tether containing UBX domain for GLUT4	553	60.1458	6.63916	Peripheral membrane protein	Cytoplasm	Endomembrane system; Peripheral membrane protein	v	v	v	v	Unclassified protein
Q9BZL6	KPCD2_HUMAN	PRKD2	Serine/threonine-protein kinase D2	878	96.6887	6.84424	Cytoplasm or cell membrane	Cytoplasm	Cell membrane; Cytoplasm; Golgi apparatus; Membrane; Nucleus	v	v	v		Unclassified protein
Q9BZM4	N2DL3_HUMAN	ULBP3	NKG2D ligand 3	244	27.9311	8.01611	Lipid-anchor, GPI-anchor	Anchored protein	Cell membrane; GPI-anchor	v		v	v	Anchored protein
Q9C0B5	ZDHC5_HUMAN	ZDHHC5	Palmitoyltransferase ZDHHC5	715	77.4961	9.01221	Cell membrane	Multiple transmembrane	Cell membrane; Multi-pass membrane protein	v	v	v	v	Multiple-transmembrane domain protein
Q9C0H2	TTYH3_HUMAN	TTYH3	Protein tweety homolog 3	523	57.5079	5.38916	Multi-pass membrane protein	Multiple transmembrane	Cell membrane; Multi-pass membrane protein	v	v	v	v	Multiple-transmembrane domain protein
Q9H0E2	TOLIP_HUMAN	TOLLIP	Toll-interacting protein	274	30.2622	5.97314	Cytoplasm or cell membrane	Cytoplasm	Cytoplasm	v	v	v	v	Unclassified protein
Q9H0X4	ITFG3_HUMAN	ITFG3	Protein ITFG3	552	59.6221	6.27783	Single-pass type II membrane protein	Single transmembrane	Membrane; Single-pass type IV membrane protein	v	v	v	v	Single-transmembrane domain protein
Q9H270	VPS11_HUMAN	VPS11	Vacuolar protein sorting-associated protein 11 homolog	941	107.768	7.04932	Peripheral membrane protein	Cytoplasm	Lysosome membrane; Peripheral membrane protein; Cytoplasmic side; Late endosome membrane	v	v	v		Unclassified protein
Q9H299	SH3L3_HUMAN	SH3BGRL3	SH3 domain-binding glutamic acid-rich-like protein 3	93	10.4313	4.93213	Cytoplasm or cell membrane	Cytoplasm	Cytoplasm; Nucleus	v	v	v		Unclassified protein
Q9H2G2	SLK_HUMAN	SLK	STE20-like serine/threonine-protein kinase	1235	142.607	5.14795	Cytoplasm or cell membrane	Cytoplasm	Cytoplasm	v	v	v	v	Unclassified protein
Q9H3Z4	DNJC5_HUMAN	DNAJC5	DnaJ homolog subfamily C member 5	198	22.1343	5.07178	Cytoplasm or cell membrane	Cytoplasm	Cell membrane; Membrane; Lipid-anchor	v	v	v	v	Anchored protein
Q9H4L5	OSBL3_HUMAN	OSBPL3	Oxysterol-binding protein-related protein 3	887	101.16	6.87354	Peripheral membrane protein	Cytoplasm	Nucleus membrane; Peripheral membrane protein; Cell membrane; Endoplasmic reticulum membrane	v	v	v		Unclassified protein
Q9H4M9	EHD1_HUMAN	EHD1	EH domain-containing protein 1	534	60.5887	6.82959	Recycling endosome membrane	Cytoplasm	Cell membrane; Peripheral membrane protein; Cytoplasmic side	v	v	v	v	Unclassified protein
Q9H5V8	CDCP1_HUMAN	CDCP1	CUB domain-containing protein 1	836	92.8724	7.95752	Single-pass type I membrane protein	Single transmembrane	Cell membrane; Single-pass membrane protein	v	v	v	v	Single-transmembrane domain protein
Q9HBH0	RHOF_HUMAN	RHOF	Rho-related GTP-binding protein RhoF	211	23.6102	8.646	Cell membrane, lipid-anchor	Anchored protein	Cell membrane; Lipid-anchor; Cytoplasmic side	v	v	v	v	Anchored protein
Q9HBW0	LPAR2_HUMAN	LPAR2	Lysophosphatidic acid receptor 2	351	39.0586	9.27588	Cell surface	Multiple transmembrane	Cell membrane; Multi-pass membrane protein	v	v	v		Multiple-transmembrane domain protein
Q9HCY8	S10AE_HUMAN	S100A14	Protein S100-A14	104	11.6548	5.23682	Cytoplasm or cell membrane	Cytoplasm	Cytoplasm	v	v	v	v	Unclassified protein
Q9HD45	TM9S3_HUMAN	TM9SF3	Transmembrane 9 superfamily member 3	589	67.8431	7.21045	Multi-pass membrane protein	Multiple transmembrane	Membrane; Multi-pass membrane protein	v	v	v	v	Multiple-transmembrane domain protein
Q9HD67	MYO10_HUMAN	MYO10	Unconventional myosin-X	2058	237.198	6.21436	Cytoplasm or cell membrane	Cytoplasm	Cytoskeleton; Cytosol; Filopodium membrane; Peripheral membrane protein	v	v	v		Unclassified protein
Q9HDC9	APMAP_HUMAN	APMAP	Adipocyte plasma membrane-associated protein	416	46.4509	6.16357	Single-pass type II membrane protein	Single transmembrane	Membrane; Single-pass type IV membrane protein	v	v	v		Single-transmembrane domain protein
Q9NP58	ABCB6_HUMAN	ABCB6	ATP-binding cassette sub-family B member 6, mitochondrial	842	93.8262	8.48486	Cell membrane	Multiple transmembrane	Endosome membrane; Multi-pass membrane protein; Late endosome membran; Early endosome membrane; Multivesicular body membran; Mitochondrion outer membrane; Mitochondrion; Golgi apparatus membrane; Endoplasmic reticulum membrane; Extracellular exosome; Lysosome membrane; Cell membrane	v	v	v		Multiple-transmembrane domain protein
Q9NP72	RAB18_HUMAN	RAB18	Ras-related protein Rab-18	206	22.9626	5.23682	Cell membrane, lipid-anchor	Anchored protein	Apical cell membrane	v	v	v	v	Anchored protein
Q9NPF0	CD320_HUMAN	CD320	CD320 antigen	282	28.9721	4.75439	Single-pass type I membrane protein	Single transmembrane	Cell membrane; Single-pass type I membrane protein		v	v	v	Single-transmembrane domain protein
Q9NPQ8	RIC8A_HUMAN	RIC8A	Synembryn-A	531	59.6715	5.32568	Cytoplasm or cell membrane	Cytoplasm	Cell membrane; Cytoplasm	v	v	v		Unclassified protein
Q9NRX5	SERC1_HUMAN	SERINC1	Serine incorporator 1	453	50.4612	5.84619	Multi-pass membrane protein	Multiple transmembrane	Endoplasmic reticulum membrane; Multi-pass membrane protein	v	v		v	Multiple-transmembrane domain protein
Q9NS86	LANC2_HUMAN	LANCL2	LanC-like protein 2	450	50.8214	7.43018	Cytoplasm or cell membrane	Anchored protein	Cell membrane	v	v	v	v	Anchored protein
Q9NUL3	STAU2_HUMAN	STAU2	Double-stranded RNA-binding protein Staufen homolog 2	570	62.6013	9.61279	Cytoplasm or cell membrane	Cytoplasm	Cytoplasm; Endoplasmic reticulum; Microtubule; Nucleus	v	v	v		Unclassified protein
Q9NVD7	PARVA_HUMAN	PARVA	Alpha-parvin	372	42.2174	5.94775	Peripheral membrane protein	Cytoplasm	Cell membrane; Peripheral membrane protein; Cytoplasmic side	v	v	v	v	Unclassified protein
Q9NX57	RAB20_HUMAN	RAB20	Ras-related protein Rab-20	234	26.2602	6.55127	Cell membrane, lipid-anchor	Anchored protein	Phagosome membrane; Lipid-anchor; Cytoplasmic side	v	v	v	v	Anchored protein
Q9NYT0	PLEK2_HUMAN	PLEK2	Pleckstrin-2	353	39.9458	9.40771	Peripheral membrane protein	Cytoplasm	Lamellipodium membrane; Peripheral membrane protein	v	v	v		Unclassified protein
Q9P0L0	VAPA_HUMAN	VAPA	Vesicle-associated membrane protein-associated protein A	249	27.8752	8.6167	Single-pass type IV membrane protein	Single transmembrane	Nucleus membrane; Endoplasmic reticulum membrane; Single-pass type IV membrane protein; Cell membrane	v	v	v		Single-transmembrane domain protein
Q9P2B2	FPRP_HUMAN	PTGFRN	Prostaglandin F2 receptor negative regulator	879	98.4946	6.60986	Single-pass type I membrane protein	Single transmembrane	Endoplasmic reticulum membrane; Single-pass type I membrane protein; trans-Golgi network membrane	v	v	v	v	Single-transmembrane domain protein
Q9P2R3	ANFY1_HUMAN	ANKFY1	Rabankyrin-5	1169	128.318	6.1001	Cytoplasm or cell membrane	Cytoplasm	Endosome membrane; Peripheral membrane protein; Early endosome	v	v	v		Unclassified protein
Q9UBC2	EP15R_HUMAN	EPS15L1	Epidermal growth factor receptor substrate 15-like 1	864	94.197	5.10986	Peripheral membrane protein	Cytoplasm	Cell membrane; Peripheral membrane protein	v	v	v		Unclassified protein
Q9UDY2	ZO2_HUMAN	TJP2	Tight junction protein ZO-2	1190	133.876	7.40088	Peripheral membrane protein	Cytoplasm	Cell membrane; Peripheral membrane protein; Cytoplasmic side	v	v	v	v	Unclassified protein
Q9UEY8	ADDG_HUMAN	ADD3	Gamma-adducin	706	79.1052	6.31592	Peripheral membrane protein	Cytoplasm	Cell membrane; Peripheral membrane protein; Cytoplasmic side	v	v	v		Unclassified protein
Q9UGI8	TES_HUMAN	TES	Testin	421	47.9639	7.6792	Cytoplasm or cell membrane	Cytoplasm	Cell junction; Cytoplasm	v	v	v	v	Unclassified protein
Q9UH65	SWP70_HUMAN	SWAP70	Switch-associated protein 70	585	68.9545	5.87158	Cytoplasm or cell membrane	Cytoplasm	Cell membrane	v	v	v		Unclassified protein
Q9UHE8	STEA1_HUMAN	STEAP1	Metalloreductase STEAP1	339	39.8254	9.23193	Multi-pass membrane protein	Multiple transmembrane	Endosome membrane; Multi-pass membrane protein		v	v	v	Multiple-transmembrane domain protein
Q9UHW9	S12A6_HUMAN	SLC12A6	Solute carrier family 12 member 6	1150	127.534	7.07861	Multi-pass membrane protein	Multiple transmembrane	Basolateral cell membrane; Multi-pass membrane protein	v	v		v	Multiple-transmembrane domain protein
Q9UHY1	NRBP_HUMAN	NRBP1	Nuclear receptor-binding protein	535	59.8071	5.08447	Cytoplasm or cell membrane	Cytoplasm	Cell cortex; Endomembrane system; Lamellipodium	v	v	v		Unclassified protein
Q9UIQ6	LCAP_HUMAN	LNPEP	Leucyl-cystinyl aminopeptidase	1025	117.274	5.73193	Single-pass type II membrane protein	Single transmembrane	Cell membrane; Single-pass type II membrane protein	v	v	v	v	Single-transmembrane domain protein
Q9UIW2	PLXA1_HUMAN	PLXNA1	Plexin-A1	1896	210.933	6.91748	Single-pass type I membrane protein	Single transmembrane	Cell membrane; Single-pass type I membrane protein	v	v	v	v	Single-transmembrane domain protein
Q9UL26	RB22A_HUMAN	RAB22A	Ras-related protein Rab-22A	194	21.8412	8.14795	Cell membrane, lipid-anchor	Anchored protein	Endosome membrane; Lipid-anchor; Cell membrane; phagosome membrane	v	v	v	v	Anchored protein
Q9ULC3	RAB23_HUMAN	RAB23	Ras-related protein Rab-23	237	26.6425	6.59521	Cell membrane, lipid-anchor	Anchored protein	Cell membrane; Lipid-anchor; Cytoplasmic side; Endosome membrane; Phagosome membrane	v	v	v	v	Anchored protein
Q9ULF5	S39AA_HUMAN	SLC39A10	Zinc transporter ZIP10	831	94.0727	6.75635	Multi-pass membrane protein	Multiple transmembrane	Membrane; Peripheral membrane protein	v	v	v	v	Multiple-transmembrane domain protein
Q9ULH0	KDIS_HUMAN	KIDINS220	Kinase D-interacting substrate of 220 kDa	1771	196.419	6.62451	Multi-pass membrane protein	Multiple transmembrane	Membrane; Multi-pass membrane protein	v	v	v	v	Multiple-transmembrane domain protein
Q9UNH7	SNX6_HUMAN	SNX6	Sorting nexin-6	406	46.6198	6.16357	Early endosome membrane	Cytoplasm	Early endosome membrane; Peripheral membrane protein; Cytoplasmic side	v	v	v	v	Unclassified protein
Q9UNN8	EPCR_HUMAN	PROCR	Endothelial protein C receptor	238	26.6546	7.18115	Single-pass type I membrane protein	Single transmembrane	Membrane; Single-pass type I membrane protein	v	v	v		Single-transmembrane domain protein
Q9UPY5	XCT_HUMAN	SLC7A11	Cystine/glutamate transporter	501	55.3869	9.18799	Multi-pass membrane protein	Multiple transmembrane	Membrane; Multi-pass membrane protein	v	v	v		Multiple-transmembrane domain protein
Q9UQ49	NEUR3_HUMAN	NEU3	Sialidase-3	428	48.2208	7.1665	Cell membrane	Cytoplasm	Lysosome membrane; Peripheral membrane protein; Early endosome membrane; Recycling endosome membrane; Cell membrane; caveola	v	v		v	Unclassified protein
Q9UQB8	BAIP2_HUMAN	BAIAP2	Brain-specific angiogenesis inhibitor 1-associated protein 2	552	60.8296	8.89502	Peripheral membrane protein	Cytoplasm	Membrane; Peripheral membrane protein	v	v	v	v	Unclassified protein
Q9Y265	RUVB1_HUMAN	RUVBL1	RuvB-like 1	456	50.1963	6.41748	Cytoplasm or cell membrane	Cytoplasm	Cytoplasm; Cytoskeleton; Membrane; Nucleus	v	v	v	v	Unclassified protein
Q9Y287	ITM2B_HUMAN	ITM2B	Integral membrane protein 2B	266	30.3184	5.13525	Single-pass type II membrane protein	Single transmembrane	Golgi apparatus membrane; Single-pass type II membrane protein; Endosome membrane; Cell membrane	v	v	v		Single-transmembrane domain protein
Q9Y289	SC5A6_HUMAN	SLC5A6	Sodium-dependent multivitamin transporter	635	68.5964	8.26514	Multi-pass membrane protein	Multiple transmembrane	Cell membrane; Multi-pass membrane protein	v	v	v	v	Multiple-transmembrane domain protein
Q9Y2A9	B3GN3_HUMAN	B3GNT3	N-acetyllactosaminide beta-1,3-N-acetylglucosaminyltransferase 3	372	42.5069	8.67529	Single-pass type II membrane protein	Single transmembrane	Golgi apparatus membrane; Single-pass type II membrane protein	v	v		v	Single-transmembrane domain protein
Q9Y2B0	CNPY2_HUMAN	CNPY2	Protein canopy homolog 2	182	20.6392	4.91943	Cell membrane	Secreted	Endoplasmic reticulum	v	v	v	v	Unclassified protein
Q9Y2H0	DLGP4_HUMAN	DLGAP4	Disks large-associated protein 4	992	107.945	7.07861	Peripheral membrane protein	Cytoplasm	Membrane; Peripheral membrane protein	v	v	v		Unclassified protein
Q9Y490	TLN1_HUMAN	TLN1	Talin-1	2541	269.599	6.07471	Peripheral membrane protein	Cytoplasm	Ruffle membrane; Peripheral membrane protein; Cytoplasmic side	v	v	v	v	Unclassified protein
Q9Y4D7	PLXD1_HUMAN	PLXND1	Plexin-D1	1925	211.871	7.15186	Single-pass type I membrane protein	Single transmembrane	Cell membrane; Single-pass membrane protein; Lamellipodium membrane	v	v	v	v	Single-transmembrane domain protein
Q9Y4H2	IRS2_HUMAN	IRS2	Insulin receptor substrate 2	1338	137.249	8.646	Cytoplasm or cell membrane	Cytoplasm	Cytoplasm	v	v	v	v	Unclassified protein
Q9Y5X1	SNX9_HUMAN	SNX9	Sorting nexin-9	595	66.5496	5.57959	Peripheral membrane protein	Cytoplasm	Cell membrane; Peripheral membrane protein; Cytoplasmic side	v	v	v	v	Unclassified protein
Q9Y5X3	SNX5_HUMAN	SNX5	Sorting nexin-5	404	46.7872	6.75635	Early endosome membrane	Cytoplasm	Cell membrane; Peripheral membrane protein; Cytoplasmic side; Early endosome membrane; Cytoplasmic vesicle membrane	v	v	v	v	Unclassified protein
Q9Y5Y0	FLVC1_HUMAN	FLVCR1	Feline leukemia virus subgroup C receptor-related protein 1	555	59.8244	5.97314	Multi-pass membrane protein	Multiple transmembrane	Cell membrane; Multi-pass membrane protein	v	v	v	v	Multiple-transmembrane domain protein
Q9Y5Y6	ST14_HUMAN	ST14	Suppressor of tumorigenicity 14 protein	855	94.7088	6.55127	Single-pass type II membrane protein	Single transmembrane	Membrane; Single-pass type IV membrane protein	v	v	v	v	Single-transmembrane domain protein
Q9Y624	JAM1_HUMAN	F11R	Junctional adhesion molecule A	299	32.5625	7.89893	Single-pass type I membrane protein	Single transmembrane	Cell membrane; Single-pass type I membrane protein	v	v	v	v	Single-transmembrane domain protein
Q9Y639	NPTN_HUMAN	NPTN	Neuroplastin	398	44.3595	7.98682	Single-pass type I membrane protein	Single transmembrane	Cell membrane; Single-pass type I membrane protein	v	v	v	v	Single-transmembrane domain protein
Q9Y666	S12A7_HUMAN	SLC12A7	Solute carrier family 12 member 7	1083	119.029	6.7124	Multi-pass membrane protein	Multiple transmembrane	Cell membrane; Multi-pass membrane protein	v	v	v	v	Multiple-transmembrane domain protein
Q9Y696	CLIC4_HUMAN	CLIC4	Chloride intracellular channel protein 4	253	28.7537	5.59229	Cytoplasm or cell membrane	Single transmembrane	Cell membrane; Single-pass membrane protein; Cytoplasmic vesicle membrane	v	v	v	v	Single-transmembrane domain protein
Q9Y6I3	EPN1_HUMAN	EPN1	Epsin-1	576	60.2557	4.83057	Peripheral membrane protein	Cytoplasm	Cell membrane; Peripheral membrane protein	v		v	v	Unclassified protein
Q9Y6M5	ZNT1_HUMAN	SLC30A1	Zinc transporter 1	507	55.2641	6.48096	Multi-pass membrane protein	Multiple transmembrane	Cell membrane; Multi-pass membrane protein	v	v	v	v	Multiple-transmembrane domain protein
Q9Y6M7	S4A7_HUMAN	SLC4A7	Sodium bicarbonate cotransporter 3	1214	135.957	6.7124	Multi-pass membrane protein	Multiple transmembrane	Basolateral cell membrane; Multi-pass membrane protein; Apical cell membrane	v	v	v	v	Multiple-transmembrane domain protein
