# Supplementary material for: Extracellular Vesicle Membrane Protein Profiling and Targeted Mass Spectrometry Unveil CD59 and Tetraspanin 9 as Novel Plasma Biomarkers for Detection of Colorectal Cancer
Source: Cancers (Basel). 2022 Dec 28;15(1):177. doi: 10.3390/cancers15010177 (PMC9818822; doi:10.3390/cancers15010177)
Supplement: Supplementary file 1 [file cancers-15-00177-s001.zip › Table S4.xlsx]

## Sheet: 工作表1
	Table S4. Topological analysis of 518 target membrane proteins
	Classification	No.
	Total target membrane proteins	518 (100%)
	Multiple-transmembrane domain protein (I)	76 (14.7%)
	Single-transmembrane domain protein (II)	146 (28.2%)
	Anchored protein (III)	75 (14.5%)
	Unclassified protein (non I, II or III)	221 (42.7%)
