# Supplementary material for: Extracellular Vesicle Membrane Protein Profiling and Targeted Mass Spectrometry Unveil CD59 and Tetraspanin 9 as Novel Plasma Biomarkers for Detection of Colorectal Cancer
Source: Cancers (Basel). 2022 Dec 28;15(1):177. doi: 10.3390/cancers15010177 (PMC9818822; doi:10.3390/cancers15010177)
Supplement: Supplementary file 1 [file cancers-15-00177-s001.zip › Table S5.xlsx]

## Sheet: HC & CRC
Table S5. List of proteins identified by AIMS in plasma EV samples from HCs and CRC patients
Accession	Uniprot ID	Gene name	Protein name	Area (HC)	Area (CRC)	Fold change (CRC/HC)	518 target membrane proteins
P15311	EZRI_HUMAN	EZR	Ezrin	NA	8.76957e+07	CRC only	v
P19256	LFA3_HUMAN	CD58	Lymphocyte function-associated antigen 3	NA	1.91361e+07	CRC only	v
P84085	ARF5_HUMAN	ARF5	ADP-ribosylation factor 5	NA	1.5538e+07	CRC only	v
Q9HDC9	APMAP_HUMAN	APMAP	Adipocyte plasma membrane-associated protein	NA	1.33792e+07	CRC only	v
O14672	ADA10_HUMAN	ADAM10	Disintegrin and metalloproteinase domain-containing protein 10	NA	8.00457e+06	CRC only	v
P31949	S10AB_HUMAN	S100A11	Protein S100-A11	NA	7.93881e+06	CRC only	v
Q9C0H2	TTYH3_HUMAN	TTYH3	Protein tweety homolog 3	NA	6.58684e+06	CRC only	v
P50552	VASP_HUMAN	VASP	Vasodilator-stimulated phosphoprotein	NA	6.16197e+06	CRC only	v
P18206	VINC_HUMAN	VCL	Vinculin	NA	5.92566e+06	CRC only	v
P10114	RAP2A_HUMAN	RAP2A	Ras-related protein Rap-2a	NA	4.64107e+06	CRC only	v
Q9Y265	RUVB1_HUMAN	RUVBL1	RuvB-like 1	NA	4.20428e+06	CRC only	v
P62330	ARF6_HUMAN	ARF6	ADP-ribosylation factor 6	NA	3.47479e+06	CRC only	v
O00161	SNP23_HUMAN	SNAP23	Synaptosomal-associated protein 23	NA	2.9502e+06	CRC only	v
P24821	TENA_HUMAN	TNC	Tenascin	NA	2.46098e+06	CRC only	v
P15529	MCP_HUMAN	CD46	Membrane cofactor protein	NA	1.98391e+06	CRC only	v
Q14204	DYHC1_HUMAN	DYNC1H1	Cytoplasmic dynein 1 heavy chain 1	NA	1.7371e+06	CRC only	v
Q13740	CD166_HUMAN	ALCAM	CD166 antigen	NA	1.57232e+06	CRC only	v
P30626	SORCN_HUMAN	SRI	Sorcin	NA	1.35549e+06	CRC only	v
Q15286	RAB35_HUMAN	RAB35	Ras-related protein Rab-35	NA	1.30429e+06	CRC only	v
P25815	S100P_HUMAN	S100P	Protein S100-P	NA	1.27873e+06	CRC only	v
P50151	GBG10_HUMAN	GNG10	Guanine nucleotide-binding protein G(I)/G(S)/G(O) subunit gamma-10	NA	1.24647e+06	CRC only	v
O00468	AGRIN_HUMAN	AGRN	Agrin	NA	ID only	CRC only	v
P41240	CSK_HUMAN	CSK	Tyrosine-protein kinase CSK	NA	ID only	CRC only	v
Q08722	CD47_HUMAN	CD47	Leukocyte surface antigen CD47	NA	ID only	CRC only	v
O75954	TSN9_HUMAN	TSPAN9	Tetraspanin-9	2.52422e+06	2.42288e+07	9.59851	v
O75695	XRP2_HUMAN	RP2	Protein XRP2	290310	2.48409e+06	8.55669	v
Q15942	ZYX_HUMAN	ZYX	Zyxin	636436	3.39224e+06	5.33006	v
P20073	ANXA7_HUMAN	ANXA7	Annexin A7	469104	2.14427e+06	4.57099	v
P31146	COR1A_HUMAN	CORO1A	Coronin-1A	2.01578e+06	8.6022e+06	4.26744	v
P06702	S10A9_HUMAN	S100A9	Protein S100-A9	2.07712e+07	8.6043e+07	4.14243	v
Q9Y490	TLN1_HUMAN	TLN1	Talin-1	4.80978e+06	1.81879e+07	3.78144	v
P35579	MYH9_HUMAN	MYH9	Myosin-9	2.36092e+06	7.56386e+06	3.20378	v
P08133	ANXA6_HUMAN	ANXA6	Annexin A6	1.58876e+06	4.65546e+06	2.93024	v
P23528	COF1_HUMAN	CFL1	Cofilin-1	2.13135e+07	5.96791e+07	2.80006	v
Q9UIQ6	LCAP_HUMAN	LNPEP	Leucyl-cystinyl aminopeptidase	903908	2.43088e+06	2.6893	v
P32119	PRDX2_HUMAN	PRDX2	Peroxiredoxin-2	6.50921e+07	1.66757e+08	2.56186	v
Q14344	GNA13_HUMAN	GNA13	Guanine nucleotide-binding protein subunit alpha-13	2.43918e+07	NA	HC only	v
Q9HCY8	S10AE_HUMAN	S100A14	Protein S100-A14	2.17613e+07	NA	HC only	v
Q99808	S29A1_HUMAN	SLC29A1	Equilibrative nucleoside transporter 1	1.96776e+07	NA	HC only	v
P12821	ACE_HUMAN	ACE	Angiotensin-converting enzyme	1.30548e+07	NA	HC only	v
P11021	BIP_HUMAN	HSPA5	Endoplasmic reticulum chaperone BiP	1.24336e+07	NA	HC only	v
P02788	TRFL_HUMAN	LTF	Lactotransferrin	1.19316e+07	NA	HC only	v
P12830	CADH1_HUMAN	CDH1	Cadherin-1	1.16345e+07	NA	HC only	v
Q15758	AAAT_HUMAN	SLC1A5	Neutral amino acid transporter B(0)	1.13944e+07	NA	HC only	v
Q92820	GGH_HUMAN	GGH	Gamma-glutamyl hydrolase	9.75988e+06	NA	HC only	v
P18085	ARF4_HUMAN	ARF4	ADP-ribosylation factor 4	8.54575e+06	NA	HC only	v
P27701	CD82_HUMAN	CD82	CD82 antigen	7.19794e+06	NA	HC only	v
P05362	ICAM1_HUMAN	ICAM1	Intercellular adhesion molecule 1	6.58117e+06	NA	HC only	v
Q04941	PLP2_HUMAN	PLP2	Proteolipid protein 2	5.62718e+06	NA	HC only	v
O14786	NRP1_HUMAN	NRP1	Neuropilin-1	5.56095e+06	NA	HC only	v
Q10589	BST2_HUMAN	BST2	Bone marrow stromal antigen 2	3.91995e+06	NA	HC only	v
Q14574	DSC3_HUMAN	DSC3	Desmocollin-3	3.71982e+06	NA	HC only	v
P25445	TNR6_HUMAN	FAS	Tumor necrosis factor receptor superfamily member 6	873904	NA	HC only	v
Q9H299	SH3L3_HUMAN	SH3BGRL3	SH3 domain-binding glutamic acid-rich-like protein 3	858806	NA	HC only	v
P08758	ANXA5_HUMAN	ANXA5	Annexin A5	796206	NA	HC only	v
P38646	GRP75_HUMAN	HSPA9	Stress-70 protein, mitochondrial	346149	NA	HC only	v
P11717	MPRI_HUMAN	IGF2R	Cation-independent mannose-6-phosphate receptor	276907	NA	HC only	v
P26038	MOES_HUMAN	MSN	Moesin	4.59943e+07	9.99321e+07	2.17271	v
P07384	CAN1_HUMAN	CAPN1	Calpain-1 catalytic subunit	798981	1.62136e+06	2.02928	v
Q8NG11	TSN14_HUMAN	TSPAN14	Tetraspanin-14	3.01127e+06	5.59709e+06	1.85872	v
P02748	CO9_HUMAN	C9	Complement component C9	2.628e+08	4.72155e+08	1.79663	v
P02774	VTDB_HUMAN	GC	Vitamin D-binding protein	1.46315e+09	2.59719e+09	1.77506	v
P11166	GTR1_HUMAN	SLC2A1	Solute carrier family 2, facilitated glucose transporter member 1	4.04149e+07	6.21736e+07	1.53838	v
P23229	ITA6_HUMAN	ITGA6	Integrin alpha-6	4.30463e+06	6.60323e+06	1.53398	v
P11142	HSP7C_HUMAN	HSPA8	Heat shock cognate 71 kDa protein	1.56347e+07	2.26517e+07	1.44881	v
P10646	TFPI1_HUMAN	TFPI	Tissue factor pathway inhibitor	1.72622e+06	2.36134e+06	1.36792	v
Q07954	LRP1_HUMAN	LRP1	Prolow-density lipoprotein receptor-related protein 1	1.05692e+06	1.4173e+06	1.34097	v
O43493	TGON2_HUMAN	TGOLN2	Trans-Golgi network integral membrane protein 2	315648	413506	1.31002	v
P50395	GDIB_HUMAN	GDI2	Rab GDP dissociation inhibitor beta	6.64626e+06	8.70561e+06	1.30985	v
P01008	ANT3_HUMAN	SERPINC1	Antithrombin-III	1.11461e+09	1.44494e+09	1.29637	v
P63104	1433Z_HUMAN	YWHAZ	14-3-3 protein zeta/delta	3.03102e+07	3.89216e+07	1.28411	v
P05106	ITB3_HUMAN	ITGB3	Integrin beta-3	5.719e+07	7.11194e+07	1.24356	v
P21926	CD9_HUMAN	CD9	CD9 antigen	5.1931e+07	6.05421e+07	1.16582	v
P07948	LYN_HUMAN	LYN	Tyrosine-protein kinase Lyn	5.57866e+06	6.27934e+06	1.1256	v
O75882	ATRN_HUMAN	ATRN	Attractin	1.24497e+08	1.35377e+08	1.08739	v
P05089	ARGI1_HUMAN	ARG1	Arginase-1	2.16025e+07	2.32841e+07	1.07784	v
P06733	ENOA_HUMAN	ENO1	Alpha-enolase	5.6573e+06	6.07843e+06	1.07444	v
P04899	GNAI2_HUMAN	GNAI2	Guanine nucleotide-binding protein G(i) subunit alpha-2	7.88517e+06	8.28531e+06	1.05075	v
P50895	BCAM_HUMAN	BCAM	Basal cell adhesion molecule	8.25043e+06	8.45372e+06	1.02464	v
P02786	TFR1_HUMAN	TFRC	Transferrin receptor protein 1	3.07144e+08	3.12721e+08	1.01816	v
P04264	K2C1_HUMAN	KRT1	Keratin, type II cytoskeletal 1	1.06058e+10	9.88196e+09	0.931754	v
P30825	CTR1_HUMAN	SLC7A1	High affinity cationic amino acid transporter 1	1.21591e+07	1.12495e+07	0.925199	v
Q9Y287	ITM2B_HUMAN	ITM2B	Integral membrane protein 2B	6.76026e+06	5.99154e+06	0.886289	v
P13987	CD59_HUMAN	CD59	CD59 glycoprotein	1.38629e+08	1.14691e+08	0.827322	v
Q02413	DSG1_HUMAN	DSG1	Desmoglein-1	7.74464e+07	6.07383e+07	0.784262	v
P00742	FA10_HUMAN	F10	Coagulation factor X	6.71502e+07	5.23627e+07	0.779785	v
P35613	BASI_HUMAN	BSG	Basigin	1.89731e+07	1.46383e+07	0.771526	v
P16070	CD44_HUMAN	CD44	CD44 antigen	5.8297e+07	4.421e+07	0.758359	v
Q08554	DSC1_HUMAN	DSC1	Desmocollin-1	5.04283e+07	3.76151e+07	0.745913	v
P14923	PLAK_HUMAN	JUP	Junction plakoglobin	1.1712e+08	8.56429e+07	0.731237	v
P17301	ITA2_HUMAN	ITGA2	Integrin alpha-2	3.30418e+06	2.30187e+06	0.696655	v
P08195	4F2_HUMAN	SLC3A2	4F2 cell-surface antigen heavy chain	1.265e+07	8.38999e+06	0.66324	v
O00299	CLIC1_HUMAN	CLIC1	Chloride intracellular channel protein 1	8.21563e+06	5.36923e+06	0.653539	v
P15924	DESP_HUMAN	DSP	Desmoplakin	1.29619e+08	8.04493e+07	0.620662	v
P07355	ANXA2_HUMAN	ANXA2	Annexin A2	4.59857e+07	2.73566e+07	0.594894	v
P05556	ITB1_HUMAN	ITGB1	Integrin beta-1	2.53297e+07	1.4247e+07	0.562462	v
P60033	CD81_HUMAN	CD81	CD81 antigen	9.92083e+07	5.54686e+07	0.559113	v
P11279	LAMP1_HUMAN	LAMP1	Lysosome-associated membrane glycoprotein 1	8.15521e+06	4.51807e+06	0.554011	v
P31151	S10A7_HUMAN	S100A7	Protein S100-A7	3.40638e+07	1.73324e+07	0.508821	v
P04083	ANXA1_HUMAN	ANXA1	Annexin A1	2.0027e+07	9.36895e+06	0.467815	v
P35321	SPR1A_HUMAN	SPRR1A	Cornifin-A	3.60515e+07	1.66914e+07	0.462987	v
Q12913	PTPRJ_HUMAN	PTPRJ	Receptor-type tyrosine-protein phosphatase eta	7.31683e+06	2.23695e+06	0.305727	v
O00592	PODXL_HUMAN	PODXL	Podocalyxin	2.65002e+07	5.10125e+06	0.192498	v
P04792	HSPB1_HUMAN	HSPB1	Heat shock protein beta-1	3.84269e+07	6.69779e+06	0.1743	v
P29992	GNA11_HUMAN	GNA11	Guanine nucleotide-binding protein subunit alpha-11	ID only	1.26684e+06	NA	v
Q6YHK3	CD109_HUMAN	CD109	CD109 antigen	3.38144e+06	ID only	NA	v
Q96QK1	VPS35_HUMAN	VPS35	Vacuolar protein sorting-associated protein 35	2.20806e+06	ID only	NA	v
