# Supplementary material for: Extracellular Vesicle Membrane Protein Profiling and Targeted Mass Spectrometry Unveil CD59 and Tetraspanin 9 as Novel Plasma Biomarkers for Detection of Colorectal Cancer
Source: Cancers (Basel). 2022 Dec 28;15(1):177. doi: 10.3390/cancers15010177 (PMC9818822; doi:10.3390/cancers15010177)
Supplement: Supplementary file 1 [file cancers-15-00177-s001.zip › Table S6.xlsx]

## Sheet: Proteins
Table S6. List of proteins in plasma EV samples from HCs and CRC patients quantified using iTRAQ																				Column header	Discription of column title
The orange background indicates proteins that were up-regulated by more than mean + SD (5.62), while the green background indicates those that were down-regulated by lower than mean - SD (0.79).																				Accession	Displays by default the unique identifier assigned to the protein by the FASTA database used to generate the report.
Accession	Uniprot ID	Gene name	Protein name	Coverage	Unique Peptides	Peptides	PSMs	Score	AAs	MW [kDa]	Calc. pI	CRC/HC	Log2_CRC/HC	CRC/HC Count	CRC/HC Variability [%]	518 target membrane proteins	Detectable by AIMS			Uniprot ID
Q9UJU6	DBNL_HUMAN	DBNL	Drebrin-like protein	2.79	1	1	3	107.377	430	48.1776	5.04639	50.4961	5.6581	1						Gene name
Q8TAV4	STML3_HUMAN	STOML3	Stomatin-like protein 3	2.41	1	1	1	34.97	291	32.1152	8.63135	36.3976	5.18577	1						Protein name
Q99733	NP1L4_HUMAN	NAP1L4	Nucleosome assembly protein 1-like 4	2.93	1	1	2	83.8901	375	42.7969	4.69092	22.4393	4.48796	1						Coverage	Displays by default the percentage of the protein sequence covered by identified peptides.
P13807	GYS1_HUMAN	GYS1	Glycogen [starch] synthase, muscle	1.09	1	1	1	46.02	737	83.7325	6.17627	21.4217	4.421	1						Unique Peptides	Displays the number of peptide sequences unique to a protein group.
P10720	PF4V_HUMAN	PF4V1	Platelet factor 4 variant	37.5	1	3	35	1080.83	104	11.5453	9.1001	20.5349	4.36	4	41.2223					Peptides	Displays the number of distinct peptide sequences in the protein group.
P62328	TYB4_HUMAN	TMSB4X	Thymosin beta-4	15.91	1	1	2	53.5911	44	5.04952	5.05908	19.3355	4.27318	2	69.4171					PSMs	Displays the total number of identified peptide sequences (peptide spectrum matches) for the protein, including those redundantly identified.
Q13630	FCL_HUMAN	TSTA3	GDP-L-fucose synthase	3.43	1	1	1	47.34	321	35.87	6.59521	19.3057	4.27096	1						Score	Displays the protein score, which is the sum of the ion scores of the unique peptides identified for the protein.
Q8N7M0	TC1D1_HUMAN	TCTEX1D1	Tctex1 domain-containing protein 1	3.91	1	1	1	40.06	179	20.7166	8.95361	17.6244	4.1395	1						AAs	Shows by default the sequence length of the protein.
P18577	RHCE_HUMAN	RHCE	Blood group Rh(CE) polypeptide	2.16	1	1	2	63.0001	417	45.5303	9.36377	17.458	4.12582	1						MW [kDa]	Displays the calculated molecular weight of the protein.
Q86VP6	CAND1_HUMAN	CAND1	Cullin-associated NEDD8-dissociated protein 1	3.66	3	3	4	139.039	1230	136.289	5.78271	17.2998	4.11268	2	14.0483					Calc. pI	Displays the theoretically calculated isoelectric point, which is the pH at which a particular molecule carries no net electrical charge.
Q9Y6W5	WASF2_HUMAN	WASF2	Wiskott-Aldrich syndrome protein family member 2	3.82	1	1	1	41.46	498	54.2504	5.52881	16.7157	4.06313	1						CRC/HC	Displays the ratio of the intensity of the fragmented tag in a sample (M0 or M1) to the intensity of the fragmented tag in the control sample (GS).
P54578	UBP14_HUMAN	USP14	Ubiquitin carboxyl-terminal hydrolase 14	4.25	2	2	3	224.01	494	56.033	5.30029	15.8629	3.98758	1		v				Log2_CRC/HC	Displays the ratio value with log2 transformation.
P40925	MDHC_HUMAN	MDH1	Malate dehydrogenase, cytoplasmic	3.59	1	1	1	39.71	334	36.403	7.35693	15.6044	3.96388	1						CRC/HC Count	Displays the number of peptide ratios that are used to calculate a protein ratio.
O00139	KIF2A_HUMAN	KIF2A	Kinesin-like protein KIF2A	1.56	1	1	2	124.253	706	79.9046	6.68311	15.2918	3.93469	1						CRC/HC Variability [%]	Displays the variability of reporter ion quantification in calculating protein ratio.
Q9BSL1	UBAC1_HUMAN	UBAC1	Ubiquitin-associated domain-containing protein 1	2.72	1	1	2	60.6912	405	45.31	4.91943	15.1942	3.92545	1
P09105	HBAT_HUMAN	HBQ1	Hemoglobin subunit theta-1	13.38	1	1	1	44.81	142	15.4981	7.62061	15.1801	3.92411	1
P69891	HBG1_HUMAN	HBG1	Hemoglobin subunit gamma-1	89.8	1	13	111	3401.79	147	16.1303	7.1958	14.7169	3.8794	1
P30046	DOPD_HUMAN	DDT	D-dopachrome decarboxylase	22.03	2	2	3	113.374	118	12.7037	7.29834	14.0337	3.81083	2	187.64
O00194	RB27B_HUMAN	RAB27B	Ras-related protein Rab-27B	19.72	5	5	14	419.613	218	24.5922	5.51611	13.2282	3.72555	6	57.0973
P27708	PYR1_HUMAN	CAD	CAD protein	0.58	1	1	1	59.47	2225	242.829	6.45557	13.0662	3.70777	1
Q16570	ACKR1_HUMAN	ACKR1	Atypical chemokine receptor 1	6.55	1	1	1	60.16	336	35.5296	6.58057	12.8866	3.6878	1
P07359	GP1BA_HUMAN	GP1BA	Platelet glycoprotein Ib alpha chain	15.49	10	10	16	488.714	652	71.4952	6.29053	12.7607	3.67364	11	108.473
P68366	TBA4A_HUMAN	TUBA4A	Tubulin alpha-4A chain	44.87	4	14	30	1022.3	448	49.8924	5.05908	12.6211	3.65777	3	55.1176
Q14847	LASP1_HUMAN	LASP1	LIM and SH3 domain protein 1	9.2	3	3	3	71.1135	261	29.6982	7.04932	12.4904	3.64275	1		v
P49247	RPIA_HUMAN	RPIA	Ribose-5-phosphate isomerase	3.22	1	1	2	62.1286	311	33.248	8.54346	12.443	3.63726	1
Q9HBI1	PARVB_HUMAN	PARVB	Beta-parvin	25.27	8	8	24	789.336	364	41.6881	6.72705	12.3523	3.62671	12	197.007
P59665	DEF1_HUMAN	DEFA1	Neutrophil defensin 1	9.57	1	1	1	41.65	94	10.1942	6.99072	12.3266	3.62371	1
Q96F85	CNRP1_HUMAN	CNRIP1	CB1 cannabinoid receptor-interacting protein 1	35.37	4	4	7	203.649	164	18.6366	7.94287	12.2473	3.61439	2	34.9161
O15117	FYB1_HUMAN	FYB1	FYN-binding protein 1	5.75	3	3	4	121.159	783	85.3351	6.48096	12.2188	3.61103	4	76.4615
Q7M4L6	SHF_HUMAN	SHF	SH2 domain-containing adapter protein F	1.65	1	1	1	33.14	423	46.7393	6.41748	12.1829	3.60679	1
P30041	PRDX6_HUMAN	PRDX6	Peroxiredoxin-6	58.48	11	11	26	869.599	224	25.0192	6.37939	11.5953	3.53547	14	56.8287
P02042	HBD_HUMAN	HBD	Hemoglobin subunit delta	96.6	10	17	750	25945	147	16.0453	8.04541	11.5652	3.53172	42	162.198
P23528	COF1_HUMAN	CFL1	Cofilin-1	65.66	11	12	22	705.756	166	18.4907	8.08936	11.4972	3.52321	9	87.4684	v	v
Q9UM07	PADI4_HUMAN	PADI4	Protein-arginine deiminase type-4	1.06	1	1	2	55.8786	663	74.0314	6.58057	11.2759	3.49517	1
Q8N392	RHG18_HUMAN	ARHGAP18	Rho GTPase-activating protein 18	1.96	1	1	1	43.61	663	74.9299	6.44287	11.2434	3.49101	1
Q8IUI8	CRLF3_HUMAN	CRLF3	Cytokine receptor-like factor 3	2.26	1	1	1	41.75	442	49.7349	5.13525	11.1949	3.48477	1
P00918	CAH2_HUMAN	CA2	Carbonic anhydrase 2	53.85	10	10	29	925.437	260	29.2279	7.40088	11.0625	3.4676	16	85.319
P13987	CD59_HUMAN	CD59	CD59 glycoprotein	25	4	4	17	514.194	128	14.1678	6.48096	10.7339	3.4241	10	60.7884	v	v
Q15435	PP1R7_HUMAN	PPP1R7	Protein phosphatase 1 regulatory subunit 7	5	1	1	2	68.8701	360	41.5385	4.90674	10.7322	3.42388	1
P05106	ITB3_HUMAN	ITGB3	Integrin beta-3	40.23	25	25	70	2184.88	788	87.0004	5.23682	10.5959	3.40543	33	52.9998	v	v
P52209	6PGD_HUMAN	PGD	6-phosphogluconate dehydrogenase, decarboxylating	14.29	5	5	6	246.588	483	53.106	7.2251	10.5063	3.39318	4	24.4748
O15145	ARPC3_HUMAN	ARPC3	Actin-related protein 2/3 complex subunit 3	6.18	1	1	2	52.3301	178	20.5334	8.5874	10.4581	3.38655	1
P16109	LYAM3_HUMAN	SELP	P-selectin	8.67	5	5	8	266.526	830	90.7732	6.59521	10.4377	3.38373	5	65.014
P00491	PNPH_HUMAN	PNP	Purine nucleoside phosphorylase	43.6	9	9	17	582.412	289	32.0972	6.94678	10.4354	3.38341	10	62.6905
O95858	TSN15_HUMAN	TSPAN15	Tetraspanin-15	4.08	1	1	2	78.3101	294	33.1428	5.47803	10.3952	3.37784	1		v
P30483	1B45_HUMAN	HLA-B	HLA class I histocompatibility antigen, B-45 alpha chain	12.15	1	3	3	133.927	362	40.3891	6.46826	10.2988	3.3644	1
P50552	VASP_HUMAN	VASP	Vasodilator-stimulated phosphoprotein	31.05	9	9	14	416.053	380	39.8051	8.93896	10.2599	3.35894	6	74.7874	v	v
P24666	PPAC_HUMAN	ACP1	Low molecular weight phosphotyrosine protein phosphatase	13.29	2	2	2	65.3335	158	18.0308	6.7417	10.1792	3.34755	2	25.2438
Q9Y376	CAB39_HUMAN	CAB39	Calcium-binding protein 39	15.54	5	5	6	151.412	341	39.8437	6.88818	10.1666	3.34576	5	63.7204
P00568	KAD1_HUMAN	AK1	Adenylate kinase isoenzyme 1	38.66	8	8	13	370.012	194	21.6213	8.63135	10.136	3.34142	8	27.0354	v
P01817	HV205_HUMAN	IGHV2-5	Immunoglobulin heavy variable 2-5	20.17	3	3	15	587.995	119	13.2228	8.29443	10.0273	3.32587	8	38.1239
P30043	BLVRB_HUMAN	BLVRB	Flavin reductase (NADPH)	59.71	9	9	26	880.872	206	22.1054	7.6499	9.99794	3.32163	16	106.509
Q9H853	TBA4B_HUMAN	TUBA4B	Putative tubulin-like protein alpha-4B	10.79	1	2	6	205.107	241	27.5337	7.82568	9.9599	3.31613	4	12.7401
P16452	EPB42_HUMAN	EPB42	Erythrocyte membrane protein band 4.2	43.27	23	24	44	1171.46	691	76.9607	8.08936	9.94445	3.31389	22	122.061
Q99497	PARK7_HUMAN	PARK7	Protein/nucleic acid deglycase DJ-1	45.5	7	7	18	539.788	189	19.8785	6.78564	9.89412	3.30657	9	54.7314
P07203	GPX1_HUMAN	GPX1	Glutathione peroxidase 1	22.17	3	3	4	135.48	203	22.0751	6.55127	9.69367	3.27704	2	14.7853
Q9P126	CLC1B_HUMAN	CLEC1B	C-type lectin domain family 1 member B	6.99	2	2	6	137.627	229	26.5781	8.49951	9.56039	3.25707	3	156.328
P16157	ANK1_HUMAN	ANK1	Ankyrin-1	29.67	37	37	83	2518.36	1881	206.137	6.01123	9.54449	3.25467	41	124.41
P32119	PRDX2_HUMAN	PRDX2	Peroxiredoxin-2	70.71	14	15	72	1936.18	198	21.8782	5.97314	9.49416	3.24704	36	105.797	v	v
P02730	B3AT_HUMAN	SLC4A1	Band 3 anion transport protein	44.68	31	31	154	4746.35	911	101.727	5.18604	9.337	3.22296	57	80.8991
Q13228	SBP1_HUMAN	SELENBP1	Methanethiol oxidase	34.11	12	12	18	675.704	472	52.3576	6.3667	9.31841	3.22008	11	36.3187	v
P69892	HBG2_HUMAN	HBG2	Hemoglobin subunit gamma-2	89.8	1	13	111	3408.81	147	16.1163	7.1958	9.30804	3.21848	1
P22303	ACES_HUMAN	ACHE	Acetylcholinesterase	19.87	6	6	8	205.435	614	67.7533	6.29053	9.2528	3.20989	5	274.689
P14174	MIF_HUMAN	MIF	Macrophage migration inhibitory factor	7.83	1	1	1	36.33	115	12.4682	7.88428	9.21872	3.20457	1
P26447	S10A4_HUMAN	S100A4	Protein S100-A4	26.73	3	3	12	313.177	101	11.7207	6.11279	9.17929	3.19838	7	90.2025
P18206	VINC_HUMAN	VCL	Vinculin	34.48	32	32	58	1617.2	1134	123.722	5.65576	9.12909	3.19047	32	139.705	v	v
P08174	DAF_HUMAN	CD55	Complement decay-accelerating factor	17.59	5	5	11	312.74	381	41.3736	7.59131	9.07287	3.18156	8	86.4241
Q8N3D4	EH1L1_HUMAN	EHBP1L1	EH domain-binding protein 1-like protein 1	3.28	4	4	6	167.22	1523	161.756	4.83057	8.94578	3.16121	2	187.96
Q9UI46	DNAI1_HUMAN	DNAI1	Dynein intermediate chain 1, axonemal	1	1	1	1	28.66	699	79.2328	6.87354	8.86853	3.1487	1
P68871	HBB_HUMAN	HBB	Hemoglobin subunit beta	96.6	16	23	1377	45880.1	147	15.9883	7.28369	8.86054	3.14739	267	94.0887
P80511	S10AC_HUMAN	S100A12	Protein S100-A12	29.35	2	2	4	103.782	92	10.5685	6.25244	8.85199	3.146	3	15.5504
P53004	BIEA_HUMAN	BLVRA	Biliverdin reductase A	4.39	1	1	1	58.51	296	33.4073	6.44287	8.84862	3.14545	1
Q92530	PSMF1_HUMAN	PSMF1	Proteasome inhibitor PI31 subunit	5.54	1	1	1	36.9	271	29.798	5.74463	8.8442	3.14473	1
P62937	PPIA_HUMAN	PPIA	Peptidyl-prolyl cis-trans isomerase A	46.06	6	6	11	361.609	165	18.0009	7.81104	8.7981	3.13719	6	49.0591
P08514	ITA2B_HUMAN	ITGA2B	Integrin alpha-IIb	36.86	28	28	120	3433.46	1039	113.306	5.37646	8.72529	3.1252	65	129.798
Q9H2K8	TAOK3_HUMAN	TAOK3	Serine/threonine-protein kinase TAO3	4.34	3	3	4	169.658	898	105.34	7.29834	8.71134	3.12289	3	46.7824
Q9H4G4	GAPR1_HUMAN	GLIPR2	Golgi-associated plant pathogenesis-related protein 1	45.45	5	5	7	256.619	154	17.2075	9.40771	8.70896	3.1225	5	79.7332
Q9BXJ4	C1QT3_HUMAN	C1QTNF3	Complement C1q tumor necrosis factor-related protein 3	5.28	1	1	2	89.5501	246	26.9768	6.52197	8.68452	3.11845	1
P30501	1C02_HUMAN	HLA-C	HLA class I histocompatibility antigen, Cw-2 alpha chain	23.22	1	6	11	387.79	366	41.0693	6.11279	8.57826	3.10068	1
P63241	IF5A1_HUMAN	EIF5A	Eukaryotic translation initiation factor 5A-1	28.57	4	4	12	479.841	154	16.8214	5.23682	8.57307	3.09981	4	48.0976
Q15942	ZYX_HUMAN	ZYX	Zyxin	29.37	11	11	19	570.219	572	61.2382	6.66846	8.54155	3.0945	12	119.109	v	v
Q9H939	PPIP2_HUMAN	PSTPIP2	Proline-serine-threonine phosphatase-interacting protein 2	3.29	1	1	1	48.88	334	38.8336	8.48486	8.53721	3.09376	1
O75326	SEM7A_HUMAN	SEMA7A	Semaphorin-7A	13.66	7	7	14	534.556	666	74.7762	7.63525	8.51527	3.09005	5	80.112
Q9ULV4	COR1C_HUMAN	CORO1C	Coronin-1C	8.44	4	4	5	133.84	474	53.2151	7.07861	8.42437	3.07457	4	21.2792
Q9P289	STK26_HUMAN	STK26	Serine/threonine-protein kinase 26	1.68	1	1	3	76.0182	416	46.4996	5.2876	8.36631	3.06459	2	20.4776
P43490	NAMPT_HUMAN	NAMPT	Nicotinamide phosphoribosyltransferase	1.43	1	1	2	73.7156	491	55.4866	7.15186	8.30794	3.05449	1
Q9GZT8	NIF3L_HUMAN	NIF3L1	NIF3-like protein 1	1.86	1	1	1	52.68	377	41.9415	6.65381	8.29761	3.0527	1
P84077	ARF1_HUMAN	ARF1	ADP-ribosylation factor 1	55.8	5	8	20	593.211	181	20.6837	6.80029	8.29749	3.05268	6	86.9285
P61088	UBE2N_HUMAN	UBE2N	Ubiquitin-conjugating enzyme E2 N	25	3	3	4	120.127	152	17.127	6.56592	8.27789	3.04926	2	30.3116
P0DP25	CALM3_HUMAN	CALM3	Calmodulin-3	53.02	6	6	14	433.819	149	16.8268	4.22119	8.19383	3.03454	6	75.6467
Q96BJ3	AIDA_HUMAN	AIDA	Axin interactor, dorsalization-associated protein	16.99	5	5	7	226.259	306	35.0013	6.55127	8.18529	3.03303	5	92.096
P63104	1433Z_HUMAN	YWHAZ	14-3-3 protein zeta/delta	65.31	10	13	35	1160.51	245	27.7277	4.79248	8.15893	3.02838	12	161.787	v	v
P46459	NSF_HUMAN	NSF	Vesicle-fusing ATPase	13.44	8	8	15	362.681	744	82.5421	6.94678	8.15414	3.02753	6	183.897	v
P07738	PMGE_HUMAN	BPGM	Bisphosphoglycerate mutase	51.35	9	9	17	553.24	259	29.9865	6.53662	8.13668	3.02444	7	110.228
Q9P299	COPZ2_HUMAN	COPZ2	Coatomer subunit zeta-2	3.81	1	1	1	34.04	210	23.533	5.17334	8.07747	3.0139	1
P21926	CD9_HUMAN	CD9	CD9 antigen	21.49	5	5	20	713.062	228	25.399	7.15186	7.99035	2.99826	9	33.4869	v	v
P67936	TPM4_HUMAN	TPM4	Tropomyosin alpha-4 chain	52.42	9	14	29	795.903	248	28.5045	4.69092	7.98641	2.99755	13	83.3776
P61019	RAB2A_HUMAN	RAB2A	Ras-related protein Rab-2A	16.51	3	3	4	141.95	212	23.5308	6.53662	7.82597	2.96827	3	19.5255
P11171	41_HUMAN	EPB41	Protein 4.1	34.49	25	25	52	1596.5	864	96.9573	5.57959	7.81846	2.96689	28	144.593
Q9Y490	TLN1_HUMAN	TLN1	Talin-1	44.2	90	90	193	6441.58	2541	269.599	6.07471	7.78732	2.96113	104	111.363	v	v
P51148	RAB5C_HUMAN	RAB5C	Ras-related protein Rab-5C	25.93	3	4	6	174.614	216	23.4678	8.41162	7.76482	2.95695	2	138.556
P21333	FLNA_HUMAN	FLNA	Filamin-A	45.52	84	88	179	5633.14	2647	280.564	6.06201	7.71072	2.94687	97	142.573
O00161	SNP23_HUMAN	SNAP23	Synaptosomal-associated protein 23	38.86	5	5	10	348.387	211	23.3395	5.0083	7.66679	2.93862	5	66.8984	v	v
P50502	F10A1_HUMAN	ST13	Hsc70-interacting protein	27.37	9	9	23	820.638	369	41.3055	5.2749	7.60528	2.927	12	41.6013
P69905	HBA_HUMAN	HBA1	Hemoglobin subunit alpha	97.18	15	16	872	30614.9	142	15.2479	8.67529	7.60363	2.92669	307	168.761
P27105	STOM_HUMAN	STOM	Erythrocyte band 7 integral membrane protein	68.4	18	18	108	3476.11	288	31.7107	7.88428	7.57715	2.92166	51	146.637
P59998	ARPC4_HUMAN	ARPC4	Actin-related protein 2/3 complex subunit 4	16.07	3	3	3	74.3059	168	19.6543	8.42627	7.54008	2.91458	3	23.9182
Q9H0R4	HDHD2_HUMAN	HDHD2	Haloacid dehalogenase-like hydrolase domain-containing protein 2	12.36	2	2	5	190.198	259	28.5179	6.23975	7.48336	2.90369	2	22.3004
O14672	ADA10_HUMAN	ADAM10	Disintegrin and metalloproteinase domain-containing protein 10	28.07	14	14	24	672.527	748	84.0877	7.76709	7.46202	2.89957	19	84.3972	v	v
P50395	GDIB_HUMAN	GDI2	Rab GDP dissociation inhibitor beta	36.4	13	13	25	733.051	445	50.6309	6.46826	7.42818	2.89301	14	39.6046	v	v
Q02094	RHAG_HUMAN	RHAG	Ammonium transporter Rh type A	7.09	2	2	3	90.4328	409	44.1687	6.84424	7.4031	2.88813	2	245.099
P07737	PROF1_HUMAN	PFN1	Profilin-1	65.71	8	8	23	735.224	140	15.0446	8.26514	7.39859	2.88725	11	92.5101
Q9H9S4	CB39L_HUMAN	CAB39L	Calcium-binding protein 39-like	2.67	1	1	1	42.05	337	39.0628	8.39697	7.39641	2.88683	1
P08567	PLEK_HUMAN	PLEK	Pleckstrin	47.71	11	11	27	1077.7	350	40.0994	8.27979	7.35645	2.87901	7	67.332
Q15555	MARE2_HUMAN	MAPRE2	Microtubule-associated protein RP/EB family member 2	14.68	3	3	6	174.871	327	37.0082	5.56689	7.35077	2.8779	4	21.8306
P30740	ILEU_HUMAN	SERPINB1	Leukocyte elastase inhibitor	30.34	10	10	16	515.042	379	42.7147	6.27783	7.32591	2.87301	12	56.5207
P48507	GSH0_HUMAN	GCLM	Glutamate--cysteine ligase regulatory subunit	10.95	2	2	3	97.823	274	30.7078	6.02393	7.32182	2.8722	2	41.2878
Q05682	CALD1_HUMAN	CALD1	Caldesmon	1.51	1	1	1	55.32	793	93.1754	5.65576	7.3165	2.87115	1
O43312	MTSS1_HUMAN	MTSS1	Metastasis suppressor protein 1	1.46	1	1	1	41.22	755	82.1999	6.91748	7.30426	2.86874	1
P00441	SODC_HUMAN	SOD1	Superoxide dismutase [Cu-Zn]	37.01	4	4	7	264.025	154	15.9259	6.12549	7.26057	2.86008	7	28.9983
O95336	6PGL_HUMAN	PGLS	6-phosphogluconolactonase	4.26	1	1	1	44.09	258	27.5296	6.04932	7.25402	2.85878	1
Q96FJ2	DYL2_HUMAN	DYNLL2	Dynein light chain 2, cytoplasmic	7.87	1	1	2	62.248	89	10.3431	7.37158	7.2097	2.84994	1
O75954	TSN9_HUMAN	TSPAN9	Tetraspanin-9	6.28	1	1	2	70.8547	239	26.7605	7.6792	7.197	2.8474	1		v	v
P03989	1B27_HUMAN	HLA-B	HLA class I histocompatibility antigen, B-27 alpha chain	24.86	1	6	7	225.443	362	40.403	5.8208	7.19382	2.84676	1
O95810	CAVN2_HUMAN	CAVIN2	Caveolae-associated protein 2	31.29	11	11	20	614.973	425	47.1446	5.21143	7.11541	2.83095	11	47.4747
P05109	S10A8_HUMAN	S100A8	Protein S100-A8	75.27	7	7	24	620.979	93	10.8276	7.03467	7.10268	2.82836	15	47.8561
P49773	HINT1_HUMAN	HINT1	Histidine triad nucleotide-binding protein 1	7.14	1	1	1	48.7	126	13.7931	6.94678	7.07383	2.82249	1
P04040	CATA_HUMAN	CAT	Catalase	48.39	23	23	60	1825.32	527	59.7188	7.38623	7.02021	2.81151	45	54.3361
Q13418	ILK_HUMAN	ILK	Integrin-linked protein kinase	32.52	12	12	24	619.908	452	51.3859	8.07471	6.986	2.80447	12	78.3668
Q5VIR6	VPS53_HUMAN	VPS53	Vacuolar protein sorting-associated protein 53 homolog	1.72	1	1	1	37.15	699	79.602	6.02393	6.97975	2.80318	1
P19256	LFA3_HUMAN	CD58	Lymphocyte function-associated antigen 3	4.8	2	2	3	108.08	250	28.1289	6.75635	6.95607	2.79827	1		v	v
Q71U36	TBA1A_HUMAN	TUBA1A	Tubulin alpha-1A chain	46.78	5	14	28	985.465	451	50.1036	5.05908	6.90894	2.78846	5	51.3591
Q9H0U4	RAB1B_HUMAN	RAB1B	Ras-related protein Rab-1B	28.36	2	5	11	298.483	201	22.1572	5.73193	6.90688	2.78803	2	35.3836
P61006	RAB8A_HUMAN	RAB8A	Ras-related protein Rab-8A	20.77	2	4	5	137.812	207	23.6532	9.0708	6.88407	2.78326	2	42.364	v
P23229	ITA6_HUMAN	ITGA6	Integrin alpha-6	22.12	18	18	35	1109.5	1130	126.526	6.60986	6.88127	2.78267	19	60.9033	v	v
P10114	RAP2A_HUMAN	RAP2A	Ras-related protein Rap-2a	31.15	1	4	8	267.721	183	20.6023	4.81787	6.87205	2.78074	1		v	v
Q15404	RSU1_HUMAN	RSU1	Ras suppressor protein 1	59.21	12	12	21	614.688	277	31.5207	8.646	6.83462	2.77286	10	85.8297
P19105	ML12A_HUMAN	MYL12A	Myosin regulatory light chain 12A	16.96	2	2	2	66.5501	171	19.7815	4.80518	6.83072	2.77204	2	24.6592
Q9BWD1	THIC_HUMAN	ACAT2	Acetyl-CoA acetyltransferase, cytosolic	9.57	2	2	3	93.1103	397	41.3244	6.91748	6.81747	2.76924	2	114.413
P61956	SUMO2_HUMAN	SUMO2	Small ubiquitin-related modifier 2	12.63	1	1	1	53.88	95	10.8644	5.50342	6.79365	2.76419	1
P31948	STIP1_HUMAN	STIP1	Stress-induced-phosphoprotein 1	33.7	14	14	21	528.453	543	62.5994	6.80029	6.75178	2.75527	14	67.6755
P62258	1433E_HUMAN	YWHAE	14-3-3 protein epsilon	56.08	10	12	23	705.569	255	29.1554	4.7417	6.74631	2.7541	10	96.5013
P55072	TERA_HUMAN	VCP	Transitional endoplasmic reticulum ATPase	60.3	35	35	75	2235.29	806	89.2657	5.26221	6.72002	2.74847	39	88.9522
Q8NHG7	SVIP_HUMAN	SVIP	Small VCP/p97-interacting protein	41.56	3	3	12	421.807	77	8.43742	8.90967	6.68144	2.74016	5	33.5923
P61225	RAP2B_HUMAN	RAP2B	Ras-related protein Rap-2b	63.93	6	9	17	601.132	183	20.4912	4.80518	6.58768	2.71977	4	49.9194	v
O75695	XRP2_HUMAN	RP2	Protein XRP2	11.14	3	3	5	131.11	350	39.6155	5.12256	6.57624	2.71726	4	13.7677	v	v
P11215	ITAM_HUMAN	ITGAM	Integrin alpha-M	5.03	5	5	8	238.25	1152	127.099	7.2251	6.5616	2.71405	6	49.1091
Q14764	MVP_HUMAN	MVP	Major vault protein	35.83	24	24	61	1917.89	893	99.2659	5.47803	6.49964	2.70036	30	51.1196
Q9NQH7	XPP3_HUMAN	XPNPEP3	Xaa-Pro aminopeptidase 3	1.38	1	1	2	57.9178	507	56.9968	6.82959	6.47146	2.69409	2	39.4057
P26022	PTX3_HUMAN	PTX3	Pentraxin-related protein PTX3	2.62	1	1	2	80.1263	381	41.9488	5.0083	6.46685	2.69306	1
P58546	MTPN_HUMAN	MTPN	Myotrophin	39.83	3	3	6	261.269	118	12.8866	5.51611	6.46007	2.69155	2	190.702
Q96CX2	KCD12_HUMAN	KCTD12	BTB/POZ domain-containing protein KCTD12	10.46	3	3	5	180.481	325	35.6787	5.64307	6.45346	2.69007	4	58.5996
Q15003	CND2_HUMAN	NCAPH	Condensin complex subunit 2	0.94	1	1	3	60.45	741	82.5113	5.05908	6.44868	2.689	2	41.6728
Q9ULP9	TBC24_HUMAN	TBC1D24	TBC1 domain family member 24	1.97	1	1	2	74.7301	559	62.8789	7.35693	6.44272	2.68767	2	59.9139
P10644	KAP0_HUMAN	PRKAR1A	cAMP-dependent protein kinase type I-alpha regulatory subunit	11.02	4	4	5	217.703	381	42.955	5.35107	6.42573	2.68386	3	1.56475
O75116	ROCK2_HUMAN	ROCK2	Rho-associated protein kinase 2	2.38	2	3	5	154.951	1388	160.799	6.02393	6.40846	2.67998	2	57.9761
P55884	EIF3B_HUMAN	EIF3B	Eukaryotic translation initiation factor 3 subunit B	1.72	1	1	1	56.98	814	92.4238	4.99561	6.36021	2.66907	1
Q95604	1C17_HUMAN	HLA-C	HLA class I histocompatibility antigen, Cw-17 alpha chain	16.4	1	4	6	202.163	372	41.2126	6.80029	6.35796	2.66856	1
P00915	CAH1_HUMAN	CA1	Carbonic anhydrase 1	63.6	14	14	126	4196.88	261	28.8524	7.12256	6.35447	2.66777	58	162.332
P00558	PGK1_HUMAN	PGK1	Phosphoglycerate kinase 1	38.13	14	14	24	615.572	417	44.5861	8.104	6.3024	2.6559	18	78.0081
P22392	NDKB_HUMAN	NME2	Nucleoside diphosphate kinase B	38.82	5	5	7	140.238	152	17.2869	8.41162	6.2942	2.65402	6	93.1742
P40197	GPV_HUMAN	GP5	Platelet glycoprotein V	30	9	9	16	447.936	560	60.9207	9.62744	6.25904	2.64594	7	83.3097
Q86UF1	TSN33_HUMAN	TSPAN33	Tetraspanin-33	9.54	2	2	6	193.757	283	31.5171	7.1665	6.22962	2.63914	4	31.5109
P37840	SYUA_HUMAN	SNCA	Alpha-synuclein	60	9	9	23	938.537	140	14.4512	4.70361	6.21644	2.63609	13	89.559
Q86UX7	URP2_HUMAN	FERMT3	Fermitin family homolog 3	43.18	21	21	40	1192.03	667	75.905	6.97607	6.21045	2.6347	28	63.7061
Q00796	DHSO_HUMAN	SORD	Sorbitol dehydrogenase	10.36	4	4	5	99.4198	357	38.2998	7.97217	6.2089	2.63434	3	37.6469
P24158	PRTN3_HUMAN	PRTN3	Myeloblastin	4.69	1	1	2	80.3801	256	27.7893	8.35303	6.17745	2.62701	1
P62820	RAB1A_HUMAN	RAB1A	Ras-related protein Rab-1A	25.37	2	5	11	349.253	205	22.6634	6.21436	6.13251	2.61648	3	34.4086
P02008	HBAZ_HUMAN	HBZ	Hemoglobin subunit zeta	12.68	1	2	73	2136.04	142	15.6272	8.20654	6.11948	2.61341	1
A6NC98	CC88B_HUMAN	CCDC88B	Coiled-coil domain-containing protein 88B	0.61	1	1	1	42.83	1476	164.71	5.10986	6.10583	2.61019	1
Q6IBS0	TWF2_HUMAN	TWF2	Twinfilin-2	16.05	3	3	6	199.354	349	39.5233	6.84424	6.03172	2.59257	4	34.1281
P06702	S10A9_HUMAN	S100A9	Protein S100-A9	62.28	6	6	23	838.376	114	13.2335	6.12549	6.03078	2.59234	15	43.0302	v	v
Q06323	PSME1_HUMAN	PSME1	Proteasome activator complex subunit 1	18.47	5	5	6	136.4	249	28.705	6.02393	6.01852	2.58941	5	14.1443
P13224	GP1BB_HUMAN	GP1BB	Platelet glycoprotein Ib beta chain	10.19	2	2	5	148.564	206	21.7038	9.30518	6.01148	2.58772	3	3.2938
Q14203	DCTN1_HUMAN	DCTN1	Dynactin subunit 1	4.07	4	4	4	145.628	1278	141.607	5.80811	5.99689	2.58421	3	191.6
Q96G03	PGM2_HUMAN	PGM2	Phosphoglucomutase-2	4.41	2	2	2	52.6101	612	68.2404	6.72705	5.9951	2.58378	1
P62826	RAN_HUMAN	RAN	GTP-binding nuclear protein Ran	29.63	5	5	9	304.162	216	24.4076	7.48877	5.99021	2.58261	8	38.3703
Q9UBW5	BIN2_HUMAN	BIN2	Bridging integrator 2	11.5	5	5	8	176.5	565	61.8368	5.14795	5.9781	2.57969	5	44.4453
P53396	ACLY_HUMAN	ACLY	ATP-citrate synthase	13.35	12	12	18	530.164	1101	120.762	7.32764	5.946	2.57192	10	49.85
P07195	LDHB_HUMAN	LDHB	L-lactate dehydrogenase B chain	35.93	9	9	24	745.328	334	36.6151	6.04932	5.94481	2.57163	14	92.3466
P07451	CAH3_HUMAN	CA3	Carbonic anhydrase 3	16.92	3	3	3	121.674	260	29.5387	7.34229	5.91423	2.56419	3	67.3088
Q93070	NAR4_HUMAN	ART4	Ecto-ADP-ribosyltransferase 4	10.19	3	3	5	173.978	314	35.8545	9.21729	5.87563	2.55474	3	18.3741
Q9UI08	EVL_HUMAN	EVL	Ena/VASP-like protein	3.13	1	1	1	42.12	416	44.5922	8.83643	5.872	2.55385	1
P11233	RALA_HUMAN	RALA	Ras-related protein Ral-A	45.63	3	7	10	377.075	206	23.552	7.10791	5.86322	2.55169	3	446.976	v
P00352	AL1A1_HUMAN	ALDH1A1	Retinal dehydrogenase 1	19.56	8	8	14	391.303	501	54.827	6.72705	5.83169	2.54391	8	66.657
O15144	ARPC2_HUMAN	ARPC2	Actin-related protein 2/3 complex subunit 2	20	6	6	11	330.278	300	34.3115	7.35693	5.82853	2.54313	8	34.7403
P62873	GBB1_HUMAN	GNB1	Guanine nucleotide-binding protein G(I)/G(S)/G(T) subunit beta-1	44.41	6	10	17	665.403	340	37.353	5.99854	5.82748	2.54287	6	81.8232	v
P13746	1A11_HUMAN	HLA-A	HLA class I histocompatibility antigen, A-11 alpha chain	27.95	3	8	16	491.353	365	40.9112	6.15088	5.81769	2.54045	5	10.6291
P01116	RASK_HUMAN	KRAS	GTPase KRas	27.51	3	3	4	122.358	189	21.642	6.771	5.77324	2.52938	3	61.8917	v
P35237	SPB6_HUMAN	SERPINB6	Serpin B6	4.79	1	1	1	28.32	376	42.5941	5.2749	5.75303	2.52432	1
P32942	ICAM3_HUMAN	ICAM3	Intercellular adhesion molecule 3	6.4	3	3	4	121.656	547	59.5028	5.42725	5.75246	2.52418	3	3.8273
P01772	HV333_HUMAN	IGHV3-33	Immunoglobulin heavy variable 3-33	41.03	1	5	45	1240.46	117	13.0655	8.93896	5.75168	2.52398	8	80.4225
P68032	ACTC_HUMAN	ACTC1	Actin, alpha cardiac muscle 1	40.05	1	16	70	1848.53	377	41.9919	5.38916	5.73842	2.52065	1
P30566	PUR8_HUMAN	ADSL	Adenylosuccinate lyase	1.86	1	1	1	43.94	484	54.854	7.10791	5.73271	2.51922	1
P16152	CBR1_HUMAN	CBR1	Carbonyl reductase [NADPH] 1	7.94	2	2	2	66.9501	277	30.3559	8.32373	5.73105	2.5188	2	68.1361
P37837	TALDO_HUMAN	TALDO1	Transaldolase	16.62	6	6	8	205.525	337	37.5165	6.81494	5.71826	2.51558	5	28.2126
P31946	1433B_HUMAN	YWHAB	14-3-3 protein beta/alpha	56.1	5	10	19	553.636	246	28.0648	4.83057	5.7147	2.51468	6	63.6379
Q92686	NEUG_HUMAN	NRGN	Neurogranin	19.23	1	1	5	178.617	78	7.61366	7.86963	5.66407	2.50184	3	58.5861
P61970	NTF2_HUMAN	NUTF2	Nuclear transport factor 2	30.71	2	2	3	85.8779	127	14.469	5.37646	5.65174	2.4987	2	32.0397
P60891	PRPS1_HUMAN	PRPS1	Ribose-phosphate pyrophosphokinase 1	19.5	5	5	13	376.447	318	34.8119	6.97607	5.64505	2.49699	8	47.7429
Q9Y230	RUVB2_HUMAN	RUVBL2	RuvB-like 2	17.06	4	4	5	213.092	463	51.1246	5.64307	5.6237	2.49152	3	27.145
O95747	OXSR1_HUMAN	OXSR1	Serine/threonine-protein kinase OSR1	9.11	3	3	4	147.8	527	57.9861	6.43018	5.61627	2.48961	2	16.7263
P06733	ENOA_HUMAN	ENO1	Alpha-enolase	32.49	12	12	24	669.39	434	47.1393	7.38623	5.61484	2.48925	16	50.3197	v	v
Q8N163	CCAR2_HUMAN	CCAR2	Cell cycle and apoptosis regulator protein 2	0.98	1	1	1	42.55	923	102.838	5.22412	5.57914	2.48004	1
P48426	PI42A_HUMAN	PIP4K2A	Phosphatidylinositol 5-phosphate 4-kinase type-2 alpha	17.73	6	6	7	224.506	406	46.1955	6.99072	5.54075	2.47008	6	62.1929
P19971	TYPH_HUMAN	TYMP	Thymidine phosphorylase	8.51	2	2	3	94.7803	482	49.9242	5.52881	5.53094	2.46753	1
P31146	COR1A_HUMAN	CORO1A	Coronin-1A	18	5	5	6	189.008	461	50.9938	6.68311	5.51672	2.46381	4	78.3539	v	v
Q8WWI5	CTL1_HUMAN	SLC44A1	Choline transporter-like protein 1	3.5	3	3	3	104.46	657	73.2533	8.60205	5.51281	2.46279	2	72.1727
O15511	ARPC5_HUMAN	ARPC5	Actin-related protein 2/3 complex subunit 5	20.53	2	2	4	117.57	151	16.3103	5.66846	5.49601	2.45839	3	1.92726
P78417	GSTO1_HUMAN	GSTO1	Glutathione S-transferase omega-1	21.58	5	5	6	167.453	241	27.548	6.59521	5.49098	2.45706	5	65.4001
P11166	GTR1_HUMAN	SLC2A1	Solute carrier family 2, facilitated glucose transporter member 1	10.16	6	6	13	319.294	492	54.0485	8.71924	5.48962	2.45671	11	53.6517	v	v
Q9Y2F5	ICE1_HUMAN	ICE1	Little elongation complex subunit 1	0.31	1	1	1	29.79	2266	247.737	5.47803	5.48684	2.45598	1
Q9UNF0	PACN2_HUMAN	PACSIN2	Protein kinase C and casein kinase substrate in neurons protein 2	4.94	2	2	2	70.8714	486	55.7039	5.19873	5.48152	2.45458	2	1.8254
P62195	PRS8_HUMAN	PSMC5	26S proteasome regulatory subunit 8	3.2	1	1	1	43.62	406	45.5971	7.54736	5.46429	2.45003	1
Q13561	DCTN2_HUMAN	DCTN2	Dynactin subunit 2	8.48	4	4	7	155.75	401	44.2039	5.21143	5.45926	2.4487	5	93.7638
P50570	DYN2_HUMAN	DNM2	Dynamin-2	5.17	4	4	5	100.621	870	98.0032	7.44482	5.43965	2.44351	2	234.057	v
P61026	RAB10_HUMAN	RAB10	Ras-related protein Rab-10	23.5	5	5	8	211.348	200	22.5266	8.38232	5.43368	2.44193	6	74.1059
P11413	G6PD_HUMAN	G6PD	Glucose-6-phosphate 1-dehydrogenase	8.74	4	4	5	110.801	515	59.219	6.84424	5.43024	2.44102	3	85.8847
P04075	ALDOA_HUMAN	ALDOA	Fructose-bisphosphate aldolase A	49.73	12	14	22	647.52	364	39.3953	8.08936	5.40194	2.43348	14	83.331
Q4KMP7	TB10B_HUMAN	TBC1D10B	TBC1 domain family member 10B	3.84	2	2	2	71.8901	808	87.1447	9.18799	5.40001	2.43296	2	151.667
Q9Y265	RUVB1_HUMAN	RUVBL1	RuvB-like 1	16.67	6	6	8	218.746	456	50.1963	6.41748	5.39961	2.43285	5	44.1673	v	v
P48059	LIMS1_HUMAN	LIMS1	LIM and senescent cell antigen-like-containing domain protein 1	28	6	6	10	294.705	325	37.2258	8.04541	5.39827	2.4325	5	31.935
P14770	GPIX_HUMAN	GP9	Platelet glycoprotein IX	19.21	3	3	7	246.909	177	19.0337	6.34131	5.38646	2.42934	5	83.409
Q9NZD4	AHSP_HUMAN	AHSP	Alpha-hemoglobin-stabilizing protein	19.61	2	2	4	123.685	102	11.833	4.99561	5.38096	2.42786	3	61.1175
Q9UL46	PSME2_HUMAN	PSME2	Proteasome activator complex subunit 2	12.97	2	2	2	59.2801	239	27.3843	5.73193	5.36455	2.42346	1
Q9BS40	LXN_HUMAN	LXN	Latexin	4.05	1	1	1	41.36	222	25.7339	5.78271	5.36373	2.42324	1
P00492	HPRT_HUMAN	HPRT1	Hypoxanthine-guanine phosphoribosyltransferase	16.97	3	3	7	217.789	218	24.5636	6.68311	5.27695	2.3997	4	38.0449
Q14247	SRC8_HUMAN	CTTN	Src substrate cortactin	3.27	2	2	5	164.155	550	61.5485	5.40186	5.27251	2.39849	4	55.4311	v
Q96GG9	DCNL1_HUMAN	DCUN1D1	DCN1-like protein 1	3.47	1	1	2	77.0501	259	30.1051	5.33838	5.2185	2.38363	1
P12931	SRC_HUMAN	SRC	Proto-oncogene tyrosine-protein kinase Src	10.45	3	4	4	127.521	536	59.797	7.41553	5.21821	2.38355	3	69.607	v
Q92608	DOCK2_HUMAN	DOCK2	Dedicator of cytokinesis protein 2	0.38	1	1	1	42.83	1830	211.812	6.87354	5.17929	2.37276	1
P55209	NP1L1_HUMAN	NAP1L1	Nucleosome assembly protein 1-like 1	7.42	2	2	2	71.5801	391	45.3459	4.4624	5.17749	2.37225	2	67.812
Q13642	FHL1_HUMAN	FHL1	Four and a half LIM domains protein 1	6.5	2	2	3	129.107	323	36.2386	8.96826	5.15487	2.36594	3	9.94351
P35241	RADI_HUMAN	RDX	Radixin	24.87	7	15	20	545.9	583	68.5214	6.3667	5.14887	2.36425	6	44.7304	v
P61160	ARP2_HUMAN	ACTR2	Actin-related protein 2	18.78	3	3	3	122.351	394	44.7322	6.7417	5.14354	2.36276	2	178.663
P60174	TPIS_HUMAN	TPI1	Triosephosphate isomerase	49.3	11	11	26	786.115	286	30.7717	5.92236	5.14184	2.36229	13	56.463
P02741	CRP_HUMAN	CRP	C-reactive protein	23.21	6	6	13	449.398	224	25.0227	5.63037	5.13234	2.35962	10	37.2199
P23526	SAHH_HUMAN	AHCY	Adenosylhomocysteinase	12.5	4	4	6	206.937	432	47.6852	6.34131	5.09898	2.35021	4	16.1733
Q9GZP4	PITH1_HUMAN	PITHD1	PITH domain-containing protein 1	15.17	2	2	3	121.15	211	24.1627	5.74463	5.07536	2.34351	1
P50148	GNAQ_HUMAN	GNAQ	Guanine nucleotide-binding protein G(q) subunit alpha	11.42	4	4	5	190.751	359	42.1153	5.68115	5.05944	2.33898	3	96.3559	v
P61981	1433G_HUMAN	YWHAG	14-3-3 protein gamma	37.25	4	8	18	532.798	247	28.2849	4.89404	5.05894	2.33883	6	79.7525
O43491	E41L2_HUMAN	EPB41L2	Band 4.1-like protein 2	7.36	6	6	9	253.162	1005	112.519	5.43994	5.05726	2.33836	4	61.0757
P61158	ARP3_HUMAN	ACTR3	Actin-related protein 3	28.23	9	9	10	331.702	418	47.341	5.88428	5.05135	2.33667	8	72.1896
O75563	SKAP2_HUMAN	SKAP2	Src kinase-associated phosphoprotein 2	6.96	2	2	3	110.406	359	41.191	4.69092	5.05051	2.33643	1
P05186	PPBT_HUMAN	ALPL	Alkaline phosphatase, tissue-nonspecific isozyme	3.82	2	2	2	76.7101	524	57.2686	6.66846	5.05016	2.33633	2	48.2194
P68036	UB2L3_HUMAN	UBE2L3	Ubiquitin-conjugating enzyme E2 L3	23.38	3	3	5	156.633	154	17.8502	8.51416	5.04027	2.3335	4	29.6063
Q6ICL3	TNG2_HUMAN	TANGO2	Transport and Golgi organization protein 2 homolog	6.88	1	1	1	67.12	276	30.9175	5.17334	5.00572	2.32358	1
Q00013	EM55_HUMAN	MPP1	55 kDa erythrocyte membrane protein	21.67	8	8	11	292.987	466	52.2636	7.37158	4.95273	2.30823	8	109.9
P09960	LKHA4_HUMAN	LTA4H	Leukotriene A-4 hydrolase	5.73	2	2	2	58.0032	611	69.2412	6.17627	4.93735	2.30374	1
P02776	PLF4_HUMAN	PF4	Platelet factor 4	36.63	3	5	53	1474.72	101	10.8379	8.6167	4.91807	2.29809	17	57.2258
O00429	DNM1L_HUMAN	DNM1L	Dynamin-1-like protein	41.98	22	22	38	1083.2	736	81.8261	6.81494	4.90047	2.29292	18	95.0801
P46109	CRKL_HUMAN	CRKL	Crk-like protein	5.61	1	1	1	40.87	303	33.7559	6.7417	4.90021	2.29284	1
O60610	DIAP1_HUMAN	DIAPH1	Protein diaphanous homolog 1	7.23	8	8	12	327.759	1272	141.258	5.41455	4.88495	2.28834	8	58.8515
P63218	GBG5_HUMAN	GNG5	Guanine nucleotide-binding protein G(I)/G(S)/G(O) subunit gamma-5	29.41	3	3	8	219.2	68	7.31381	9.84717	4.87202	2.28452	4	87.6948
P08311	CATG_HUMAN	CTSG	Cathepsin G	7.06	1	1	1	35.75	255	28.8191	11.1948	4.8654	2.28256	1
P02549	SPTA1_HUMAN	SPTA1	Spectrin alpha chain, erythrocytic 1	1.61	2	2	2	67.7001	2419	279.842	5.04639	4.84551	2.27665	1
O75558	STX11_HUMAN	STX11	Syntaxin-11	7.67	2	2	2	94.611	287	33.1748	6.55127	4.83491	2.27349	2	36.5508
O75083	WDR1_HUMAN	WDR1	WD repeat-containing protein 1	29.21	12	12	23	656.202	606	66.1519	6.65381	4.82042	2.26916	14	44.039
Q9BPU6	DPYL5_HUMAN	DPYSL5	Dihydropyrimidinase-related protein 5	1.24	1	1	1	35.2	564	61.3822	7.1958	4.80807	2.26546	1
P30086	PEBP1_HUMAN	PEBP1	Phosphatidylethanolamine-binding protein 1	29.95	4	4	5	128.716	187	21.0437	7.53271	4.80399	2.26423	4	67.7777	v
P40306	PSB10_HUMAN	PSMB10	Proteasome subunit beta type-10	10.99	2	2	4	138.414	273	28.9181	7.81104	4.78226	2.25769	1
P48509	CD151_HUMAN	CD151	CD151 antigen	10.67	3	3	4	103.91	253	28.2763	7.47412	4.7657	2.25269	3	24.595	v
P60660	MYL6_HUMAN	MYL6	Myosin light polypeptide 6	35.1	5	5	11	357.93	151	16.9191	4.65283	4.7375	2.24412	7	33.1166
P13489	RINI_HUMAN	RNH1	Ribonuclease inhibitor	11.28	4	4	5	253.459	461	49.9411	4.81787	4.72559	2.24049	4	32.9208
P61769	B2MG_HUMAN	B2M	Beta-2-microglobulin	26.89	2	2	7	248.044	119	13.7059	6.52197	4.718	2.23817	6	17.3587
O75832	PSD10_HUMAN	PSMD10	26S proteasome non-ATPase regulatory subunit 10	13.27	2	2	3	119.763	226	24.4124	6.1001	4.71554	2.23742	2	52.1342
P06730	IF4E_HUMAN	EIF4E	Eukaryotic translation initiation factor 4E	6.45	1	1	2	83.4801	217	25.0815	6.15088	4.71433	2.23705	1
P05556	ITB1_HUMAN	ITGB1	Integrin beta-1	18.8	12	12	16	541.82	798	88.357	5.38916	4.66883	2.22306	10	24.6674	v	v
P10768	ESTD_HUMAN	ESD	S-formylglutathione hydrolase	10.64	2	2	3	109.477	282	31.4425	7.02002	4.66288	2.22122	2	51.2492
P63208	SKP1_HUMAN	SKP1	S-phase kinase-associated protein 1	16.56	2	2	2	67.4182	163	18.6462	4.53857	4.6539	2.21844	1
Q92930	RAB8B_HUMAN	RAB8B	Ras-related protein Rab-8B	14.49	1	3	7	171.993	207	23.5691	9.0708	4.6207	2.20811	2	37.0598	v
P01615	KVD28_HUMAN	IGKV2D-28	Immunoglobulin kappa variable 2D-28	45.83	3	4	18	803.326	120	12.9485	5.93506	4.60499	2.2032	3	0.733794
P26038	MOES_HUMAN	MSN	Moesin	50.95	25	33	56	1536.53	577	67.7778	6.40479	4.60052	2.2018	28	48.6613	v	v
Q9Y4D1	DAAM1_HUMAN	DAAM1	Disheveled-associated activator of morphogenesis 1	7.88	6	6	8	246.264	1078	123.396	7.2251	4.59192	2.1991	3	60.9514
P62942	FKB1A_HUMAN	FKBP1A	Peptidyl-prolyl cis-trans isomerase FKBP1A	12.04	1	1	1	46.82	108	11.9431	8.1626	4.59139	2.19893	1
Q12913	PTPRJ_HUMAN	PTPRJ	Receptor-type tyrosine-protein phosphatase eta	7.55	8	8	10	283.914	1337	145.851	5.57959	4.58819	2.19793	8	33.123	v	v
P27824	CALX_HUMAN	CANX	Calnexin	6.76	3	3	4	94.4637	592	67.5259	4.60205	4.57556	2.19395	1
P11940	PABP1_HUMAN	PABPC1	Polyadenylate-binding protein 1	2.99	2	2	3	86.8186	636	70.6259	9.49561	4.57108	2.19254	2	43.5034
P29144	TPP2_HUMAN	TPP2	Tripeptidyl-peptidase 2	6.08	7	7	8	246.573	1249	138.263	6.31592	4.5647	2.19052	6	50.8375
Q9UQ80	PA2G4_HUMAN	PA2G4	Proliferation-associated protein 2G4	7.36	2	2	2	85.8121	394	43.7592	6.55127	4.55748	2.18824	1
P50991	TCPD_HUMAN	CCT4	T-complex protein 1 subunit delta	8.16	2	2	7	151.233	539	57.8878	7.82568	4.54094	2.18299	1
P13798	ACPH_HUMAN	APEH	Acylamino-acid-releasing enzyme	2.05	1	1	1	64.38	732	81.1726	5.47803	4.53959	2.18256	1
Q9NRV9	HEBP1_HUMAN	HEBP1	Heme-binding protein 1	5.82	1	1	2	88.3601	189	21.0835	5.79541	4.53731	2.18184	1
Q0IIM8	TBC8B_HUMAN	TBC1D8B	TBC1 domain family member 8B	0.63	1	1	4	141.36	1120	128.627	5.94775	4.50779	2.17242	2	39.0267
P09543	CN37_HUMAN	CNP	2',3'-cyclic-nucleotide 3'-phosphodiesterase	21.14	7	7	10	283.597	421	47.5487	9.0708	4.49232	2.16746	7	53.4725	v
P35579	MYH9_HUMAN	MYH9	Myosin-9	25.51	43	43	74	2203.78	1960	226.392	5.60498	4.48991	2.16669	47	55.1039	v	v
O15143	ARC1B_HUMAN	ARPC1B	Actin-related protein 2/3 complex subunit 1B	12.9	3	3	8	269.748	372	40.9234	8.35303	4.48159	2.16401	4	48.6991
O43561	LAT_HUMAN	LAT	Linker for activation of T-cells family member 1	5.73	1	1	1	35.03	262	27.9124	4.38623	4.47797	2.16285	1
P61586	RHOA_HUMAN	RHOA	Transforming protein RhoA	33.16	5	5	8	279.039	193	21.7541	6.1001	4.47725	2.16261	6	147.398
P27348	1433T_HUMAN	YWHAQ	14-3-3 protein theta	17.96	2	5	8	180.253	245	27.7468	4.77979	4.46908	2.15998	2	24.4911
P80723	BASP1_HUMAN	BASP1	Brain acid soluble protein 1	53.74	6	6	11	549.397	227	22.68	4.62744	4.45673	2.15599	8	79.8677
P0CG48	UBC_HUMAN	UBC	Polyubiquitin-C	60.44	4	4	8	294.576	685	76.9915	7.66455	4.44947	2.15363	6	54.3962
P11169	GTR3_HUMAN	SLC2A3	Solute carrier family 2, facilitated glucose transporter member 3	5.44	3	3	6	194.218	496	53.8893	7.1958	4.43114	2.14768	5	23.4429
Q96DZ9	CKLF5_HUMAN	CMTM5	CKLF-like MARVEL transmembrane domain-containing protein 5	8.52	1	1	2	99.0001	223	24.6367	6.62451	4.40968	2.14067	1
P16284	PECA1_HUMAN	PECAM1	Platelet endothelial cell adhesion molecule	21.41	13	13	16	473.997	738	82.4698	6.99072	4.39987	2.13746	14	77.5826
Q16775	GLO2_HUMAN	HAGH	Hydroxyacylglutathione hydrolase, mitochondrial	9.09	2	2	3	132.25	308	33.7843	8.11865	4.38522	2.13265	2	51.6593
Q99808	S29A1_HUMAN	SLC29A1	Equilibrative nucleoside transporter 1	7.68	3	3	7	142.581	456	50.1864	8.29443	4.36502	2.12599	2	6.86735	v	v
P25325	THTM_HUMAN	MPST	3-mercaptopyruvate sulfurtransferase	11.45	3	3	4	84.857	297	33.1576	6.59521	4.36114	2.12471	2	8.79037
P63000	RAC1_HUMAN	RAC1	Ras-related C3 botulinum toxin substrate 1	35.42	5	8	15	380.833	192	21.4362	8.49951	4.35513	2.12271	8	78.4051	v
P59190	RAB15_HUMAN	RAB15	Ras-related protein Rab-15	5.19	1	1	1	51.64	212	24.3752	5.70654	4.34485	2.11931	1
Q04917	1433F_HUMAN	YWHAH	14-3-3 protein eta	30.08	5	8	14	410.262	246	28.201	4.84326	4.31094	2.108	4	77.0768
Q93033	IGSF2_HUMAN	CD101	Immunoglobulin superfamily member 2	1.76	1	1	1	34.71	1021	115.036	6.96143	4.30876	2.10727	1
O00299	CLIC1_HUMAN	CLIC1	Chloride intracellular channel protein 1	59.34	10	10	13	397.555	241	26.9057	5.17334	4.28581	2.09957	11	22.3999	v	v
P62805	H4_HUMAN	HIST1H4A	Histone H4	52.43	7	7	21	671.233	103	11.3604	11.356	4.28193	2.09826	18	79.6371
Q9HB71	CYBP_HUMAN	CACYBP	Calcyclin-binding protein	3.07	1	1	2	53.5968	228	26.1936	8.25049	4.27249	2.09508	1
P12429	ANXA3_HUMAN	ANXA3	Annexin A3	8.36	2	2	3	81.4768	323	36.3527	5.92236	4.25871	2.09042	1		v
P11142	HSP7C_HUMAN	HSPA8	Heat shock cognate 71 kDa protein	39.78	18	25	45	1422.1	646	70.8542	5.51611	4.24445	2.08558	24	74.8452	v	v
Q15286	RAB35_HUMAN	RAB35	Ras-related protein Rab-35	18.41	3	3	5	156.525	201	23.0108	8.29443	4.22772	2.07988	3	60.393	v	v
P62333	PRS10_HUMAN	PSMC6	26S proteasome regulatory subunit 10B	3.6	1	1	2	73.2432	389	44.1451	7.48877	4.22199	2.07792	1
P63092	GNAS2_HUMAN	GNAS	Guanine nucleotide-binding protein G(s) subunit alpha isoforms short	6.6	2	2	5	182.471	394	45.6359	5.8208	4.19772	2.06961	3	4.42736	v
P29692	EF1D_HUMAN	EEF1D	Elongation factor 1-delta	13.88	2	2	2	50.9001	281	31.1028	5.0083	4.18674	2.06583	2	71.8688
P47756	CAPZB_HUMAN	CAPZB	F-actin-capping protein subunit beta	13.36	3	3	5	174.131	277	31.3308	5.59229	4.18332	2.06465	4	69.097
Q9NTK5	OLA1_HUMAN	OLA1	Obg-like ATPase 1	6.06	2	2	2	88.0601	396	44.7153	7.81104	4.18045	2.06366	2	0.55784
P54920	SNAA_HUMAN	NAPA	Alpha-soluble NSF attachment protein	38.64	7	7	8	223.496	295	33.2113	5.36377	4.17692	2.06244	7	34.392
P13716	HEM2_HUMAN	ALAD	Delta-aminolevulinic acid dehydratase	25.76	7	7	14	415.723	330	36.2714	6.78564	4.16852	2.05954	9	106.896
Q96EP5	DAZP1_HUMAN	DAZAP1	DAZ-associated protein 1	6.63	1	1	1	42.61	407	43.3561	8.55811	4.16781	2.05929	1
Q8IZP0	ABI1_HUMAN	ABI1	Abl interactor 1	8.07	3	3	7	251.045	508	55.0467	7.06396	4.1644	2.05811	4	51.1636
Q01432	AMPD3_HUMAN	AMPD3	AMP deaminase 3	3.39	2	2	2	105.76	767	88.7556	6.97607	4.14421	2.0511	1
Q12931	TRAP1_HUMAN	TRAP1	Heat shock protein 75 kDa, mitochondrial	1.99	1	1	1	64.06	704	80.0597	8.20654	4.14201	2.05033	1
Q14392	LRC32_HUMAN	LRRC32	Transforming growth factor beta activator LRRC32	2.87	1	1	1	61.08	662	71.9336	6.12549	4.14153	2.05016	1
Q9UNZ2	NSF1C_HUMAN	NSFL1C	NSFL1 cofactor p47	4.59	1	1	2	89.9683	370	40.5483	5.09717	4.13467	2.04777	1
P43487	RANG_HUMAN	RANBP1	Ran-specific GTPase-activating protein	4.48	1	1	1	50	201	23.2956	5.2876	4.13319	2.04725	1
P48643	TCPE_HUMAN	CCT5	T-complex protein 1 subunit epsilon	4.07	3	3	5	124.948	541	59.6328	5.65576	4.11945	2.04245	3	11.4934
P04406	G3P_HUMAN	GAPDH	Glyceraldehyde-3-phosphate dehydrogenase	62.39	17	17	40	1288.88	335	36.0304	8.45557	4.11358	2.04039	25	130.391
Q92905	CSN5_HUMAN	COPS5	COP9 signalosome complex subunit 5	4.49	1	1	1	34.07	334	37.5547	6.53662	4.09552	2.03405	1
Q13043	STK4_HUMAN	STK4	Serine/threonine-protein kinase 4	1.44	1	1	1	37.42	487	55.5949	5.07178	4.09288	2.03311	1
P16671	CD36_HUMAN	CD36	Platelet glycoprotein 4	28.6	10	10	21	695.903	472	53.0193	7.95752	4.08999	2.0321	12	79.8527
P17301	ITA2_HUMAN	ITGA2	Integrin alpha-2	4.57	4	4	5	199.841	1181	129.214	5.31299	4.06723	2.02405	4	30.7536	v	v
Q15181	IPYR_HUMAN	PPA1	Inorganic pyrophosphatase	4.84	1	1	1	36.94	289	32.6392	5.85889	4.06462	2.02312	1
P60953	CDC42_HUMAN	CDC42	Cell division control protein 42 homolog	52.88	6	7	11	331.703	191	21.245	6.55127	4.06438	2.02303	5	41.5537
P0DP08	HVD82_HUMAN	IGHV4-38-2	Immunoglobulin heavy variable 4-38-2	44.44	1	4	12	446.453	117	13.0077	9.29053	4.06418	2.02296	1
Q9UKV8	AGO2_HUMAN	AGO2	Protein argonaute-2	8.38	5	5	6	167.193	859	97.1459	9.18799	4.06388	2.02286	5	95.1846
P61106	RAB14_HUMAN	RAB14	Ras-related protein Rab-14	28.84	4	4	4	120.558	215	23.8819	6.21436	4.05214	2.01868	2	149.671
Q5TDH0	DDI2_HUMAN	DDI2	Protein DDI1 homolog 2	12.03	3	3	4	109.025	399	44.4945	5.04639	4.05008	2.01795	2	40.728
A0A0B4J1V2	HV226_HUMAN	IGHV2-26	Immunoglobulin heavy variable 2-26	48.74	3	4	9	260.837	119	13.1737	8.29443	4.04614	2.01655	4	54.0073
P05164	PERM_HUMAN	MPO	Myeloperoxidase	1.61	1	1	1	52.8	745	83.8148	8.96826	4.02864	2.01029	1
P30153	2AAA_HUMAN	PPP2R1A	Serine/threonine-protein phosphatase 2A 65 kDa regulatory subunit A alpha isoform	7.81	3	3	4	115.59	589	65.2669	5.10986	4.02746	2.00987	3	42.1773
Q9NUQ9	FA49B_HUMAN	FAM49B	Protein FAM49B	8.64	2	2	2	60.2851	324	36.7246	6.06201	4.0187	2.00673	2	5.74114
Q14204	DYHC1_HUMAN	DYNC1H1	Cytoplasmic dynein 1 heavy chain 1	1.76	6	6	6	143.451	4646	532.072	6.40479	4.01054	2.0038	5	16.5242	v	v
Q00610	CLH1_HUMAN	CLTC	Clathrin heavy chain 1	24.36	27	27	48	1362.72	1675	191.493	5.69385	4.0095	2.00342	27	50.5646
Q15008	PSMD6_HUMAN	PSMD6	26S proteasome non-ATPase regulatory subunit 6	3.86	1	1	1	46.71	389	45.5023	5.61768	4.00789	2.00284	1
Q9NZN3	EHD3_HUMAN	EHD3	EH domain-containing protein 3	28.97	4	11	13	305.783	535	60.8487	6.56592	3.99671	1.99881	2	30.3703
Q14019	COTL1_HUMAN	COTL1	Coactosin-like protein	38.03	4	4	4	117.044	142	15.935	5.66846	3.98765	1.99554	3	23.5823
P18669	PGAM1_HUMAN	PGAM1	Phosphoglycerate mutase 1	19.69	4	4	5	193.75	254	28.7858	7.18115	3.98607	1.99497	4	61.438
Q01518	CAP1_HUMAN	CAP1	Adenylyl cyclase-associated protein 1	27.16	11	11	27	702.457	475	51.8687	8.06006	3.9683	1.98852	11	115.52
Q7L576	CYFP1_HUMAN	CYFIP1	Cytoplasmic FMR1-interacting protein 1	6.62	3	7	11	304.359	1253	145.089	6.90283	3.95927	1.98523	5	11.6224
P06310	KV230_HUMAN	IGKV2-30	Immunoglobulin kappa variable 2-30	38.33	1	3	14	628.786	120	13.1766	8.51416	3.94067	1.97844	1
P26641	EF1G_HUMAN	EEF1G	Elongation factor 1-gamma	5.49	2	2	3	61.9028	437	50.0871	6.66846	3.93812	1.97751	1		v
P09211	GSTP1_HUMAN	GSTP1	Glutathione S-transferase P	24.76	3	3	5	153.207	210	23.341	5.64307	3.91743	1.96991	1
P30273	FCERG_HUMAN	FCER1G	High affinity immunoglobulin epsilon receptor subunit gamma	23.26	2	2	4	153.712	86	9.66128	7.12256	3.90361	1.96481	3	13.1035
P08133	ANXA6_HUMAN	ANXA6	Annexin A6	6.69	4	4	6	225.587	673	75.8256	5.60498	3.90256	1.96442	4	14.3184	v	v
O95865	DDAH2_HUMAN	DDAH2	N(G),N(G)-dimethylarginine dimethylaminohydrolase 2	7.02	2	2	5	158.537	285	29.6255	6.01123	3.89773	1.96263	3	17.7078
P12814	ACTN1_HUMAN	ACTN1	Alpha-actinin-1	16.48	5	12	20	589.497	892	102.993	5.41455	3.88245	1.95697	6	94.6592
P05534	1A24_HUMAN	HLA-A	HLA class I histocompatibility antigen, A-24 alpha chain	26.03	2	7	10	299.183	365	40.663	6.34131	3.87433	1.95395	2	27.0344	v
P20839	IMDH1_HUMAN	IMPDH1	Inosine-5'-monophosphate dehydrogenase 1	6.03	2	2	2	85.6401	514	55.3705	6.90283	3.87158	1.95292	2	56.3678
Q86U42	PABP2_HUMAN	PABPN1	Polyadenylate-binding protein 2	2.61	1	1	1	42.84	306	32.729	5.05908	3.8653	1.95058	1
Q6B0K9	HBM_HUMAN	HBM	Hemoglobin subunit mu	10.64	1	1	4	142.68	141	15.6082	6.62451	3.85769	1.94774	2	18.0281
P04222	1C03_HUMAN	HLA-C	HLA class I histocompatibility antigen, Cw-3 alpha chain	19.95	1	6	9	322.092	366	40.8353	6.39209	3.84134	1.94161	1
P0DMM9	ST1A3_HUMAN	SULT1A3	Sulfotransferase 1A3	5.42	1	1	1	43.04	295	34.1741	6.01123	3.81591	1.93203	1
P06744	G6PI_HUMAN	GPI	Glucose-6-phosphate isomerase	10.22	4	4	10	264.531	558	63.1072	8.32373	3.80002	1.92601	4	28.6452
O43396	TXNL1_HUMAN	TXNL1	Thioredoxin-like protein 1	5.88	1	1	1	55.79	289	32.2307	4.95752	3.79198	1.92295	1
Q8WUW1	BRK1_HUMAN	BRK1	Protein BRICK1	26.67	2	2	2	66.3129	75	8.73946	5.45264	3.78251	1.91934	2	10.7767
Q8NG11	TSN14_HUMAN	TSPAN14	Tetraspanin-14	21.85	7	7	9	317.181	270	30.6706	6.84424	3.77431	1.91621	7	109.881	v	v
Q14644	RASA3_HUMAN	RASA3	Ras GTPase-activating protein 3	10.07	5	5	5	143.372	834	95.6382	7.15186	3.76825	1.91389	5	17.9874	v
P42892	ECE1_HUMAN	ECE1	Endothelin-converting enzyme 1	8.18	4	4	6	149.718	770	87.1082	5.88428	3.76072	1.91101	4	57.3677	v
P62330	ARF6_HUMAN	ARF6	ADP-ribosylation factor 6	12	2	2	4	152.537	175	20.0694	8.95361	3.75777	1.90988	3	11.0701	v	v
P55957	BID_HUMAN	BID	BH3-interacting domain death agonist	6.67	1	1	1	49.11	195	21.981	5.43994	3.74851	1.90632	1
P09382	LEG1_HUMAN	LGALS1	Galectin-1	5.93	1	1	2	80.0771	135	14.7062	5.50342	3.73768	1.90214	1
Q07866	KLC1_HUMAN	KLC1	Kinesin light chain 1	1.75	1	1	1	38.19	573	65.2689	6.20166	3.73083	1.89949	1
Q06830	PRDX1_HUMAN	PRDX1	Peroxiredoxin-1	31.16	6	7	10	271.093	199	22.0963	8.1333	3.7154	1.89352	8	64.427
A0A075B6R2	HV404_HUMAN	IGHV4-4	Immunoglobulin heavy variable 4-4	37.61	2	3	8	260.656	117	12.8396	9.59814	3.71385	1.89292	5	46.5885
P30679	GNA15_HUMAN	GNA15	Guanine nucleotide-binding protein subunit alpha-15	1.87	1	1	1	38.95	374	43.5402	8.51416	3.71248	1.89238	1
O60234	GMFG_HUMAN	GMFG	Glia maturation factor gamma	15.49	2	2	3	87.9164	142	16.7904	5.26221	3.70527	1.88958	2	18.7493
P35442	TSP2_HUMAN	THBS2	Thrombospondin-2	2.22	1	2	2	76.8601	1172	129.908	4.83057	3.70491	1.88944	1
Q9H299	SH3L3_HUMAN	SH3BGRL3	SH3 domain-binding glutamic acid-rich-like protein 3	38.71	3	3	3	93.6097	93	10.4313	4.93213	3.69641	1.88612	2	369.602	v	v
P12956	XRCC6_HUMAN	XRCC6	X-ray repair cross-complementing protein 6	8.54	4	4	4	97.786	609	69.7991	6.63916	3.68228	1.8806	4	42.6035
P06753	TPM3_HUMAN	TPM3	Tropomyosin alpha-3 chain	19.3	2	7	16	380.472	285	32.9298	4.71631	3.68022	1.87979	4	57.4568
P68371	TBB4B_HUMAN	TUBB4B	Tubulin beta-4B chain	30.11	1	8	15	585.919	445	49.799	4.89404	3.67859	1.87915	1
Q15833	STXB2_HUMAN	STXBP2	Syntaxin-binding protein 2	9.44	5	5	6	195.688	593	66.4105	6.55127	3.6701	1.87582	4	9.56551	v
Q9HDC9	APMAP_HUMAN	APMAP	Adipocyte plasma membrane-associated protein	2.16	1	1	1	44.73	416	46.4509	6.16357	3.66479	1.87373	1		v	v
Q13200	PSMD2_HUMAN	PSMD2	26S proteasome non-ATPase regulatory subunit 2	3.74	3	3	3	121.152	908	100.136	5.19873	3.66071	1.87212	3	11.2941
O00182	LEG9_HUMAN	LGALS9	Galectin-9	4.51	1	1	1	48.14	355	39.4929	9.17334	3.64803	1.86712	1
P00387	NB5R3_HUMAN	CYB5R3	NADH-cytochrome b5 reductase 3	7.97	2	2	3	107.744	301	34.2127	7.59131	3.64011	1.86398	2	12.2285
Q9HAV0	GBB4_HUMAN	GNB4	Guanine nucleotide-binding protein subunit beta-4	25.59	3	7	10	350.982	340	37.543	5.99854	3.62788	1.85913	3	75.5119
Q3ZCW2	LEGL_HUMAN	LGALSL	Galectin-related protein	14.53	2	2	2	61.44	172	18.9737	5.35107	3.62298	1.85718	2	165.862
Q13464	ROCK1_HUMAN	ROCK1	Rho-associated protein kinase 1	3.03	2	3	3	81.8303	1354	158.076	5.89697	3.59682	1.84672	2	98.4075
P54725	RD23A_HUMAN	RAD23A	UV excision repair protein RAD23 homolog A	21.49	3	3	3	99.4343	363	39.5847	4.57666	3.59621	1.84648	1
P62834	RAP1A_HUMAN	RAP1A	Ras-related protein Rap-1A	63.04	2	11	42	1167.15	184	20.9737	6.66846	3.58399	1.84157	2	103.561	v
P04899	GNAI2_HUMAN	GNAI2	Guanine nucleotide-binding protein G(i) subunit alpha-2	26.48	4	7	19	579.072	355	40.4251	5.5415	3.58022	1.84005	7	5.13033	v	v
Q15631	TSN_HUMAN	TSN	Translin	11.84	2	2	2	58.4201	228	26.1668	6.44287	3.55609	1.83029	2	18.9839
Q14344	GNA13_HUMAN	GNA13	Guanine nucleotide-binding protein subunit alpha-13	2.92	1	1	1	36.66	377	44.0217	8.00146	3.55072	1.82811	1		v	v
P31939	PUR9_HUMAN	ATIC	Bifunctional purine biosynthesis protein PURH	9.97	3	3	3	126.014	592	64.5753	6.7124	3.54226	1.82467	2	52.6201
P50895	BCAM_HUMAN	BCAM	Basal cell adhesion molecule	12.26	6	6	10	374.758	628	67.3626	5.80811	3.52884	1.81919	8	59.7429	v	v
Q9H0A9	SPC1L_HUMAN	SPATC1L	Speriolin-like protein	2.94	1	1	1	27.59	340	37.5895	7.43018	3.52014	1.81563	1
Q9UJJ9	GNPTG_HUMAN	GNPTG	N-acetylglucosamine-1-phosphotransferase subunit gamma	3.28	1	1	1	42.69	305	33.9522	6.94678	3.51783	1.81469	1
P22314	UBA1_HUMAN	UBA1	Ubiquitin-like modifier-activating enzyme 1	1.7	1	1	2	71.4401	1058	117.774	5.75732	3.50398	1.809	1
O95866	G6B_HUMAN	MPIG6B	Megakaryocyte and platelet inhibitory receptor G6b	14.94	3	3	3	80.6988	241	26.1471	9.61279	3.50371	1.80888	3	51.4091
O60488	ACSL4_HUMAN	ACSL4	Long-chain-fatty-acid--CoA ligase 4	2.53	2	2	2	65.5423	711	79.1367	8.38232	3.49058	1.80347	2	68.889
P17858	PFKAL_HUMAN	PFKL	ATP-dependent 6-phosphofructokinase, liver type	6.41	3	3	4	169.358	780	84.9642	7.50342	3.48046	1.79928	3	54.9025
P17174	AATC_HUMAN	GOT1	Aspartate aminotransferase, cytoplasmic	6.05	2	2	2	108.06	413	46.2185	7.00537	3.48006	1.79911	2	32.8989
P30613	KPYR_HUMAN	PKLR	Pyruvate kinase PKLR	11.15	3	4	6	191.004	574	61.7915	7.73779	3.47288	1.79613	3	35.8108
P40227	TCPZ_HUMAN	CCT6A	T-complex protein 1 subunit zeta	12.43	6	6	12	425.71	531	57.9876	6.68311	3.4721	1.79581	6	51.7621
P14625	ENPL_HUMAN	HSP90B1	Endoplasmin	4.23	2	3	3	126.086	803	92.4113	4.84326	3.45977	1.79068	2	273.314
P06899	H2B1J_HUMAN	HIST1H2BJ	Histone H2B type 1-J	40.48	2	5	16	382.57	126	13.8956	10.3159	3.44445	1.78427	1
P07384	CAN1_HUMAN	CAPN1	Calpain-1 catalytic subunit	11.9	4	4	5	170.766	714	81.8382	5.66846	3.44147	1.78302	2	59.5383	v	v
P08670	VIME_HUMAN	VIM	Vimentin	14.59	7	7	10	285.245	466	53.6191	5.12256	3.43943	1.78217	8	5.34246
O75347	TBCA_HUMAN	TBCA	Tubulin-specific chaperone A	10.19	1	1	1	44.8	108	12.8467	5.2876	3.42321	1.77535	1
P23258	TBG1_HUMAN	TUBG1	Tubulin gamma-1 chain	2.44	1	1	1	38.32	451	51.1378	6.13818	3.41632	1.77244	1
Q7LDG7	GRP2_HUMAN	RASGRP2	RAS guanyl-releasing protein 2	8.7	5	5	6	174.348	609	69.2044	7.79639	3.40887	1.76929	4	70.515
P61224	RAP1B_HUMAN	RAP1B	Ras-related protein Rap-1b	77.72	4	13	50	1536.22	184	20.8116	5.78271	3.39667	1.76412	5	33.8736
Q9H4B7	TBB1_HUMAN	TUBB1	Tubulin beta-1 chain	20.4	5	5	9	315.648	451	50.2946	5.17334	3.38396	1.75871	7	69.4456
Q4KMQ2	ANO6_HUMAN	ANO6	Anoctamin-6	2.31	2	2	2	54.8277	910	106.096	7.76709	3.37631	1.75545	1
Q92882	OSTF1_HUMAN	OSTF1	Osteoclast-stimulating factor 1	17.29	2	2	5	174.08	214	23.7719	5.68115	3.35965	1.74831	3	34.0593
P08397	HEM3_HUMAN	HMBS	Porphobilinogen deaminase	20.22	4	4	8	228.717	361	39.3056	7.18115	3.34884	1.74366	3	2.47796
P47755	CAZA2_HUMAN	CAPZA2	F-actin-capping protein subunit alpha-2	10.49	2	2	2	50.1076	286	32.9286	5.84619	3.33221	1.73648	2	53.4291
P30203	CD6_HUMAN	CD6	T-cell differentiation antigen CD6	2.4	1	1	1	53.53	668	71.7553	4.91943	3.31029	1.72696	1
P05141	ADT2_HUMAN	SLC25A5	ADP/ATP translocase 2	5.37	1	1	1	30.46	298	32.8312	9.68604	3.27888	1.7132	1
Q15149	PLEC_HUMAN	PLEC	Plectin	1.22	3	4	7	152.24	4684	531.466	5.96045	3.27398	1.71105	3	48.9566	v
O75955	FLOT1_HUMAN	FLOT1	Flotillin-1	20.61	7	7	9	310.166	427	47.3256	7.48877	3.26306	1.70623	7	4.38955	v
P0DMV9	HS71B_HUMAN	HSPA1B	Heat shock 70 kDa protein 1B	48.21	19	24	45	1247.19	641	70.009	5.65576	3.25699	1.70354	22	58.0975
Q9NRW1	RAB6B_HUMAN	RAB6B	Ras-related protein Rab-6B	15.38	3	3	3	104.123	208	23.4469	5.52881	3.24765	1.6994	2	71.3947
P10599	THIO_HUMAN	TXN	Thioredoxin	45.71	4	4	10	418.54	105	11.7297	4.91943	3.24518	1.6983	6	32.6625
P52566	GDIR2_HUMAN	ARHGDIB	Rho GDP-dissociation inhibitor 2	40.3	4	4	8	287.365	201	22.9736	5.21143	3.23779	1.69501	4	31.0825
O75368	SH3L1_HUMAN	SH3BGRL	SH3 domain-binding glutamic acid-rich-like protein	20.18	2	2	2	71.8677	114	12.7664	5.24951	3.2358	1.69412	2	66.3946
P60709	ACTB_HUMAN	ACTB	Actin, cytoplasmic 1	82.4	13	29	134	3955.12	375	41.7097	5.47803	3.21779	1.68607	20	134.662
P12318	FCG2A_HUMAN	FCGR2A	Low affinity immunoglobulin gamma Fc region receptor II-a	10.09	2	2	2	63.2865	317	34.9785	6.68311	3.21519	1.6849	2	146.523
P14618	KPYM_HUMAN	PKM	Pyruvate kinase PKM	35.59	13	14	33	1080.58	531	57.9	7.84033	3.20543	1.68052	20	64.5544
P04632	CPNS1_HUMAN	CAPNS1	Calpain small subunit 1	11.57	2	2	2	60.2701	268	28.2977	5.19873	3.19997	1.67806	1		v
P20810	ICAL_HUMAN	CAST	Calpastatin	3.25	2	2	2	58.1561	708	76.5263	5.07178	3.18717	1.67228	2	399.586
P12268	IMDH2_HUMAN	IMPDH2	Inosine-5'-monophosphate dehydrogenase 2	19.26	6	6	9	312.302	514	55.7696	6.90283	3.18342	1.67058	6	23.6337
P48637	GSHB_HUMAN	GSS	Glutathione synthetase	3.59	2	2	3	83.0817	474	52.3523	5.92236	3.17159	1.66521	2	21.8072
Q15223	NECT1_HUMAN	NECTIN1	Nectin-1	2.13	1	1	2	52.1633	517	57.1225	6.1001	3.1657	1.66252	2	14.5654
P06737	PYGL_HUMAN	PYGL	Glycogen phosphorylase, liver form	4.84	1	3	4	162.29	847	97.087	7.1665	3.15492	1.6576	1
Q13576	IQGA2_HUMAN	IQGAP2	Ras GTPase-activating-like protein IQGAP2	1.46	2	2	2	55.5801	1575	180.465	5.64307	3.14397	1.65259	2	49.2785
P30626	SORCN_HUMAN	SRI	Sorcin	22.22	4	4	8	254.057	198	21.6624	5.59229	3.09512	1.62999	6	22.8021	v	v
P50990	TCPQ_HUMAN	CCT8	T-complex protein 1 subunit theta	7.12	3	3	3	90.2048	548	59.5825	5.60498	3.08612	1.62579	3	137.174
O43633	CHM2A_HUMAN	CHMP2A	Charged multivesicular body protein 2a	4.05	1	1	2	67.4618	222	25.0879	5.97314	3.0713	1.61885	1
P52565	GDIR1_HUMAN	ARHGDIA	Rho GDP-dissociation inhibitor 1	15.2	2	2	2	53.8701	204	23.1927	5.10986	3.06873	1.61764	2	110.635
P16930	FAAA_HUMAN	FAH	Fumarylacetoacetase	6.92	2	2	2	75.091	419	46.3442	6.94678	3.06568	1.61621	2	45.7312
O60814	H2B1K_HUMAN	HIST1H2BK	Histone H2B type 1-K	41.27	3	6	27	706.104	126	13.8816	10.3159	3.05538	1.61135	4	48.6563
P49721	PSB2_HUMAN	PSMB2	Proteasome subunit beta type-2	19.9	3	3	6	237.41	201	22.8217	7.02002	3.04647	1.60714	5	41.3828
P00338	LDHA_HUMAN	LDHA	L-lactate dehydrogenase A chain	22.59	7	7	20	617.032	332	36.6654	8.26514	3.04326	1.60562	11	103.762
P24557	THAS_HUMAN	TBXAS1	Thromboxane-A synthase	2.25	1	1	1	44.63	533	60.4791	7.62061	3.04319	1.60559	1
P0DJI8	SAA1_HUMAN	SAA1	Serum amyloid A-1 protein	48.36	3	5	14	531.528	122	13.5235	6.78564	3.02069	1.59488	6	22.749
P13010	XRCC5_HUMAN	XRCC5	X-ray repair cross-complementing protein 5	12.3	5	5	13	475.812	732	82.6523	5.80811	3.01202	1.59073	8	13.5442
Q9HCM2	PLXA4_HUMAN	PLXNA4	Plexin-A4	1.69	2	2	2	75.5701	1894	212.318	6.85889	3.00318	1.58649	2	122.074
P15311	EZRI_HUMAN	EZR	Ezrin	10.24	3	8	10	229.854	586	69.3697	6.26514	3.00034	1.58512	3	50.1801	v	v
P21980	TGM2_HUMAN	TGM2	Protein-glutamine gamma-glutamyltransferase 2	7.42	5	5	8	204.84	687	77.2797	5.22412	2.98898	1.57965	4	31.2285	v
P25686	DNJB2_HUMAN	DNAJB2	DnaJ homolog subfamily B member 2	3.7	1	1	1	37.52	324	35.5584	5.94775	2.98448	1.57748	1
P23284	PPIB_HUMAN	PPIB	Peptidyl-prolyl cis-trans isomerase B	7.87	2	2	3	81.4588	216	23.7275	9.40771	2.95826	1.56475	2	0.279825	v
Q9UQP3	TENN_HUMAN	TNN	Tenascin-N	7.08	5	5	6	196.422	1299	143.944	5.63037	2.95044	1.56093	5	64.9093
Q9Y624	JAM1_HUMAN	F11R	Junctional adhesion molecule A	18.06	4	4	5	144.314	299	32.5625	7.89893	2.94284	1.55721	4	38.2523	v
P17931	LEG3_HUMAN	LGALS3	Galectin-3	14.4	3	3	8	242.291	250	26.1361	8.55811	2.93916	1.5554	6	31.2771
Q9H4M9	EHD1_HUMAN	EHD1	EH domain-containing protein 1	22.85	5	11	20	538.679	534	60.5887	6.82959	2.93689	1.55429	6	15.9309	v
P49189	AL9A1_HUMAN	ALDH9A1	4-trimethylaminobutyraldehyde dehydrogenase	4.66	2	2	3	94.1503	494	53.767	5.87158	2.92798	1.54991	2	31.9949
P30453	1A34_HUMAN	HLA-A	HLA class I histocompatibility antigen, A-34 alpha chain	26.85	1	7	11	304.121	365	41.0291	6.30322	2.90863	1.54034	1
P20073	ANXA7_HUMAN	ANXA7	Annexin A7	9.84	4	4	4	118.373	488	52.7058	5.68115	2.89759	1.53485	4	13.8332	v	v
P78371	TCPB_HUMAN	CCT2	T-complex protein 1 subunit beta	4.49	2	2	2	53.5701	535	57.4521	6.45557	2.89511	1.53362	2	12.9216
P50995	ANX11_HUMAN	ANXA11	Annexin A11	5.35	2	2	2	92.1201	505	54.3551	7.6499	2.89288	1.5325	2	13.0375
Q9Y287	ITM2B_HUMAN	ITM2B	Integral membrane protein 2B	3.76	1	1	4	164.904	266	30.3184	5.13525	2.88291	1.52753	2	1.44083	v	v
Q6IN84	MRM1_HUMAN	MRM1	rRNA methyltransferase 1, mitochondrial	1.98	1	1	1	25.34	353	38.614	7.94287	2.88206	1.5271	1
Q15691	MARE1_HUMAN	MAPRE1	Microtubule-associated protein RP/EB family member 1	17.16	3	3	3	96.3907	268	29.9802	5.13525	2.86712	1.5196	3	76.6006
Q8IXL6	FA20C_HUMAN	FAM20C	Extracellular serine/threonine protein kinase FAM20C	2.74	1	1	1	40.35	584	66.1925	7.73779	2.85185	1.5119	1
P35754	GLRX1_HUMAN	GLRX	Glutaredoxin-1	37.74	3	3	6	159.141	106	11.7682	8.08936	2.83937	1.50557	4	37.4571
O95466	FMNL1_HUMAN	FMNL1	Formin-like protein 1	4.18	3	3	3	79.9103	1100	121.777	5.71924	2.83038	1.501	3	169.182
P37802	TAGL2_HUMAN	TAGLN2	Transgelin-2	36.18	5	5	7	235.092	199	22.3772	8.25049	2.83036	1.50099	5	80.7803	v
Q0D2K0	NIPA4_HUMAN	NIPAL4	Magnesium transporter NIPA4	1.5	1	1	1	33.97	466	50.0253	7.43018	2.82531	1.49841	1
Q16658	FSCN1_HUMAN	FSCN1	Fascin	8.52	2	2	2	71.2201	493	54.4961	7.23975	2.81312	1.49217	1
Q6XQN6	PNCB_HUMAN	NAPRT	Nicotinate phosphoribosyltransferase	7.99	2	2	3	81.8436	538	57.542	5.68115	2.80317	1.48706	2	95.2338
Q9H3K6	BOLA2_HUMAN	BOLA2	BolA-like protein 2	22.09	1	1	1	40.7	86	10.1102	6.52197	2.79982	1.48533	1
Q13637	RAB32_HUMAN	RAB32	Ras-related protein Rab-32	4.44	1	1	1	53.03	225	24.9817	6.53662	2.78086	1.47553	1
P60842	IF4A1_HUMAN	EIF4A1	Eukaryotic initiation factor 4A-I	15.27	4	4	6	163.821	406	46.1246	5.47803	2.77257	1.47122	3	107.234
Q9NX01	TXN4B_HUMAN	TXNL4B	Thioredoxin-like protein 4B	7.38	1	1	1	35.96	149	17.0038	5.99854	2.75325	1.46113	1
P38606	VATA_HUMAN	ATP6V1A	V-type proton ATPase catalytic subunit A	2.92	1	1	1	42.66	617	68.2605	5.51611	2.74785	1.4583	1		v
P16070	CD44_HUMAN	CD44	CD44 antigen	4.85	3	3	5	186.46	742	81.4874	5.32568	2.74364	1.45609	3	146.633	v	v
Q6UX06	OLFM4_HUMAN	OLFM4	Olfactomedin-4	8.04	3	3	5	150.361	510	57.2438	5.69385	2.72815	1.44792	3	50.0049
Q04656	ATP7A_HUMAN	ATP7A	Copper-transporting ATPase 1	0.67	1	1	2	68.1755	1500	163.269	6.32861	2.72796	1.44782	2	41.7833	v
P61020	RAB5B_HUMAN	RAB5B	Ras-related protein Rab-5B	17.21	2	3	7	185.965	215	23.6919	8.1333	2.7253	1.44642	4	49.7391	v
P17927	CR1_HUMAN	CR1	Complement receptor type 1	2.45	2	2	2	49.7101	2039	223.517	6.94678	2.72439	1.44593	2	109.371
Q96AP7	ESAM_HUMAN	ESAM	Endothelial cell-selective adhesion molecule	2.82	1	1	1	42.75	390	41.1506	9.31982	2.71575	1.44135	1
P07947	YES_HUMAN	YES1	Tyrosine-protein kinase Yes	3.87	1	2	2	50.1048	543	60.7625	6.7417	2.71163	1.43916	1		v
O00151	PDLI1_HUMAN	PDLIM1	PDZ and LIM domain protein 1	8.21	2	2	2	68.3137	329	36.049	7.02002	2.70897	1.43774	2	8.41359
P49368	TCPG_HUMAN	CCT3	T-complex protein 1 subunit gamma	11.93	3	3	9	262.229	545	60.4953	6.49365	2.69671	1.4312	2	22.7843
P25789	PSA4_HUMAN	PSMA4	Proteasome subunit alpha type-4	19.92	4	4	7	199.948	261	29.4652	7.72314	2.69061	1.42793	7	50.0747
Q8IZH2	XRN1_HUMAN	XRN1	5'-3' exoribonuclease 1	0.41	1	1	2	75.82	1706	193.985	7.21045	2.69014	1.42768	1
P60900	PSA6_HUMAN	PSMA6	Proteasome subunit alpha type-6	28.05	6	6	9	276.445	246	27.3818	6.75635	2.68454	1.42468	7	44.6289
P07437	TBB5_HUMAN	TUBB	Tubulin beta chain	37.84	4	10	23	850.095	444	49.639	4.89404	2.678	1.42116	5	28.1663
P06703	S10A6_HUMAN	S100A6	Protein S100-A6	65.56	5	5	12	455.225	90	10.1733	5.47803	2.67776	1.42103	3	1203.78
P0DJI9	SAA2_HUMAN	SAA2	Serum amyloid A-2 protein	42.62	3	5	8	288.755	122	13.5186	9.14404	2.67407	1.41904	3	87.7239
P14868	SYDC_HUMAN	DARS	Aspartate--tRNA ligase, cytoplasmic	4.19	2	2	2	50.1397	501	57.1	6.55127	2.6665	1.41495	1
Q96F07	CYFP2_HUMAN	CYFIP2	Cytoplasmic FMR1-interacting protein 2	5.4	2	6	8	271.177	1278	148.302	7.31299	2.65597	1.40924	1
P46976	GLYG_HUMAN	GYG1	Glycogenin-1	4.86	2	2	3	90.9273	350	39.3586	5.52881	2.64583	1.40372	2	41.6868
P05771	KPCB_HUMAN	PRKCB	Protein kinase C beta type	1.04	1	1	1	36.56	671	76.8191	7.00537	2.64394	1.40269	1
P06312	KV401_HUMAN	IGKV4-1	Immunoglobulin kappa variable 4-1	35.54	4	4	12	350.114	121	13.3716	5.24951	2.63239	1.39637	11	49.278
Q99747	SNAG_HUMAN	NAPG	Gamma-soluble NSF attachment protein	7.05	2	2	3	70.8037	312	34.7243	5.41455	2.62462	1.39211	2	11.3426
P51159	RB27A_HUMAN	RAB27A	Ras-related protein Rab-27A	5.88	1	1	1	45.13	221	24.8523	5.22412	2.62244	1.39091	1
P25815	S100P_HUMAN	S100P	Protein S100-P	13.68	1	1	1	63.34	95	10.3932	4.88135	2.61383	1.38616	1		v	v
P30101	PDIA3_HUMAN	PDIA3	Protein disulfide-isomerase A3	15.05	6	6	9	271.584	505	56.7468	6.354	2.61316	1.38579	7	35.7094
Q92523	CPT1B_HUMAN	CPT1B	Carnitine O-palmitoyltransferase 1, muscle isoform	1.04	1	1	1	36.18	772	87.7444	8.6167	2.61094	1.38457	1
P28062	PSB8_HUMAN	PSMB8	Proteasome subunit beta type-8	13.41	3	3	5	185.341	276	30.3346	7.43018	2.60692	1.38235	3	69.7739
Q01813	PFKAP_HUMAN	PFKP	ATP-dependent 6-phosphofructokinase, platelet type	1.53	1	1	1	48.53	784	85.5415	7.54736	2.59109	1.37356	1
P20701	ITAL_HUMAN	ITGAL	Integrin alpha-L	1.71	2	2	2	61.5042	1170	128.688	5.63037	2.5881	1.37189	2	37.7194
P02775	CXCL7_HUMAN	PPBP	Platelet basic protein	30.47	3	3	15	522.693	128	13.8854	8.79248	2.58459	1.36994	9	25.0473
P0DP02	HVC33_HUMAN	IGHV3-30-3	Immunoglobulin heavy variable 3-30-3	57.26	2	6	18	483.5	117	12.9805	8.93896	2.5753	1.36474	6	25.309
P27797	CALR_HUMAN	CALR	Calreticulin	5.28	2	2	5	210.271	417	48.1118	4.43701	2.56187	1.3572	3	23.5254
P07948	LYN_HUMAN	LYN	Tyrosine-protein kinase Lyn	2.15	1	1	1	44.56	512	58.5368	7.10791	2.55285	1.35211	1		v	v
Q16777	H2A2C_HUMAN	HIST2H2AC	Histone H2A type 2-C	44.19	2	3	12	350.876	129	13.9798	10.9019	2.534	1.34142	3	118.751
Q9HD89	RETN_HUMAN	RETN	Resistin	51.85	4	4	6	181.93	108	11.4115	6.85889	2.52318	1.33524	6	20.1
O43242	PSMD3_HUMAN	PSMD3	26S proteasome non-ATPase regulatory subunit 3	2.81	1	1	2	86.6982	534	60.9395	8.44092	2.52018	1.33353	1
Q14254	FLOT2_HUMAN	FLOT2	Flotillin-2	16.59	6	6	12	350.788	428	47.0347	5.24951	2.50389	1.32417	7	9.62431	v
P01602	KV105_HUMAN	IGKV1-5	Immunoglobulin kappa variable 1-5	27.35	2	3	9	259.026	117	12.7734	8.27979	2.50024	1.32207	2	156.532
Q96BD0	SO4A1_HUMAN	SLCO4A1	Solute carrier organic anion transporter family member 4A1	1.11	1	1	1	33.33	722	77.1429	7.82568	2.49624	1.31976	1
P29401	TKT_HUMAN	TKT	Transketolase	31.3	11	11	45	2189.95	623	67.8347	7.66455	2.49562	1.3194	13	73.7892
Q9BV20	MTNA_HUMAN	MRI1	Methylthioribose-1-phosphate isomerase	3.52	1	1	1	31.36	369	39.1254	6.30322	2.49356	1.31821	1
P35247	SFTPD_HUMAN	SFTPD	Pulmonary surfactant-associated protein D	16.53	3	3	3	83.2598	375	37.7047	6.59521	2.49069	1.31655	2	3.15101
P25788	PSA3_HUMAN	PSMA3	Proteasome subunit alpha type-3	23.14	6	6	9	283.762	255	28.4151	5.32568	2.47789	1.30911	7	17.1086
P62491	RB11A_HUMAN	RAB11A	Ras-related protein Rab-11A	16.67	4	4	4	134.986	216	24.3784	6.56592	2.47571	1.30784	4	19.9435
P25787	PSA2_HUMAN	PSMA2	Proteasome subunit alpha type-2	35.9	5	5	6	206.852	234	25.8823	7.43018	2.46792	1.3033	5	44.8251
O75387	LAT3_HUMAN	SLC43A1	Large neutral amino acids transporter small subunit 3	4.83	2	2	2	72.4901	559	61.4365	7.6792	2.46086	1.29916	2	21.5235
Q9Y5C1	ANGL3_HUMAN	ANGPTL3	Angiopoietin-related protein 3	7.17	2	2	2	55.2765	460	53.6042	6.69775	2.45228	1.29413	1
P17980	PRS6A_HUMAN	PSMC3	26S proteasome regulatory subunit 6A	4.33	1	1	1	40	439	49.1725	5.23682	2.443	1.28865	1
Q7L7X3	TAOK1_HUMAN	TAOK1	Serine/threonine-protein kinase TAO1	1.3	1	1	2	83.0386	1001	115.997	7.6499	2.4234	1.27704	1
Q562R1	ACTBL_HUMAN	ACTBL2	Beta-actin-like protein 2	27.13	1	10	47	1182.51	376	41.976	5.59229	2.42232	1.27639	1
Q8NEZ4	KMT2C_HUMAN	KMT2C	Histone-lysine N-methyltransferase 2C	0.14	1	1	1	43.5	4911	541.029	6.49365	2.40957	1.26878	1
Q13867	BLMH_HUMAN	BLMH	Bleomycin hydrolase	5.49	1	1	1	55.42	455	52.528	6.26514	2.39912	1.2625	1
P08754	GNAI3_HUMAN	GNAI3	Guanine nucleotide-binding protein G(k) subunit alpha	23.73	3	6	15	358.003	354	40.5063	5.69385	2.37707	1.24919	3	14.6521	v
Q9H2G2	SLK_HUMAN	SLK	STE20-like serine/threonine-protein kinase	0.89	1	1	1	49.74	1235	142.607	5.14795	2.37384	1.24722	1		v
P04350	TBB4A_HUMAN	TUBB4A	Tubulin beta-4A chain	24.55	1	6	9	257.649	444	49.5539	4.88135	2.37078	1.24536	1
P07996	TSP1_HUMAN	THBS1	Thrombospondin-1	24.02	20	21	40	1165.13	1170	129.3	4.94482	2.35975	1.23863	31	39.0144
Q13838	DX39B_HUMAN	DDX39B	Spliceosome RNA helicase DDX39B	6.31	2	2	4	145.635	428	48.9599	5.66846	2.34737	1.23104	3	7.21256
P17987	TCPA_HUMAN	TCP1	T-complex protein 1 subunit alpha	5.4	2	2	5	135.221	556	60.3056	6.11279	2.34609	1.23026	4	20.0881
P06132	DCUP_HUMAN	UROD	Uroporphyrinogen decarboxylase	13.08	2	2	5	268.431	367	40.7608	6.13818	2.34121	1.22725	2	6.96979
Q02790	FKBP4_HUMAN	FKBP4	Peptidyl-prolyl cis-trans isomerase FKBP4	6.75	2	2	5	139.171	459	51.7721	5.42725	2.33851	1.22559	1
P31949	S10AB_HUMAN	S100A11	Protein S100-A11	25.71	2	2	6	215.826	105	11.7328	7.12256	2.33646	1.22432	4	9.13982	v	v
P02794	FRIH_HUMAN	FTH1	Ferritin heavy chain	22.95	3	3	9	275.233	183	21.2123	5.5542	2.33503	1.22344	5	54.9825
P22234	PUR6_HUMAN	PAICS	Multifunctional protein ADE2	2.59	1	1	2	73.5036	425	47.0491	7.2251	2.33041	1.22059	1
P04278	SHBG_HUMAN	SHBG	Sex hormone-binding globulin	19.9	4	4	6	149.785	402	43.7518	6.7124	2.31311	1.20983	2	42.0613
P13796	PLSL_HUMAN	LCP1	Plastin-2	25.68	11	11	12	317.843	627	70.2439	5.42725	2.30923	1.20741	9	31.208
P11226	MBL2_HUMAN	MBL2	Mannose-binding protein C	26.61	6	6	13	430.509	248	26.127	5.49072	2.30704	1.20605	8	31.6445
Q15185	TEBP_HUMAN	PTGES3	Prostaglandin E synthase 3	8.13	1	1	2	69.1301	160	18.6854	4.53857	2.30666	1.20581	1
P20700	LMNB1_HUMAN	LMNB1	Lamin-B1	3.24	2	2	2	72.1434	586	66.3676	5.16064	2.30628	1.20557	1
Q9UBQ6	EXTL2_HUMAN	EXTL2	Exostosin-like 2	5.76	1	1	1	38.84	330	37.4413	8.95361	2.30093	1.20222	1
O75367	H2AY_HUMAN	H2AFY	Core histone macro-H2A.1	17.74	3	3	6	216.978	372	39.5925	9.78857	2.29599	1.19911	2	1.82417
Q16851	UGPA_HUMAN	UGP2	UTP--glucose-1-phosphate uridylyltransferase	11.02	4	4	6	163.651	508	56.9047	8.14795	2.29354	1.19758	5	22.156
P04792	HSPB1_HUMAN	HSPB1	Heat shock protein beta-1	21.95	4	4	6	165.917	205	22.7685	6.40479	2.2896	1.1951	5	102.316	v	v
P15153	RAC2_HUMAN	RAC2	Ras-related C3 botulinum toxin substrate 2	22.92	2	5	8	231.872	192	21.4151	7.60596	2.28908	1.19477	3	49.1494	v
O14818	PSA7_HUMAN	PSMA7	Proteasome subunit alpha type-7	21.37	4	4	9	363.291	248	27.8696	8.45557	2.28129	1.18985	6	35.1647
O00232	PSD12_HUMAN	PSMD12	26S proteasome non-ATPase regulatory subunit 12	1.54	1	1	2	59	456	52.8706	7.6499	2.28025	1.18919	1
P05107	ITB2_HUMAN	ITGB2	Integrin beta-2	8.32	6	6	8	195.38	769	84.7261	6.94678	2.28011	1.1891	7	36.5248
P28838	AMPL_HUMAN	LAP3	Cytosol aminopeptidase	1.54	1	1	1	38.97	519	56.1308	7.92822	2.27201	1.18397	1
Q13201	MMRN1_HUMAN	MMRN1	Multimerin-1	13.03	13	13	17	529.445	1228	138.023	7.92822	2.26764	1.18119	15	51.4443
O43504	LTOR5_HUMAN	LAMTOR5	Ragulator complex protein LAMTOR5	21.98	1	1	2	63.2301	91	9.60772	4.86865	2.26065	1.17674	1
O75131	CPNE3_HUMAN	CPNE3	Copine-3	2.98	1	1	2	71.1601	537	60.0921	5.84619	2.2481	1.16871	1
P22694	KAPCB_HUMAN	PRKACB	cAMP-dependent protein kinase catalytic subunit beta	4.84	1	1	1	56.71	351	40.597	8.77783	2.22397	1.15314	1
A8K7I4	CLCA1_HUMAN	CLCA1	Calcium-activated chloride channel regulator 1	0.98	1	1	1	44.21	914	100.163	6.3667	2.22213	1.15194	1
P07900	HS90A_HUMAN	HSP90AA1	Heat shock protein HSP 90-alpha	30.46	12	17	78	2481.03	732	84.6067	5.021	2.19073	1.13141	16	66.4019
P59768	GBG2_HUMAN	GNG2	Guanine nucleotide-binding protein G(I)/G(S)/G(O) subunit gamma-2	42.25	2	2	5	172.141	71	7.84503	7.98682	2.17893	1.12362	2	31.4254
P01266	THYG_HUMAN	TG	Thyroglobulin	0.43	1	1	1	78.58	2768	304.594	5.57959	2.17743	1.12263	1
P49720	PSB3_HUMAN	PSMB3	Proteasome subunit beta type-3	16.1	2	2	6	212.361	205	22.9335	6.55127	2.1754	1.12128	3	34.0028
B1AJZ9	FHAD1_HUMAN	FHAD1	Forkhead-associated domain-containing protein 1	0.92	1	1	1	35.73	1412	161.804	6.94678	2.16962	1.11744	1
P30493	1B55_HUMAN	HLA-B	HLA class I histocompatibility antigen, B-55 alpha chain	30.94	1	8	9	300.988	362	40.471	5.98584	2.169	1.11703	1
P07237	PDIA1_HUMAN	P4HB	Protein disulfide-isomerase	17.13	7	7	16	481.763	508	57.0807	4.86865	2.15824	1.10985	6	64.6578	v
P62879	GBB2_HUMAN	GNB2	Guanine nucleotide-binding protein G(I)/G(S)/G(T) subunit beta-2	41.47	4	10	15	463.251	340	37.3071	5.99854	2.15768	1.10948	6	46.1974
P49006	MRP_HUMAN	MARCKSL1	MARCKS-related protein	17.95	3	3	6	259.248	195	19.5172	4.66553	2.15331	1.10656	4	36.5535	v
O00186	STXB3_HUMAN	STXBP3	Syntaxin-binding protein 3	2.03	1	1	1	51.68	592	67.7208	7.79639	2.14617	1.10176	1		v
Q86VD1	MORC1_HUMAN	MORC1	MORC family CW-type zinc finger protein 1	0.71	1	1	1	25.87	984	112.81	7.85498	2.13303	1.09291	1
P02745	C1QA_HUMAN	C1QA	Complement C1q subcomponent subunit A	24.08	4	4	23	689.845	245	26.0002	9.11475	2.13201	1.09221	13	67.0311
P63010	AP2B1_HUMAN	AP2B1	AP-2 complex subunit beta	6.72	3	4	6	211.561	937	104.486	5.37646	2.12527	1.08764	2	1.29343
Q7Z5H4	VN1R5_HUMAN	VN1R5	Vomeronasal type-1 receptor 5	1.96	1	1	1	26.2	357	40.7516	9.20264	2.12333	1.08633	1
Q9UQ16	DYN3_HUMAN	DNM3	Dynamin-3	0.81	1	1	1	41.24	869	97.685	8.35303	2.11819	1.08283	1
P01767	HV353_HUMAN	IGHV3-53	Immunoglobulin heavy variable 3-53	40.52	1	4	10	253.094	116	12.7613	8.27979	2.11656	1.08172	2	50.3083
Q96JB5	CK5P3_HUMAN	CDK5RAP3	CDK5 regulatory subunit-associated protein 3	6.13	1	1	1	28.62	506	56.885	4.75439	2.10711	1.07527	1
Q15389	ANGP1_HUMAN	ANGPT1	Angiopoietin-1	5.42	2	2	3	128.544	498	57.4763	6.75635	2.1011	1.07115	3	12.8951
P61978	HNRPK_HUMAN	HNRNPK	Heterogeneous nuclear ribonucleoprotein K	7.34	3	3	4	122.257	463	50.9444	5.5415	2.09869	1.06949	2	8.16624
Q99732	LITAF_HUMAN	LITAF	Lipopolysaccharide-induced tumor necrosis factor-alpha factor	4.35	1	1	1	34.02	161	17.0951	6.44287	2.09841	1.06929	1
Q7Z443	PK1L3_HUMAN	PKD1L3	Polycystic kidney disease protein 1-like 3	0.4	1	1	1	27.41	1732	195.768	8.48486	2.09789	1.06894	1
O94808	GFPT2_HUMAN	GFPT2	Glutamine--fructose-6-phosphate aminotransferase [isomerizing] 2	2.05	1	1	1	30.68	682	76.8818	7.37158	2.08962	1.06324	1
P35613	BASI_HUMAN	BSG	Basigin	4.68	1	1	3	94.147	385	42.1741	5.65576	2.08289	1.05858	2	9.41146	v	v
P34096	RNAS4_HUMAN	RNASE4	Ribonuclease 4	8.84	1	1	1	38.64	147	16.8294	9.02686	2.0741	1.05249	1
A0A0B4J1Y8	LV949_HUMAN	IGLV9-49	Immunoglobulin lambda variable 9-49	21.95	2	3	8	284.751	123	13.0155	7.28369	2.07031	1.04985	3	27.7572
Q9P2T1	GMPR2_HUMAN	GMPR2	GMP reductase 2	2.01	1	1	1	41.51	348	37.85	7.2251	2.06984	1.04952	1
P04083	ANXA1_HUMAN	ANXA1	Annexin A1	33.82	8	8	19	592.816	346	38.69	7.02002	2.0652	1.04628	12	34.8778	v	v
O00764	PDXK_HUMAN	PDXK	Pyridoxal kinase	7.37	1	1	3	110.48	312	35.0799	6.12549	2.0357	1.02552	1
P52597	HNRPF_HUMAN	HNRNPF	Heterogeneous nuclear ribonucleoprotein F	4.1	1	1	1	44.92	415	45.6429	5.57959	2.03465	1.02478	1
P08637	FCG3A_HUMAN	FCGR3A	Low affinity immunoglobulin gamma Fc region receptor III-A	4.33	1	1	2	78.2401	254	29.0707	8.07471	2.02605	1.01867	2	25.6825
Q9H773	DCTP1_HUMAN	DCTPP1	dCTP pyrophosphatase 1	23.53	2	2	3	122.177	170	18.6694	5.03369	2.02593	1.01859	1
A0A0C4DH31	HV118_HUMAN	IGHV1-18	Immunoglobulin heavy variable 1-18	42.74	2	4	8	302.169	117	12.8122	8.83643	2.02475	1.01774	5	26.2147
Q96MM7	H6ST2_HUMAN	HS6ST2	Heparan-sulfate 6-O-sulfotransferase 2	1.16	1	1	1	32.53	605	69.0861	9.72998	2.02059	1.01478	1
P01743	HV146_HUMAN	IGHV1-46	Immunoglobulin heavy variable 1-46	49.57	2	4	8	225.004	117	12.9243	8.92432	2.01244	1.00894	3	95.1171
P55809	SCOT1_HUMAN	OXCT1	Succinyl-CoA:3-ketoacid coenzyme A transferase 1, mitochondrial	9.62	2	2	3	76.137	520	56.1219	7.45947	2.01162	1.00835	2	22.924
P13598	ICAM2_HUMAN	ICAM2	Intercellular adhesion molecule 2	5.45	1	1	3	90.62	275	30.6346	7.43018	2.00859	1.00618	2	100.447
P84085	ARF5_HUMAN	ARF5	ADP-ribosylation factor 5	22.22	1	4	11	331.372	180	20.5166	6.78564	2.00035	1.00025	1		v	v
P28066	PSA5_HUMAN	PSMA5	Proteasome subunit alpha type-5	18.67	3	3	8	292.797	241	26.3942	4.79248	1.99644	0.997427	4	38.5435
Q9ULZ3	ASC_HUMAN	PYCARD	Apoptosis-associated speck-like protein containing a CARD	25.64	3	3	5	234.101	195	21.6133	6.34131	1.99028	0.992969	1
P25786	PSA1_HUMAN	PSMA1	Proteasome subunit alpha type-1	41.44	8	8	11	378.152	263	29.5369	6.60986	1.9868	0.990448	8	20.5931
O60229	KALRN_HUMAN	KALRN	Kalirin	0.23	1	1	1	30.39	2985	339.96	6.07471	1.98133	0.986469	1
O14745	NHRF1_HUMAN	SLC9A3R1	Na(+)/H(+) exchange regulatory cofactor NHE-RF1	22.91	6	6	7	183.423	358	38.8446	5.77002	1.96945	0.977794	3	13.2123	v
P01619	KV320_HUMAN	IGKV3-20	Immunoglobulin kappa variable 3-20	46.55	2	5	42	1926.12	116	12.5493	4.95752	1.96535	0.974783	5	11.4032
P11277	SPTB1_HUMAN	SPTB	Spectrin beta chain, erythrocytic	1.45	2	2	2	71.2501	2137	246.316	5.2749	1.96355	0.973466	2	16.4396
P11216	PYGB_HUMAN	PYGB	Glycogen phosphorylase, brain form	4.27	1	3	4	155.662	843	96.6345	6.85889	1.95862	0.96984	1
A0A087WSX0	LV545_HUMAN	IGLV5-45	Immunoglobulin lambda variable 5-45	25.2	3	3	3	76.0563	123	13.1534	7.1958	1.95417	0.966554	2	50.9787
P00488	F13A_HUMAN	F13A1	Coagulation factor XIII A chain	33.61	18	19	36	964.074	732	83.2146	6.0874	1.95377	0.96626	23	62.1847
P40926	MDHM_HUMAN	MDH2	Malate dehydrogenase, mitochondrial	10.06	2	2	5	153.35	338	35.4807	8.67529	1.94559	0.960205	3	44.4485
Q56UQ5	TPT1L_HUMAN		TPT1-like protein	9.29	1	1	1	41.59	140	15.7468	6.18896	1.94455	0.959436	1
Q99460	PSMD1_HUMAN	PSMD1	26S proteasome non-ATPase regulatory subunit 1	3.04	1	1	1	61.49	953	105.769	5.38916	1.93934	0.955568	1
P13639	EF2_HUMAN	EEF2	Elongation factor 2	7.93	4	4	6	186.259	858	95.277	6.82959	1.93674	0.95363	4	4.37561
A0A087WSY4	HV432_HUMAN	IGHV4-30-2	Immunoglobulin heavy variable 4-30-2	19.49	1	2	2	87.7601	118	13.0167	9.67139	1.93653	0.953471	1
O60493	SNX3_HUMAN	SNX3	Sorting nexin-3	5.56	1	1	1	44.72	162	18.7508	8.66064	1.93232	0.950334	1
Q03252	LMNB2_HUMAN	LMNB2	Lamin-B2	1.13	1	1	2	73.7814	620	69.9057	5.59229	1.93063	0.949068	1
P09417	DHPR_HUMAN	QDPR	Dihydropteridine reductase	5.33	1	1	1	46.76	244	25.773	7.37158	1.92821	0.947263	1
A5YKK6	CNOT1_HUMAN	CNOT1	CCR4-NOT transcription complex subunit 1	0.29	1	1	1	30.49	2376	266.768	7.10791	1.91967	0.940858	1
Q96QH2	PRAM_HUMAN	PRAM1	PML-RARA-regulated adapter molecule 1	1.94	1	1	2	94.6652	670	73.923	9.67139	1.91623	0.938274	1
P28070	PSB4_HUMAN	PSMB4	Proteasome subunit beta type-4	23.11	4	4	5	155.154	264	29.1855	5.97314	1.91197	0.935063	2	2.97275
P68104	EF1A1_HUMAN	EEF1A1	Elongation factor 1-alpha 1	21.65	7	7	11	294.133	462	50.1091	9.01221	1.90723	0.931478	9	53.7771
P27169	PON1_HUMAN	PON1	Serum paraoxonase/arylesterase 1	36.06	7	7	15	407.816	355	39.7062	5.22412	1.89789	0.924397	7	125.146
A0A0B4J1V6	HV373_HUMAN	IGHV3-73	Immunoglobulin heavy variable 3-73	38.66	3	5	13	269.158	119	12.8494	9.17334	1.8854	0.914871	4	20.0212
Q70J99	UN13D_HUMAN	UNC13D	Protein unc-13 homolog D	1.65	1	1	1	36.25	1090	123.205	6.65381	1.87802	0.909214	1
Q8NAT2	TDRD5_HUMAN	TDRD5	Tudor domain-containing protein 5	0.82	1	1	1	32	981	109.667	8.01611	1.87794	0.909151	1
P11586	C1TC_HUMAN	MTHFD1	C-1-tetrahydrofolate synthase, cytoplasmic	5.99	4	4	5	168.981	935	101.495	7.29834	1.87491	0.906824	4	22.9816
P01780	HV307_HUMAN	IGHV3-7	Immunoglobulin heavy variable 3-7	44.44	3	7	41	922.873	117	12.9344	6.56592	1.85649	0.892576	19	24.4487
P49327	FAS_HUMAN	FASN	Fatty acid synthase	5.97	7	7	10	285.038	2511	273.254	6.44287	1.85567	0.891941	4	86.2989
Q04941	PLP2_HUMAN	PLP2	Proteolipid protein 2	8.55	1	1	1	38.34	152	16.6797	7.23975	1.85526	0.891622	1		v	v
P20618	PSB1_HUMAN	PSMB1	Proteasome subunit beta type-1	15.77	3	3	5	128.498	241	26.4724	8.1333	1.85097	0.888285	5	31.7166
P19397	CD53_HUMAN	CD53	Leukocyte surface antigen CD53	3.65	1	1	1	45.01	219	24.3245	7.51807	1.84567	0.884148	1
Q9H1C7	CYTM1_HUMAN	CYSTM1	Cysteine-rich and transmembrane domain-containing protein 1	10.31	1	1	1	37.72	97	10.6238	4.32275	1.83643	0.876906	1
P36959	GMPR1_HUMAN	GMPR	GMP reductase 1	11.3	2	2	2	66.3301	345	37.3948	7.06396	1.83496	0.875746	1
Q8WWA0	ITLN1_HUMAN	ITLN1	Intelectin-1	6.07	1	1	1	41.22	313	34.9393	6.01123	1.8279	0.870185	1
Q16363	LAMA4_HUMAN	LAMA4	Laminin subunit alpha-4	0.49	1	1	1	38.11	1823	202.397	6.27783	1.8229	0.866238	1
Q9Y696	CLIC4_HUMAN	CLIC4	Chloride intracellular channel protein 4	17.39	5	5	7	228.278	253	28.7537	5.59229	1.81949	0.863531	4	99.7745	v
Q709C8	VP13C_HUMAN	VPS13C	Vacuolar protein sorting-associated protein 13C	0.29	1	1	1	40.37	3753	422.124	6.82959	1.81558	0.860434	1
P01833	PIGR_HUMAN	PIGR	Polymeric immunoglobulin receptor	28.01	17	17	47	1546.48	764	83.2317	5.74463	1.80874	0.854985	36	57.038
Q9P273	TEN3_HUMAN	TENM3	Teneurin-3	0.26	1	1	1	36.76	2699	300.76	6.41748	1.80341	0.850728	1
P01742	HV169_HUMAN	IGHV1-69	Immunoglobulin heavy variable 1-69	26.5	3	4	7	239.733	117	12.6513	9.17334	1.78558	0.836396	5	16.768
Q15848	ADIPO_HUMAN	ADIPOQ	Adiponectin	20.08	3	3	5	155.641	244	26.397	5.74463	1.77948	0.831459	4	50.5502
P33176	KINH_HUMAN	KIF5B	Kinesin-1 heavy chain	1.14	1	1	1	37.44	963	109.617	6.50732	1.7761	0.828711	1
O00602	FCN1_HUMAN	FCN1	Ficolin-1	17.48	3	3	8	273.79	326	35.0561	6.85889	1.76871	0.822701	6	43.0928
A0A0B4J1U3	LV136_HUMAN	IGLV1-36	Immunoglobulin lambda variable 1-36	13.68	1	1	1	37.46	117	12.47	4.77979	1.75815	0.814062	1
Q13336	UT1_HUMAN	SLC14A1	Urea transporter 1	4.63	2	2	3	74.717	389	42.4998	7.15186	1.75263	0.809524	1
P61163	ACTZ_HUMAN	ACTR1A	Alpha-centractin	14.36	3	3	6	153.324	376	42.5869	6.63916	1.75187	0.808895	3	3.65557
A0A0C4DH33	HV124_HUMAN	IGHV1-24	Immunoglobulin heavy variable 1-24	52.99	3	4	4	153.437	117	12.8162	5.16064	1.75107	0.808234	1
A0A0C4DH38	HV551_HUMAN	IGHV5-51	Immunoglobulin heavy variable 5-51	51.28	5	5	27	898.272	117	12.6663	8.26514	1.75067	0.80791	22	58.4618
Q10589	BST2_HUMAN	BST2	Bone marrow stromal antigen 2	5.56	1	1	1	35.57	180	19.7563	5.60498	1.74333	0.801846	1		v	v
P78527	PRKDC_HUMAN	PRKDC	DNA-dependent protein kinase catalytic subunit	0.78	1	1	8	287.031	4128	468.788	7.12256	1.73614	0.795882	1
P08238	HS90B_HUMAN	HSP90AB1	Heat shock protein HSP 90-beta	24.86	5	11	82	2944.39	724	83.2121	5.03369	1.73585	0.795645	11	32.2597
P0DMP2	SRG2B_HUMAN	SRGAP2B	SLIT-ROBO Rho GTPase-activating protein 2B	4.37	1	1	1	59.71	458	53.3718	6.85889	1.7298	0.790602	1
Q16181	SEPT7_HUMAN	SEPT7	Septin-7	5.26	1	1	1	49.08	437	50.648	8.63135	1.72663	0.787958	1
Q9Y6Z7	COL10_HUMAN	COLEC10	Collectin-10	11.19	3	3	5	202.213	277	30.6853	7.32764	1.72315	0.785045	4	22.0489
P29218	IMPA1_HUMAN	IMPA1	Inositol monophosphatase 1	2.89	1	1	1	38.94	277	30.1692	5.26221	1.72112	0.783346	1
P01877	IGHA2_HUMAN	IGHA2	Immunoglobulin heavy constant alpha 2	78.24	1	17	135	3520.6	340	36.568	6.26514	1.72089	0.783156	7	23.6176
P01624	KV315_HUMAN	IGKV3-15	Immunoglobulin kappa variable 3-15	26.09	1	2	10	251.681	115	12.4882	5.18604	1.71897	0.781543	2	4.88807
P18465	1B57_HUMAN	HLA-B	HLA class I histocompatibility antigen, B-57 alpha chain	29.01	1	7	8	286.19	362	40.1989	6.30322	1.71838	0.781053	1
A0A0J9YWL9	TX13C_HUMAN	TEX13C	Putative testis-expressed protein 13C	0.7	1	1	1	33.2	993	109.735	8.79248	1.71794	0.78068	1
P31689	DNJA1_HUMAN	DNAJA1	DnaJ homolog subfamily A member 1	3.27	1	1	1	35.35	397	44.8395	7.07861	1.71054	0.774453	1
O43707	ACTN4_HUMAN	ACTN4	Alpha-actinin-4	13.17	1	8	10	246.916	911	104.788	5.43994	1.70995	0.773953	1
O00159	MYO1C_HUMAN	MYO1C	Unconventional myosin-Ic	2.63	2	2	3	76.6687	1063	121.606	9.40771	1.70483	0.769624	1
Q15493	RGN_HUMAN	RGN	Regucalcin	2.34	1	1	3	51.6171	299	33.2314	6.25244	1.69812	0.763938	3	51.3212
A0A087WSY6	KVD15_HUMAN	IGKV3D-15	Immunoglobulin kappa variable 3D-15	26.09	1	2	8	192.156	115	12.5263	5.18604	1.69396	0.760397	2	17.4669
P06576	ATPB_HUMAN	ATP5F1B	ATP synthase subunit beta, mitochondrial	6.99	2	2	3	114.778	529	56.5246	5.40186	1.69265	0.759287	3	50.7876
O75874	IDHC_HUMAN	IDH1	Isocitrate dehydrogenase [NADP] cytoplasmic	4.35	2	2	2	62.8579	414	46.6295	7.00537	1.69165	0.758434	2	38.9632
Q8IZ83	A16A1_HUMAN	ALDH16A1	Aldehyde dehydrogenase family 16 member A1	13.97	9	9	13	395.937	802	85.0737	6.78564	1.6916	0.758387	9	32.5436
P08294	SODE_HUMAN	SOD3	Extracellular superoxide dismutase [Cu-Zn]	3.33	1	1	1	42.3	240	25.8347	6.60986	1.69071	0.757632	1
Q68CR1	SE1L3_HUMAN	SEL1L3	Protein sel-1 homolog 3	0.62	1	1	1	31.22	1132	128.486	7.28369	1.68983	0.756877	1
P23083	HV102_HUMAN	IGHV1-2	Immunoglobulin heavy variable 1-2	26.5	1	3	6	204.618	117	13.0763	9.12939	1.68273	0.750805	3	8.46365
Q5T4S7	UBR4_HUMAN	UBR4	E3 ubiquitin-protein ligase UBR4	0.17	1	1	1	41.07	5183	573.476	6.03662	1.67458	0.743801	1
P80188	NGAL_HUMAN	LCN2	Neutrophil gelatinase-associated lipocalin	7.58	1	1	1	45.72	198	22.5737	8.90967	1.67304	0.742474	1
P46940	IQGA1_HUMAN	IQGAP1	Ras GTPase-activating-like protein IQGAP1	5.13	4	4	5	159.879	1657	189.134	6.48096	1.67149	0.741132	3	21.0205	v
P48960	CD97_HUMAN	CD97	CD97 antigen	1.92	1	1	1	52.6	835	91.8091	6.87354	1.66917	0.739127	1		v
P27701	CD82_HUMAN	CD82	CD82 antigen	3.37	1	1	1	36.3	267	29.6058	5.23682	1.66318	0.733941	1		v	v
P02788	TRFL_HUMAN	LTF	Lactotransferrin	3.94	2	2	2	68.1686	710	78.1319	8.11865	1.66079	0.73187	2	94.1321	v	v
Q02809	PLOD1_HUMAN	PLOD1	Procollagen-lysine,2-oxoglutarate 5-dioxygenase 1	5.36	2	2	2	75.6021	727	83.4974	6.94678	1.65644	0.728088	1
Q99832	TCPH_HUMAN	CCT7	T-complex protein 1 subunit eta	20.81	7	7	10	299.248	543	59.3289	7.6499	1.65512	0.726932	6	27.881
P16150	LEUK_HUMAN	SPN	Leukosialin	5.5	2	2	3	88.8936	400	40.2973	5.09717	1.64881	0.721426	2	40.6509
Q6GTS8	P20D1_HUMAN	PM20D1	N-fatty-acyl-amino acid synthase/hydrolase PM20D1	4.58	2	2	3	83.3151	502	55.7062	6.66846	1.63191	0.706563	2	68.8933
P19338	NUCL_HUMAN	NCL	Nucleolin	3.1	1	1	5	154.901	710	76.5684	4.70361	1.62964	0.70455	1
Q9Y5S9	RBM8A_HUMAN	RBM8A	RNA-binding protein 8A	13.79	1	1	3	143.187	174	19.8767	5.71924	1.62834	0.7034	3	55.0982
Q6P4Q7	CNNM4_HUMAN	CNNM4	Metal transporter CNNM4	0.9	1	1	3	83.4656	775	86.5519	6.07471	1.62345	0.699062	2	103.518
Q13526	PIN1_HUMAN	PIN1	Peptidyl-prolyl cis-trans isomerase NIMA-interacting 1	9.2	1	1	1	31.47	163	18.232	8.82178	1.62317	0.698816	1
P01782	HV309_HUMAN	IGHV3-9	Immunoglobulin heavy variable 3-9	42.37	2	5	26	772.539	118	12.9364	7.07861	1.61842	0.694589	11	38.8163
Q8NI99	ANGL6_HUMAN	ANGPTL6	Angiopoietin-related protein 6	29.79	8	8	11	381.54	470	51.6621	8.52881	1.60601	0.683479	8	37.6274
P04430	KV116_HUMAN	IGKV1-16	Immunoglobulin kappa variable 1-16	31.62	2	2	4	211.342	117	12.6102	8.1626	1.60229	0.680139	3	78.9623
Q13724	MOGS_HUMAN	MOGS	Mannosyl-oligosaccharide glucosidase	2.15	1	1	1	45.06	837	91.8606	8.89502	1.59573	0.674218	1
P08575	PTPRC_HUMAN	PTPRC	Receptor-type tyrosine-protein phosphatase C	10.49	11	11	17	435.299	1306	147.394	6.15088	1.59398	0.67263	12	78.6703
P01601	KVD16_HUMAN	IGKV1D-16	Immunoglobulin kappa variable 1D-16	13.68	1	1	1	67.49	117	12.7222	7.73779	1.58892	0.668045	1
P20742	PZP_HUMAN	PZP	Pregnancy zone protein	18.89	14	23	611	20075.6	1482	163.76	6.37939	1.58674	0.666066	19	40.4708
Q7L5N1	CSN6_HUMAN	COPS6	COP9 signalosome complex subunit 6	2.14	1	1	1	39.3	327	36.1402	5.73193	1.58316	0.662804	1
A0A0J9YX35	HV64D_HUMAN	IGHV3-64D	Immunoglobulin heavy variable 3-64D	18.8	2	2	8	283.481	117	12.8143	7.85498	1.57407	0.654496	6	49.3108
Q15366	PCBP2_HUMAN	PCBP2	Poly(rC)-binding protein 2	6.58	2	2	2	60.9221	365	38.5556	6.78564	1.57348	0.653956	2	98.2133
Q12934	BFSP1_HUMAN	BFSP1	Filensin	1.05	1	1	1	25.34	665	74.4992	5.13525	1.57319	0.653692	1
Q9C0A0	CNTP4_HUMAN	CNTNAP4	Contactin-associated protein-like 4	0.54	1	1	2	62.9478	1308	145.182	6.68311	1.57032	0.651054	1
Q15166	PON3_HUMAN	PON3	Serum paraoxonase/lactonase 3	4.52	2	2	6	151.055	354	39.5823	5.41455	1.56573	0.646836	5	67.0965
P02786	TFR1_HUMAN	TFRC	Transferrin receptor protein 1	43.42	29	29	72	2165.75	760	84.8179	6.60986	1.56213	0.64351	50	62.8586	v	v
Q08830	FGL1_HUMAN	FGL1	Fibrinogen-like protein 1	2.56	1	1	1	35.08	312	36.3565	5.87158	1.55942	0.641011	1
P15880	RS2_HUMAN	RPS2	40S ribosomal protein S2	9.22	2	2	4	118.866	293	31.3046	10.2427	1.55781	0.639516	4	23.071
O43482	MS18B_HUMAN	OIP5	Protein Mis18-beta	3.06	1	1	1	37.87	229	24.6755	7.37158	1.55337	0.635405	1
P21589	5NTD_HUMAN	NT5E	5'-nucleotidase	2.26	1	1	1	65.41	574	63.3275	7.03467	1.55045	0.632684	1		v
A0A0C4DH67	KV108_HUMAN	IGKV1-8	Immunoglobulin kappa variable 1-8	42.61	3	3	6	310.961	115	12.5292	9.01221	1.54497	0.627583	6	28.4604
Q53TN4	CYBR1_HUMAN	CYBRD1	Cytochrome b reductase 1	4.2	1	1	1	51.92	286	31.6207	8.76318	1.54493	0.627537	1
P36957	ODO2_HUMAN	DLST	Dihydrolipoyllysine-residue succinyltransferase component of 2-oxoglutarate dehydrogenase complex, mitochondrial	1.77	1	1	3	97.07	453	48.7245	8.95361	1.54262	0.625379	2	31.3264
P14151	LYAM1_HUMAN	SELL	L-selectin	6.99	2	2	2	59.444	372	42.1589	6.59521	1.54088	0.623753	2	24.747
Q6DD88	ATLA3_HUMAN	ATL3	Atlastin-3	2.22	1	1	1	56.71	541	60.5034	5.65576	1.53666	0.619795	1
Q8IWL1	SFPA2_HUMAN	SFTPA2	Pulmonary surfactant-associated protein A2	11.29	2	2	3	131.304	248	26.1656	5.17334	1.53496	0.618206	2	59.1594
P13667	PDIA4_HUMAN	PDIA4	Protein disulfide-isomerase A4	2.95	1	1	4	121.3	645	72.887	5.07178	1.53438	0.617654	2	31.6235
O60636	TSN2_HUMAN	TSPAN2	Tetraspanin-2	5.43	1	1	4	156.418	221	24.1313	7.76709	1.5338	0.617114	3	37.6171
P16401	H15_HUMAN	HIST1H1B	Histone H1.5	9.73	1	2	3	80.364	226	22.5665	10.9165	1.53157	0.615009	1
A0A0B4J1X5	HV374_HUMAN	IGHV3-74	Immunoglobulin heavy variable 3-74	61.54	3	6	20	684.878	117	12.8314	8.66064	1.53014	0.61366	7	36.5139
P62993	GRB2_HUMAN	GRB2	Growth factor receptor-bound protein 2	11.06	2	2	2	61.9089	217	25.1904	6.31592	1.5289	0.612493	2	54.5512	v
O00303	EIF3F_HUMAN	EIF3F	Eukaryotic translation initiation factor 3 subunit F	8.4	1	1	1	51.76	357	37.5402	5.45264	1.50913	0.593717	1
P48444	COPD_HUMAN	ARCN1	Coatomer subunit delta	6.46	1	1	1	43.59	511	57.1741	6.21436	1.5088	0.593397	1
O95497	VNN1_HUMAN	VNN1	Pantetheinase	6.24	2	2	3	111.23	513	56.9751	5.5542	1.50152	0.586421	2	92.7216
P01597	KV139_HUMAN	IGKV1-39	Immunoglobulin kappa variable 1-39	31.62	2	2	7	250.247	117	12.7293	8.66064	1.49915	0.584149	7	36.5439
P10809	CH60_HUMAN	HSPD1	60 kDa heat shock protein, mitochondrial	26.53	13	13	79	2512.51	573	61.0164	5.87158	1.49357	0.578763	21	64.2459
P63244	RACK1_HUMAN	RACK1	Receptor of activated protein C kinase 1	2.21	1	1	2	60.2647	317	35.0546	7.69385	1.47865	0.564278	1
A0A075B6S2	KVD29_HUMAN	IGKV2D-29	Immunoglobulin kappa variable 2D-29	20	1	2	16	738.668	120	13.1347	7.12256	1.47666	0.562335	2	60.888
Q496Y0	LONF3_HUMAN	LONRF3	LON peptidase N-terminal domain and RING finger protein 3	1.05	1	1	1	48.15	759	84.4352	7.25439	1.47456	0.560283	1
P18428	LBP_HUMAN	LBP	Lipopolysaccharide-binding protein	19.33	9	9	23	788.093	481	53.3499	6.69775	1.46652	0.552395	17	35.1136
P11234	RALB_HUMAN	RALB	Ras-related protein Ral-B	35.44	1	5	5	207.203	206	23.3939	6.62451	1.45397	0.539995	1		v
P09651	ROA1_HUMAN	HNRNPA1	Heterogeneous nuclear ribonucleoprotein A1	8.33	2	2	2	69.4901	372	38.7231	9.12939	1.44805	0.534113	2	36.3515
P28074	PSB5_HUMAN	PSMB5	Proteasome subunit beta type-5	4.56	1	1	3	105.06	263	28.4622	6.91748	1.44668	0.532746	2	7.49294
Q08211	DHX9_HUMAN	DHX9	ATP-dependent RNA helicase A	3.94	3	3	3	109.967	1270	140.869	6.84424	1.44537	0.531434	1
P01718	LV327_HUMAN	IGLV3-27	Immunoglobulin lambda variable 3-27	32.74	2	3	3	95.6136	113	12.1571	5.0083	1.44048	0.526546	2	10.3192
O00187	MASP2_HUMAN	MASP2	Mannan-binding lectin serine protease 2	9.33	4	4	4	142.24	686	75.6536	5.63037	1.4367	0.522762	4	10.7948
P07477	TRY1_HUMAN	PRSS1	Trypsin-1	8.1	1	1	8	329.108	247	26.5411	6.50732	1.43452	0.520568	5	36.3164
Q08431	MFGM_HUMAN	MFGE8	Lactadherin	2.33	1	1	2	84.5169	387	43.0775	8.14795	1.43279	0.518824	1
P36575	ARRC_HUMAN	ARR3	Arrestin-C	1.8	1	1	4	80.4988	388	42.7511	5.77002	1.43062	0.516639	2	56.4212
P12955	PEPD_HUMAN	PEPD	Xaa-Pro dipeptidase	1.62	1	1	1	39.41	493	54.5129	5.99854	1.42681	0.512798	1
P02743	SAMP_HUMAN	APCS	Serum amyloid P-component	25.11	7	7	18	445.281	223	25.3711	6.53662	1.4234	0.509345	11	64.7542
Q9UL25	RAB21_HUMAN	RAB21	Ras-related protein Rab-21	10.22	3	3	3	94.9436	225	24.3323	7.94287	1.4216	0.507515	3	25.9868
P02747	C1QC_HUMAN	C1QC	Complement C1q subcomponent subunit C	26.12	6	6	17	571.859	245	25.7571	8.41162	1.42023	0.506123	11	85.9072
Q9H444	CHM4B_HUMAN	CHMP4B	Charged multivesicular body protein 4b	3.13	1	1	1	27.76	224	24.9346	4.81787	1.41945	0.505331	1
Q14766	LTBP1_HUMAN	LTBP1	Latent-transforming growth factor beta-binding protein 1	6.62	7	7	9	265.44	1721	186.673	5.96045	1.41139	0.497114	8	39.4117
P14209	CD99_HUMAN	CD99	CD99 antigen	7.57	1	1	5	213.061	185	18.8363	4.75439	1.41012	0.495819	3	50.7927	v
O14936	CSKP_HUMAN	CASK	Peripheral plasma membrane protein CASK	1.62	1	1	1	37.36	926	105.056	6.43018	1.40884	0.494513	1		v
P04424	ARLY_HUMAN	ASL	Argininosuccinate lyase	2.59	1	1	1	44.63	464	51.6253	6.48096	1.40647	0.49208	1
P29350	PTN6_HUMAN	PTPN6	Tyrosine-protein phosphatase non-receptor type 6	1.51	1	1	1	36.52	595	67.5191	7.78174	1.40587	0.491463	1
Q6NT04	TIGD7_HUMAN	TIGD7	Tigger transposable element-derived protein 7	1.46	1	1	1	38.22	549	63.1965	8.74854	1.40494	0.490505	1
Q8WWZ8	OIT3_HUMAN	OIT3	Oncoprotein-induced transcript 3 protein	15.05	8	8	12	366.357	545	59.9825	5.57959	1.402	0.487487	7	19.0206
P62753	RS6_HUMAN	RPS6	40S ribosomal protein S6	3.21	1	1	1	42.42	249	28.663	10.8433	1.39845	0.483826	1
Q9P2R3	ANFY1_HUMAN	ANKFY1	Rabankyrin-5	0.94	1	1	1	56.46	1169	128.318	6.1001	1.39276	0.477942	1		v
A0A075B6K5	LV39_HUMAN	IGLV3-9	Immunoglobulin lambda variable 3-9	23.48	2	2	6	299.962	115	12.3241	7.38623	1.38877	0.473809	6	34.068
P01023	A2MG_HUMAN	A2M	Alpha-2-macroglobulin	71.91	81	90	4094	145256	1474	163.188	6.45557	1.38533	0.470233	2219	53.8631
A0A075B6I1	LV460_HUMAN	IGLV4-60	Immunoglobulin lambda variable 4-60	8.33	1	1	2	94.2053	120	12.9793	6.25244	1.38195	0.466708	1
O75915	PRAF3_HUMAN	ARL6IP5	PRA1 family protein 3	10.11	1	1	1	53.8	188	21.6004	9.77393	1.37967	0.464327	1
P08758	ANXA5_HUMAN	ANXA5	Annexin A5	12.19	3	3	5	152.821	320	35.9144	5.04639	1.37782	0.462383	4	35.4868	v	v
P0C0S5	H2AZ_HUMAN	H2AFZ	Histone H2A.Z	48.44	3	4	8	208.145	128	13.5446	10.5796	1.37676	0.461277	2	15.4318
A2RU30	TESP1_HUMAN	TESPA1	Protein TESPA1	1.92	1	1	1	36.88	521	59.176	5.70654	1.37421	0.458606	1
P20020	AT2B1_HUMAN	ATP2B1	Plasma membrane calcium-transporting ATPase 1	1.48	1	1	1	42.75	1220	134.6	5.90967	1.3688	0.452913	1		v
P01704	LV214_HUMAN	IGLV2-14	Immunoglobulin lambda variable 2-14	13.33	1	1	1	49.96	120	12.589	6.49365	1.36672	0.450715	1
B2RPK0	HGB1A_HUMAN	HMGB1P1	Putative high mobility group protein B1-like 1	7.11	1	1	1	50.04	211	24.2228	6.21436	1.35636	0.439736	1
P01764	HV323_HUMAN	IGHV3-23	Immunoglobulin heavy variable 3-23	61.54	4	6	19	885.819	117	12.5742	8.27979	1.35182	0.434902	13	53.1097
A0A0B4J1U7	HV601_HUMAN	IGHV6-1	Immunoglobulin heavy variable 6-1	23.14	4	4	17	426.932	121	13.4728	9.20264	1.35166	0.434736	13	43.3256
Q8N699	MYCT1_HUMAN	MYCT1	Myc target protein 1	5.53	1	1	1	35.6	235	26.5756	9.83252	1.35046	0.433451	1
P35030	TRY3_HUMAN	PRSS3	Trypsin-3	4.28	1	1	1	87.15	304	32.508	7.48877	1.34884	0.431723	1
P04229	2B11_HUMAN	HLA-DRB1	HLA class II histocompatibility antigen, DRB1-1 beta chain	6.02	2	2	2	47.8191	266	29.895	7.69385	1.34254	0.424964	2	8.0471
P0DOX4	IGE_HUMAN		Immunoglobulin epsilon heavy chain	7.68	2	3	11	397.56	547	60.2847	7.98682	1.34005	0.422282	1
P01709	LV208_HUMAN	IGLV2-8	Immunoglobulin lambda variable 2-8	6.78	1	1	8	208.859	118	12.3739	5.90967	1.33677	0.418749	7	34.0449
P51795	CLCN5_HUMAN	CLCN5	H(+)/Cl(-) exchange transporter 5	0.94	1	1	2	60.96	746	83.093	6.81494	1.33661	0.418579	1
P58166	INHBE_HUMAN	INHBE	Inhibin beta E chain	2.29	1	1	2	76.0974	350	38.537	9.24658	1.33144	0.41299	1
Q9Y315	DEOC_HUMAN	DERA	Deoxyribose-phosphate aldolase	18.55	4	4	4	151.77	318	35.2085	8.93896	1.32956	0.410951	3	19.1668
Q14746	COG2_HUMAN	COG2	Conserved oligomeric Golgi complex subunit 2	1.08	1	1	1	36.47	738	83.1553	6.62451	1.32608	0.407169	1
P38646	GRP75_HUMAN	HSPA9	Stress-70 protein, mitochondrial	4.12	1	2	9	271.109	679	73.6348	6.16357	1.32605	0.407133	4	7.94848	v	v
Q09666	AHNK_HUMAN	AHNAK	Neuroblast differentiation-associated protein AHNAK	4.55	3	3	4	117.784	5890	628.699	6.15088	1.32256	0.403337	3	4.63014
P49746	TSP3_HUMAN	THBS3	Thrombospondin-3	1.05	1	1	1	30.08	956	104.135	4.65283	1.32155	0.402233	1
Q9Y6C2	EMIL1_HUMAN	EMILIN1	EMILIN-1	3.64	2	2	2	100.67	1016	106.63	5.17334	1.31922	0.399688	2	28.7961
Q8WUM4	PDC6I_HUMAN	PDCD6IP	Programmed cell death 6-interacting protein	5.65	4	4	5	162.773	868	95.9631	6.52197	1.31582	0.395964	4	27.4605
A0A0A0MS15	HV349_HUMAN	IGHV3-49	Immunoglobulin heavy variable 3-49	36.97	3	4	11	312.22	119	13.0475	8.6167	1.31475	0.394785	7	18.5184
O15243	OBRG_HUMAN	LEPROT	Leptin receptor gene-related protein	9.92	1	1	1	51.12	131	14.2444	6.50732	1.31102	0.390694	1
Q92598	HS105_HUMAN	HSPH1	Heat shock protein 105 kDa	2.56	1	1	3	118.94	858	96.8037	5.38916	1.30605	0.385206	2	13.3031
Q13404	UB2V1_HUMAN	UBE2V1	Ubiquitin-conjugating enzyme E2 variant 1	11.56	1	2	6	194.261	147	16.4843	7.92822	1.30348	0.382366	1
Q07954	LRP1_HUMAN	LRP1	Prolow-density lipoprotein receptor-related protein 1	0.64	3	3	4	130.005	4544	504.276	5.38916	1.29878	0.377154	3	3.01716	v	v
Q8TAD4	ZNT5_HUMAN	SLC30A5	Zinc transporter 5	1.31	1	1	1	30.66	765	83.9916	7.31299	1.29777	0.376036	1
P36543	VATE1_HUMAN	ATP6V1E1	V-type proton ATPase subunit E 1	6.19	1	1	1	40.36	226	26.1288	8.00146	1.29768	0.37593	1
Q02985	FHR3_HUMAN	CFHR3	Complement factor H-related protein 3	11.21	1	3	4	151.758	330	37.2987	7.54736	1.2974	0.375628	1
Q9HB29	ILRL2_HUMAN	IL1RL2	Interleukin-1 receptor-like 2	1.57	1	1	1	37.39	575	65.3625	7.45947	1.29498	0.372928	1
P22748	CAH4_HUMAN	CA4	Carbonic anhydrase 4	2.88	1	1	1	47.43	312	35.0099	7.82568	1.28757	0.364648	1
Q96QK1	VPS35_HUMAN	VPS35	Vacuolar protein sorting-associated protein 35	3.27	1	1	2	83.4301	796	91.6489	5.49072	1.2827	0.359187	1		v	v
P17655	CAN2_HUMAN	CAPN2	Calpain-2 catalytic subunit	3.14	1	1	2	78.4201	700	79.9448	4.98291	1.27819	0.354099	1		v
O00453	LST1_HUMAN	LST1	Leukocyte-specific transcript 1 protein	12.37	1	1	1	43.69	97	10.7856	8.19189	1.27767	0.353516	1
P61626	LYSC_HUMAN	LYZ	Lysozyme C	30.41	3	3	4	126.865	148	16.5263	9.15869	1.27017	0.345025	2	69.9006
Q96FW1	OTUB1_HUMAN	OTUB1	Ubiquitin thioesterase OTUB1	11.44	1	1	1	52.07	271	31.2644	4.94482	1.26447	0.338534	1
Q14689	DIP2A_HUMAN	DIP2A	Disco-interacting protein 2 homolog A	0.45	1	1	1	34.48	1571	170.261	8.03076	1.26265	0.336451	1
P15144	AMPN_HUMAN	ANPEP	Aminopeptidase N	29.68	27	27	61	1911.62	967	109.471	5.47803	1.25827	0.331445	42	47.5611
Q99436	PSB7_HUMAN	PSMB7	Proteasome subunit beta type-7	3.61	1	1	1	55.66	277	29.9462	7.6792	1.25713	0.330132	1
Q6VUC0	AP2E_HUMAN	TFAP2E	Transcription factor AP-2-epsilon	1.58	1	1	1	40.74	442	46.1829	8.36768	1.25039	0.322377	1
Q92736	RYR2_HUMAN	RYR2	Ryanodine receptor 2	0.24	1	1	1	36.35	4967	564.206	6.07471	1.24775	0.319333	1
P0DOX2	IGA2_HUMAN		Immunoglobulin alpha-2 heavy chain	68.35	5	21	117	3252.59	455	48.9032	6.66846	1.24522	0.316403	18	52.418
Q5VY43	PEAR1_HUMAN	PEAR1	Platelet endothelial aggregation receptor 1	2.89	2	2	5	104.924	1037	110.591	6.81494	1.24088	0.311364	1
P08195	4F2_HUMAN	SLC3A2	4F2 cell-surface antigen heavy chain	11.59	6	6	6	219.223	630	67.9517	5.0083	1.24085	0.311334	4	18.7452	v	v
O15372	EIF3H_HUMAN	EIF3H	Eukaryotic translation initiation factor 3 subunit H	6.82	1	1	1	43.64	352	39.9051	6.53662	1.23338	0.302614	1
Q9BWP8	COL11_HUMAN	COLEC11	Collectin-11	10.7	3	3	4	105.049	271	28.647	5.41455	1.22931	0.297854	3	28.1851
Q9NP58	ABCB6_HUMAN	ABCB6	ATP-binding cassette sub-family B member 6, mitochondrial	2.61	1	1	1	64.72	842	93.8262	8.48486	1.22885	0.297306	1		v
Q13939	CALI_HUMAN	CCIN	Calicin	1.36	1	1	1	48.44	588	66.5388	8.17725	1.22354	0.291065	1
A0A0A0MT36	KVD21_HUMAN	IGKV6D-21	Immunoglobulin kappa variable 6D-21	28.95	1	2	4	161.58	114	12.3322	7.28369	1.22255	0.289888	3	19.1128
P78509	RELN_HUMAN	RELN	Reelin	2.92	7	7	9	265.528	3460	388.137	5.88428	1.21912	0.285841	7	27.5211
A0A0C4DH29	HV103_HUMAN	IGHV1-3	Immunoglobulin heavy variable 1-3	28.21	1	3	6	203.872	117	12.9994	9.5542	1.21545	0.281486	3	3.50376
P01031	CO5_HUMAN	C5	Complement C5	38.48	56	56	148	4270.34	1676	188.186	6.52197	1.21383	0.279563	99	36.0094
Q6ZMV7	LEKR1_HUMAN	LEKR1	Leucine-, glutamate- and lysine-rich protein 1	1.8	1	1	1	34.9	388	45.1307	6.68311	1.20489	0.268897	1
P14543	NID1_HUMAN	NID1	Nidogen-1	0.88	1	1	1	39.43	1247	136.291	5.2876	1.19951	0.262445	1
O95477	ABCA1_HUMAN	ABCA1	ATP-binding cassette sub-family A member 1	0.31	1	1	2	64.753	2261	254.139	6.85889	1.19408	0.255898	2	46.7828
P02748	CO9_HUMAN	C9	Complement component C9	18.43	9	9	20	572.684	559	63.1327	5.59229	1.19375	0.255495	13	56.6933	v	v
A0A075B6K4	LV310_HUMAN	IGLV3-10	Immunoglobulin lambda variable 3-10	27.83	3	3	8	247.664	115	12.433	4.83057	1.19365	0.255376	8	47.9626
Q8WWF8	CAPSL_HUMAN	CAPSL	Calcyphosin-like protein	4.81	1	1	1	39.53	208	24.2131	6.04932	1.19168	0.253002	1
Q8NEE6	DRC6_HUMAN	FBXL13	Dynein regulatory complex subunit 6	0.95	1	1	2	49.95	735	83.869	8.71924	1.18747	0.24789	1
P06331	HV434_HUMAN	IGHV4-34	Immunoglobulin heavy variable 4-34	42.28	1	4	20	687.978	123	13.8061	9.33447	1.18618	0.246326	2	78.9046
O75636	FCN3_HUMAN	FCN3	Ficolin-3	41.47	9	9	33	1007.4	299	32.882	6.66846	1.18428	0.244012	21	43.249
Q14697	GANAB_HUMAN	GANAB	Neutral alpha-glucosidase AB	10.06	6	6	10	355.629	944	106.807	6.13818	1.17707	0.235197	7	53.7843
P27487	DPP4_HUMAN	DPP4	Dipeptidyl peptidase 4	1.57	1	1	1	50.14	766	88.2225	6.03662	1.17001	0.226519	1
P05154	IPSP_HUMAN	SERPINA5	Plasma serine protease inhibitor	5.91	2	2	3	106.957	406	45.6457	9.26123	1.1642	0.219337	2	25.6834
P84095	RHOG_HUMAN	RHOG	Rho-related GTP-binding protein RhoG	29.32	3	4	6	168.131	191	21.2949	8.11865	1.1619	0.216485	3	19.1684	v
P42768	WASP_HUMAN	WAS	Wiskott-Aldrich syndrome protein	2.99	1	1	1	39.16	502	52.8799	6.63916	1.15874	0.212553	1
P48740	MASP1_HUMAN	MASP1	Mannan-binding lectin serine protease 1	25.46	14	14	21	584.436	699	79.1952	5.49072	1.15659	0.209874	17	54.4188
P19440	GGT1_HUMAN	GGT1	Glutathione hydrolase 1 proenzyme	3.69	2	2	2	78.9135	569	61.3718	7.12256	1.15537	0.208358	2	33.2426	v
P60903	S10AA_HUMAN	S100A10	Protein S100-A10	17.53	1	1	1	38.58	97	11.1955	7.37158	1.15483	0.207685	1		v
P29508	SPB3_HUMAN	SERPINB3	Serpin B3	2.56	1	1	2	54.8067	390	44.5365	6.81494	1.15234	0.204571	1
Q08380	LG3BP_HUMAN	LGALS3BP	Galectin-3-binding protein	51.79	23	23	113	3535.79	585	65.2893	5.2749	1.15133	0.203298	70	46.0805
A0A0C4DH32	HV320_HUMAN	IGHV3-20	Immunoglobulin heavy variable 3-20	42.74	2	5	16	379.862	117	12.6652	7.86963	1.15056	0.20233	4	40.1343
Q9H223	EHD4_HUMAN	EHD4	EH domain-containing protein 4	7.76	1	4	5	111.196	541	61.1365	6.75635	1.14387	0.193925	1
O75147	OBSL1_HUMAN	OBSL1	Obscurin-like protein 1	1.05	2	2	3	46.1349	1896	206.817	5.63037	1.14305	0.192892	3	5.09946
P61247	RS3A_HUMAN	RPS3A	40S ribosomal protein S3a	3.03	1	1	1	55.02	264	29.9257	9.72998	1.14211	0.191708	1
P05543	THBG_HUMAN	SERPINA7	Thyroxine-binding globulin	23.86	9	9	17	466.319	415	46.2946	6.30322	1.13232	0.179287	9	33.1684
Q8WZ73	RFFL_HUMAN	RFFL	E3 ubiquitin-protein ligase rififylin	5.79	1	1	1	72.85	363	40.4874	5.47803	1.13091	0.177482	1
Q15485	FCN2_HUMAN	FCN2	Ficolin-2	21.09	4	4	13	352.656	313	33.9795	6.771	1.12765	0.173322	11	10.3953
Q06033	ITIH3_HUMAN	ITIH3	Inter-alpha-trypsin inhibitor heavy chain H3	10	6	6	13	477.153	890	99.7865	5.74463	1.12729	0.172853	10	62.5358
Q6UWD8	CP054_HUMAN	C16orf54	Transmembrane protein C16orf54	4.91	1	1	3	108.807	224	24.3445	6.18896	1.12724	0.172799	2	2.24664
A0A0B4J1V0	HV315_HUMAN	IGHV3-15	Immunoglobulin heavy variable 3-15	26.05	2	3	14	397.746	119	12.9175	8.6167	1.12433	0.16906	8	57.4551
Q9Y6R7	FCGBP_HUMAN	FCGBP	IgGFc-binding protein	26.33	60	60	130	3861.15	5405	571.639	5.33838	1.12346	0.16795	77	61.4229
Q10567	AP1B1_HUMAN	AP1B1	AP-1 complex subunit beta-1	3.58	1	2	2	102.1	949	104.57	5.05908	1.12108	0.164883	1
A6NLU0	RFPLA_HUMAN	RFPL4A	Ret finger protein-like 4A	2.44	1	1	4	79.61	287	32.2172	7.69385	1.12043	0.164054	2	30.5216
Q4LDE5	SVEP1_HUMAN	SVEP1	Sushi, von Willebrand factor type A, EGF and pentraxin domain-containing protein 1	2.77	9	9	10	243.018	3571	389.912	5.50342	1.11676	0.159323	9	17.6202
P01854	IGHE_HUMAN	IGHE	Immunoglobulin heavy constant epsilon	7.48	1	2	4	159.236	428	46.9893	8.06006	1.11589	0.158193	1
P17213	BPI_HUMAN	BPI	Bactericidal permeability-increasing protein	3.08	1	1	1	37.99	487	53.8651	9.37842	1.11555	0.157756	1
P05089	ARGI1_HUMAN	ARG1	Arginase-1	3.42	1	1	1	35.26	322	34.7133	7.21045	1.11542	0.157589	1		v	v
Q92734	TFG_HUMAN	TFG	Protein TFG	4.75	1	1	1	52.34	400	43.4212	5.09717	1.11191	0.15304	1
P11279	LAMP1_HUMAN	LAMP1	Lysosome-associated membrane glycoprotein 1	4.32	2	2	2	74.1107	417	44.8538	8.74854	1.10534	0.144488	2	25.4946	v	v
Q9NY57	ST32B_HUMAN	STK32B	Serine/threonine-protein kinase 32B	1.69	1	1	1	32.29	414	47.852	7.72314	1.10374	0.142398	1
A0A075B6H9	LV469_HUMAN	IGLV4-69	Immunoglobulin lambda variable 4-69	14.29	1	2	3	85.9801	119	12.7652	6.50732	1.10172	0.139762	2	15.4448
P22891	PROZ_HUMAN	PROZ	Vitamin K-dependent protein Z	3.25	1	1	1	44.53	400	44.7147	5.97314	1.09779	0.134608	1
P01599	KV117_HUMAN	IGKV1-17	Immunoglobulin kappa variable 1-17	23.93	3	3	3	126.54	117	12.7704	8.67529	1.0969	0.133431	3	74.6412
O00203	AP3B1_HUMAN	AP3B1	AP-3 complex subunit beta-1	1.1	1	1	1	35.97	1094	121.245	6.03662	1.09307	0.128382	1
Q15388	TOM20_HUMAN	TOMM20	Mitochondrial import receptor subunit TOM20 homolog	13.79	1	1	1	53.97	145	16.2877	8.60205	1.08531	0.118102	1
P02792	FRIL_HUMAN	FTL	Ferritin light chain	41.71	7	7	22	585.507	175	20.0071	5.78271	1.08109	0.112491	14	64.1173
P01011	AACT_HUMAN	SERPINA3	Alpha-1-antichymotrypsin	43.26	15	15	48	1700.53	423	47.6205	5.51611	1.08053	0.111746	30	42.2032
P21730	C5AR1_HUMAN	C5AR1	C5a anaphylatoxin chemotactic receptor 1	3.14	1	1	1	36.51	350	39.31	9.01221	1.08029	0.111422	1
Q8NBJ4	GOLM1_HUMAN	GOLM1	Golgi membrane protein 1	17.46	5	5	5	129.443	401	45.3058	4.97021	1.07944	0.110287	5	69.8338
O00560	SDCB1_HUMAN	SDCBP	Syntenin-1	18.12	3	3	3	92.2556	298	32.4239	7.53271	1.07121	0.0992349	1		v
Q3LXA3	TKFC_HUMAN	TKFC	Triokinase/FMN cyclase	3.65	1	1	1	36.46	575	58.91	7.48877	1.068	0.0949148	1
P11021	BIP_HUMAN	HSPA5	Endoplasmic reticulum chaperone BiP	19.11	7	10	17	508.32	654	72.2884	5.16064	1.0673	0.0939623	7	68.7985	v	v
P06276	CHLE_HUMAN	BCHE	Cholinesterase	7.14	5	5	8	243.95	602	68.3743	7.41553	1.06577	0.0918932	6	57.7945
A0A0C4DH68	KV224_HUMAN	IGKV2-24	Immunoglobulin kappa variable 2-24	10.83	1	1	4	214.607	120	13.0706	8.52881	1.06575	0.0918752	3	42.8675
O00468	AGRIN_HUMAN	AGRN	Agrin	0.63	1	1	1	53.25	2068	217.179	6.39209	1.06376	0.089175	1		v	v
Q02878	RL6_HUMAN	RPL6	60S ribosomal protein L6	7.99	2	2	4	99.268	288	32.7076	10.5796	1.0637	0.0890905	1
A0A0B4J1Y9	HV372_HUMAN	IGHV3-72	Immunoglobulin heavy variable 3-72	51.26	4	5	13	363.833	119	13.1945	7.85498	1.05925	0.0830452	7	36.9573
P49221	TGM4_HUMAN	TGM4	Protein-glutamine gamma-glutamyltransferase 4	1.02	1	1	4	72.115	684	77.0961	6.75635	1.05842	0.0819098	2	5.50339
P0DOX6	IGM_HUMAN		Immunoglobulin mu heavy chain	49.48	3	28	1231	41558.2	576	63.4457	7.86963	1.05414	0.0760613	9	21.7686
Q14624	ITIH4_HUMAN	ITIH4	Inter-alpha-trypsin inhibitor heavy chain H4	38.82	27	27	82	2593.54	930	103.293	6.97607	1.05224	0.0734675	53	41.5009
Q658P3	STEA3_HUMAN	STEAP3	Metalloreductase STEAP3	7.79	3	3	5	156.011	488	54.5658	8.60205	1.04809	0.0677558	3	25.0104
P00739	HPTR_HUMAN	HPR	Haptoglobin-related protein	75.86	10	25	274	8649.69	348	39.0047	7.09326	1.04757	0.0670463	45	54.0447
P01024	CO3_HUMAN	C3	Complement C3	73.12	109	109	1089	34369.2	1663	187.03	6.40479	1.04547	0.0641504	710	61.5464
P07360	CO8G_HUMAN	C8G	Complement component C8 gamma chain	40.1	6	6	8	242.876	202	22.2635	8.30908	1.039	0.0551942	6	23.1639
P05362	ICAM1_HUMAN	ICAM1	Intercellular adhesion molecule 1	6.02	2	2	2	106.98	532	57.789	7.98682	1.03865	0.0547032	2	4.27169	v	v
P02763	A1AG1_HUMAN	ORM1	Alpha-1-acid glycoprotein 1	36.32	5	6	37	1125.33	201	23.4968	5.021	1.03637	0.0515442	25	40.1488
O43852	CALU_HUMAN	CALU	Calumenin	7.62	1	1	2	105.37	315	37.0835	4.64014	1.03625	0.0513789	1
A0A0C4DH34	HV428_HUMAN	IGHV4-28	Immunoglobulin heavy variable 4-28	7.69	1	1	12	314.22	117	13.1157	9.29053	1.03384	0.0480119	9	52.7619
O00308	WWP2_HUMAN	WWP2	NEDD4-like E3 ubiquitin-protein ligase WWP2	0.8	1	1	1	28.45	870	98.8501	7.12256	1.0287	0.0408207	1
A0A0A0MRZ8	KVD11_HUMAN	IGKV3D-11	Immunoglobulin kappa variable 3D-11	26.09	2	2	6	126.067	115	12.6173	5.2876	1.02648	0.0377013	4	28.6027
Q5D862	FILA2_HUMAN	FLG2	Filaggrin-2	1.51	3	3	3	97.717	2391	247.928	8.30908	1.02359	0.0336311	3	550.545
Q6PGP7	TTC37_HUMAN	TTC37	Tetratricopeptide repeat protein 37	0.45	1	1	1	22.8	1564	175.375	7.53271	1.01952	0.0278873	1
P21741	MK_HUMAN	MDK	Midkine	6.99	1	1	1	36.33	143	15.575	9.78857	1.01651	0.0236191	1
P14210	HGF_HUMAN	HGF	Hepatocyte growth factor	0.96	1	1	1	36.15	728	83.0792	7.88428	1.01636	0.0234183	1
Q8TDD5	MCLN3_HUMAN	MCOLN3	Mucolipin-3	1.27	1	1	2	47.8371	553	64.2053	6.17627	1.01579	0.0226059	1
Q96AE4	FUBP1_HUMAN	FUBP1	Far upstream element-binding protein 1	1.09	1	1	4	67.55	644	67.5185	7.60596	1.0154	0.0220426	2	42.2226
P22061	PIMT_HUMAN	PCMT1	Protein-L-isoaspartate(D-aspartate) O-methyltransferase	8.37	1	1	1	38.11	227	24.6206	7.21045	1.01416	0.0202805	1
P0C0L5	CO4B_HUMAN	C4B	Complement C4-B	56.42	5	78	403	12044.2	1744	192.631	7.26904	1.00765	0.0109882	14	14.8847
P04211	LV743_HUMAN	IGLV7-43	Immunoglobulin lambda variable 7-43	15.38	1	2	16	517.594	117	12.4431	7.03467	1.00622	0.00894403	2	0.980205
Q96ER9	CCD51_HUMAN	CCDC51	Coiled-coil domain-containing protein 51	1.7	1	1	1	38.67	411	45.7828	8.19189	1.00464	0.00667851	1
P01701	LV151_HUMAN	IGLV1-51	Immunoglobulin lambda variable 1-51	6.84	1	1	2	47.363	117	12.241	7.03467	1.00358	0.00515904	2	12.0943
Q9UGN5	PARP2_HUMAN	PARP2	Poly [ADP-ribose] polymerase 2	1.89	1	1	1	30.95	583	66.1636	8.88037	0.999223	-0.00112121	1
P02750	A2GL_HUMAN	LRG1	Leucine-rich alpha-2-glycoprotein	34.01	8	8	14	406.976	347	38.1541	6.94678	0.999132	-0.00125327	7	34.3321
P07355	ANXA2_HUMAN	ANXA2	Annexin A2	30.09	8	8	17	484.102	339	38.5798	7.75244	0.996054	-0.00570483	10	41.6416	v	v
P24821	TENA_HUMAN	TNC	Tenascin	3.95	7	7	10	247.741	2201	240.7	4.89404	0.993518	-0.00938223	7	24.0961	v	v
A0A0B4J1X8	HV343_HUMAN	IGHV3-43	Immunoglobulin heavy variable 3-43	18.64	1	2	15	440.453	118	13.0684	5.41455	0.988549	-0.016616	5	19.863
O15400	STX7_HUMAN	STX7	Syntaxin-7	8.05	2	2	2	73.7839	261	29.7973	5.5542	0.98596	-0.0203985	2	40.5922
Q8NBS9	TXND5_HUMAN	TXNDC5	Thioredoxin domain-containing protein 5	9.95	2	2	2	75.4401	432	47.5987	5.97314	0.978772	-0.0309559	2	63.8761
P27816	MAP4_HUMAN	MAP4	Microtubule-associated protein 4	1.3	1	1	1	28.56	1152	120.93	5.42725	0.978414	-0.0314825	1
O43813	LANC1_HUMAN	LANCL1	Glutathione S-transferase LANCL1	5.51	1	1	1	45.23	399	45.2536	7.75244	0.975615	-0.0356158	1		v
B9A064	IGLL5_HUMAN	IGLL5	Immunoglobulin lambda-like polypeptide 5	46.26	3	8	252	8218.47	214	23.0486	8.83643	0.971316	-0.0419869	31	47.0797
P62906	RL10A_HUMAN	RPL10A	60S ribosomal protein L10a	13.82	2	2	3	109.69	217	24.8155	9.93506	0.970123	-0.0437609	3	14.4761
Q92954	PRG4_HUMAN	PRG4	Proteoglycan 4	2.49	3	3	4	129.148	1404	150.968	9.51025	0.963267	-0.053992	4	44.9699
P0DOX7	IGK_HUMAN		Immunoglobulin kappa light chain	64.95	4	13	357	13785.3	214	23.3644	7.1665	0.960576	-0.0580276	17	16.6432
P12259	FA5_HUMAN	F5	Coagulation factor V	12.68	24	24	39	1232.13	2224	251.546	6.04932	0.960498	-0.0581459	28	35.5808
P01871	IGHM_HUMAN	IGHM	Immunoglobulin heavy constant mu	76.16	12	37	1626	53797.2	453	49.4086	6.771	0.956481	-0.0641921	237	58.2879
P51692	STA5B_HUMAN	STAT5B	Signal transducer and activator of transcription 5B	1.14	1	1	1	48.58	787	89.8096	6.04932	0.9551	-0.0662765	1
P01814	HV270_HUMAN	IGHV2-70	Immunoglobulin heavy variable 2-70	25.21	2	3	5	152.872	119	13.2517	6.52197	0.952353	-0.0704318	1
P20061	TCO1_HUMAN	TCN1	Transcobalamin-1	1.85	1	1	2	60.8453	433	48.176	5.03369	0.934778	-0.0973047	2	55.2137
P0C0L4	CO4A_HUMAN	C4A	Complement C4-A	55.33	3	76	386	11510.7	1744	192.664	7.07861	0.932953	-0.100124	5	19.9383
Q96HU8	DIRA2_HUMAN	DIRAS2	GTP-binding protein Di-Ras2	5.53	1	1	2	69.9365	199	22.4706	8.76318	0.930052	-0.104617	1
P62917	RL8_HUMAN	RPL8	60S ribosomal protein L8	4.28	1	1	2	88.9001	257	28.0073	11.0337	0.928263	-0.107394	1
P01763	HV348_HUMAN	IGHV3-48	Immunoglobulin heavy variable 3-48	42.74	1	5	15	321.06	117	12.8043	5.36377	0.926881	-0.109544	1
P11836	CD20_HUMAN	MS4A1	B-lymphocyte antigen CD20	3.7	1	1	1	44.99	297	33.0557	5.04639	0.92601	-0.110901	1
P01903	DRA_HUMAN	HLA-DRA	HLA class II histocompatibility antigen, DR alpha chain	4.72	1	1	2	66.8001	254	28.5887	4.99561	0.92338	-0.115003	2	27.9596
P35232	PHB_HUMAN	PHB	Prohibitin	7.35	1	1	2	93.8956	272	29.7859	5.75732	0.919648	-0.120846	1
P0DOX5	IGG1_HUMAN		Immunoglobulin gamma-1 heavy chain	49.67	9	19	544	15877.4	449	49.2977	8.71924	0.917426	-0.124337	312	55.3483
P01834	IGKC_HUMAN	IGKC	Immunoglobulin kappa constant	90.65	2	10	281	10976.2	107	11.7578	6.52197	0.911684	-0.133394	8	28.6545
P0DOX3	IGD_HUMAN		Immunoglobulin delta heavy chain	19.14	6	6	8	231.828	512	56.1891	8.01611	0.90623	-0.14205	7	33.7064
P01705	LV223_HUMAN	IGLV2-23	Immunoglobulin lambda variable 2-23	7.08	1	1	2	74.1701	113	11.8857	5.90967	0.904257	-0.145196	2	33.04
P02749	APOH_HUMAN	APOH	Beta-2-glycoprotein 1	33.33	11	11	24	641.908	345	38.2727	7.97217	0.901251	-0.149999	20	82.6979
P02746	C1QB_HUMAN	C1QB	Complement C1q subcomponent subunit B	22.92	4	4	19	545.56	253	26.7045	8.63135	0.900628	-0.150997	17	42.4125
P16403	H12_HUMAN	HIST1H1C	Histone H1.2	19.72	3	4	9	286.519	213	21.3517	10.9312	0.895996	-0.158435	4	29.5317
P49756	RBM25_HUMAN	RBM25	RNA-binding protein 25	0.83	1	1	1	39.58	843	100.124	6.31592	0.890166	-0.167853	1
P15814	IGLL1_HUMAN	IGLL1	Immunoglobulin lambda-like polypeptide 1	15.96	2	2	2	115.46	213	22.9486	10.0669	0.886132	-0.174406	2	2.45501
P31944	CASPE_HUMAN	CASP14	Caspase-14	9.5	2	2	2	56.1812	242	27.662	5.57959	0.879255	-0.185647	2	260.596
Q15836	VAMP3_HUMAN	VAMP3	Vesicle-associated membrane protein 3	17	1	1	2	82.3301	100	11.302	8.79248	0.877376	-0.188733	1		v
Q9UN37	VPS4A_HUMAN	VPS4A	Vacuolar protein sorting-associated protein 4A	1.6	1	1	1	50.64	437	48.867	7.79639	0.868885	-0.202762	1
P11597	CETP_HUMAN	CETP	Cholesteryl ester transfer protein	10.14	4	4	4	113.218	493	54.7212	6.0874	0.868415	-0.203544	4	2.5526
Q15582	BGH3_HUMAN	TGFBI	Transforming growth factor-beta-induced protein ig-h3	7.17	4	4	6	170.242	683	74.634	7.7085	0.867744	-0.204658	4	20.1887
P01721	LV657_HUMAN	IGLV6-57	Immunoglobulin lambda variable 6-57	17.09	1	1	3	138.634	117	12.5578	4.77979	0.865882	-0.207758	3	9.72503
P25705	ATPA_HUMAN	ATP5F1A	ATP synthase subunit alpha, mitochondrial	1.27	1	1	1	31.36	553	59.7136	9.12939	0.864229	-0.210514	1
P01876	IGHA1_HUMAN	IGHA1	Immunoglobulin heavy constant alpha 1	59.77	9	16	268	7933.02	353	37.6306	6.50732	0.8637	-0.211397	121	37.4593
P05156	CFAI_HUMAN	CFI	Complement factor I	29.67	14	14	28	931.988	583	65.7066	7.50342	0.862294	-0.213749	22	57.5462
P22352	GPX3_HUMAN	GPX3	Glutathione peroxidase 3	14.16	2	2	3	79.7936	226	25.5369	8.1333	0.862282	-0.213768	3	2.5282
P08519	APOA_HUMAN	LPA	Apolipoprotein(a)	17.81	10	10	17	505.451	4548	500.995	5.88428	0.858256	-0.22052	14	18.4063
P54108	CRIS3_HUMAN	CRISP3	Cysteine-rich secretory protein 3	3.67	1	1	2	77.8307	245	27.612	7.79639	0.855035	-0.225944	1
P01706	LV211_HUMAN	IGLV2-11	Immunoglobulin lambda variable 2-11	6.72	1	1	6	169.836	119	12.636	7.23975	0.854062	-0.227587	3	54.7501
O75223	GGCT_HUMAN	GGCT	Gamma-glutamylcyclotransferase	6.91	1	1	1	83.71	188	20.9943	5.13525	0.836883	-0.256902	1
Q9UK55	ZPI_HUMAN	SERPINA10	Protein Z-dependent protease inhibitor	6.53	2	2	2	98.4901	444	50.6742	8.26514	0.83674	-0.257149	2	31.8767
Q6P2Q9	PRP8_HUMAN	PRPF8	Pre-mRNA-processing-splicing factor 8	2.1	2	2	4	135.77	2335	273.427	8.83643	0.834251	-0.261447	1
P13645	K1C10_HUMAN	KRT10	Keratin, type I cytoskeletal 10	57.71	28	32	93	2904.25	584	58.7917	5.21143	0.833097	-0.263443	51	49.9885
P06681	CO2_HUMAN	C2	Complement C2	19.41	13	13	18	555.189	752	83.2143	7.41553	0.830982	-0.267112	12	60.7611
Q99784	NOE1_HUMAN	OLFM1	Noelin	2.27	1	1	1	54.14	485	55.3075	6.94678	0.82527	-0.277061	1
P04003	C4BPA_HUMAN	C4BPA	C4b-binding protein alpha chain	46.9	22	22	123	3730.15	597	66.9894	7.29834	0.82446	-0.278478	98	70.6939
P08571	CD14_HUMAN	CD14	Monocyte differentiation antigen CD14	10.13	3	3	4	99.1089	375	40.0507	6.22705	0.818009	-0.289812	2	9.10912
Q9BRK5	CAB45_HUMAN	SDF4	45 kDa calcium-binding protein	1.93	1	1	1	33.57	362	41.7805	4.85596	0.817657	-0.290432	1
Q9H7N4	SFR19_HUMAN	SCAF1	Splicing factor, arginine/serine-rich 19	1.14	1	1	1	38.66	1312	139.186	9.24658	0.81445	-0.296102	1
P01591	IGJ_HUMAN	JCHAIN	Immunoglobulin J chain	80.5	10	10	87	2241.21	159	18.087	5.23682	0.812853	-0.298934	50	58.4799
P15169	CBPN_HUMAN	CPN1	Carboxypeptidase N catalytic chain	22.05	7	7	12	426.201	458	52.2533	7.34229	0.809974	-0.304052	10	41.4465
A0A0C4DH25	KVD20_HUMAN	IGKV3D-20	Immunoglobulin kappa variable 3D-20	27.59	1	4	37	1735.76	116	12.5072	4.58936	0.806332	-0.310555	2	36.4314
P07358	CO8B_HUMAN	C8B	Complement component C8 beta chain	24.53	11	11	19	578.509	591	67.0035	8.1333	0.805658	-0.311761	10	42.8101
P02679	FIBG_HUMAN	FGG	Fibrinogen gamma chain	81.9	36	36	233	6766.69	453	51.4789	5.61768	0.805248	-0.312494	165	69.2797
O14817	TSN4_HUMAN	TSPAN4	Tetraspanin-4	4.2	1	1	1	37.23	238	26.1002	6.46826	0.80232	-0.317751	1
A0A075B6K0	LV316_HUMAN	IGLV3-16	Immunoglobulin lambda variable 3-16	18.26	1	2	5	133.687	115	12.4581	4.65283	0.801275	-0.31963	3	48.5914
P04004	VTNC_HUMAN	VTN	Vitronectin	18.62	6	6	16	438.319	478	54.2712	5.79541	0.799229	-0.323319	13	63.0314
P19827	ITIH1_HUMAN	ITIH1	Inter-alpha-trypsin inhibitor heavy chain H1	27.33	19	19	63	2338.08	911	101.326	6.78564	0.79891	-0.323895	43	77.1822
P61421	VA0D1_HUMAN	ATP6V0D1	V-type proton ATPase subunit d 1	2.85	1	1	1	47.32	351	40.3032	4.99561	0.798168	-0.325235	1
P33908	MA1A1_HUMAN	MAN1A1	Mannosyl-oligosaccharide 1,2-alpha-mannosidase IA	2.14	1	1	1	48.98	653	72.9223	6.46826	0.798158	-0.325254	1
P22792	CPN2_HUMAN	CPN2	Carboxypeptidase N subunit 2	26.06	10	10	18	594.976	545	60.5181	5.98584	0.793946	-0.332888	10	88.1898
P06396	GELS_HUMAN	GSN	Gelsolin	31.59	18	18	34	1094.88	782	85.6442	6.27783	0.793194	-0.334254	25	52.677
P80108	PHLD_HUMAN	GPLD1	Phosphatidylinositol-glycan-specific phospholipase D	7.74	6	6	9	267.13	840	92.278	6.3667	0.789474	-0.341037	7	9.79077
P02790	HEMO_HUMAN	HPX	Hemopexin	51.52	17	17	77	2566.24	462	51.6433	7.02002	0.786287	-0.346872	55	83.7983
P00736	C1R_HUMAN	C1R	Complement C1r subcomponent	46.1	24	25	73	2273.93	705	80.0668	6.21436	0.778892	-0.360504	44	37.0376
P01700	LV147_HUMAN	IGLV1-47	Immunoglobulin lambda variable 1-47	24.79	2	2	10	342.92	117	12.2759	5.90967	0.778803	-0.36067	8	27.759
P01859	IGHG2_HUMAN	IGHG2	Immunoglobulin heavy constant gamma 2	64.72	7	15	231	6377.71	326	35.8778	7.59131	0.776808	-0.364369	95	47.5886
P42338	PK3CB_HUMAN	PIK3CB	Phosphatidylinositol 4,5-bisphosphate 3-kinase catalytic subunit beta isoform	0.65	1	1	1	36.76	1070	122.683	7.09326	0.776434	-0.365065	1
Q9ULI3	HEG1_HUMAN	HEG1	Protein HEG homolog 1	1.45	2	2	3	89.397	1381	147.369	6.17627	0.775396	-0.366995	2	37.4284
P81605	DCD_HUMAN	DCD	Dermcidin	42.73	5	5	11	354.861	110	11.2768	6.53662	0.774848	-0.368014	6	114.693
P30825	CTR1_HUMAN	SLC7A1	High affinity cationic amino acid transporter 1	1.75	1	1	1	41.09	629	67.5941	5.42725	0.773583	-0.370373	1		v	v
P01042	KNG1_HUMAN	KNG1	Kininogen-1	35.87	23	23	54	1682.21	644	71.9122	6.81494	0.769954	-0.377156	35	46.1036
O43866	CD5L_HUMAN	CD5L	CD5 antigen-like	61.38	20	20	225	6267.53	347	38.0629	5.46533	0.765951	-0.384677	172	51.6001
P00746	CFAD_HUMAN	CFD	Complement factor D	20.95	3	3	4	129.3	253	27.0159	7.7085	0.761557	-0.392975	2	44.5104
P01714	LV319_HUMAN	IGLV3-19	Immunoglobulin lambda variable 3-19	8.04	1	1	1	37.43	112	12.0349	4.95752	0.760432	-0.395109	1
P03952	KLKB1_HUMAN	KLKB1	Plasma kallikrein	31.35	17	17	25	731.947	638	71.3228	8.22119	0.756973	-0.401686	21	48.6408
Q9UQB8	BAIP2_HUMAN	BAIAP2	Brain-specific angiogenesis inhibitor 1-associated protein 2	2.54	1	1	1	42.61	552	60.8296	8.89502	0.755543	-0.404413	1		v
Q13103	SPP24_HUMAN	SPP2	Secreted phosphoprotein 24	9.95	2	2	6	250.207	211	24.3218	8.32373	0.755043	-0.40537	4	28.8013
P01019	ANGT_HUMAN	AGT	Angiotensinogen	29.9	10	10	33	1334.39	485	53.1205	6.31592	0.754273	-0.406841	17	49.2899
P00738	HPT_HUMAN	HP	Haptoglobin	66.5	15	30	378	11713.5	406	45.1766	6.58057	0.753247	-0.408806	135	83.7093
P09871	C1S_HUMAN	C1S	Complement C1s subcomponent	24.56	13	13	23	790.43	688	76.6348	4.95752	0.752826	-0.409611	14	36.559
P05546	HEP2_HUMAN	SERPIND1	Heparin cofactor 2	19.24	9	9	14	358.31	499	57.0342	6.90283	0.752554	-0.410132	10	49.7924
A0A075B6I9	LV746_HUMAN	IGLV7-46	Immunoglobulin lambda variable 7-46	15.38	1	2	9	214.585	117	12.4601	7.1958	0.751586	-0.41199	2	80.5399
Q03591	FHR1_HUMAN	CFHR1	Complement factor H-related protein 1	26.36	1	7	11	295.989	330	37.626	7.38623	0.742902	-0.428756	2	60.4362
Q6UWP8	SBSN_HUMAN	SBSN	Suprabasin	11.53	3	3	3	92.6136	590	60.5046	7.00537	0.741361	-0.431753	3	11.1319
P00751	CFAB_HUMAN	CFB	Complement factor B	34.55	23	23	65	1633.16	764	85.4785	7.06396	0.740538	-0.433355	51	77.1115
Q9NUV7	SPTC3_HUMAN	SPTLC3	Serine palmitoyltransferase 3	1.27	1	1	3	52.9577	552	62.0098	8.77783	0.73894	-0.436471	3	5.20839
Q01469	FABP5_HUMAN	FABP5	Fatty acid-binding protein 5	22.22	2	2	3	96.5731	135	15.1546	7.00537	0.738659	-0.43702	1
P23142	FBLN1_HUMAN	FBLN1	Fibulin-1	25.89	11	11	21	709.79	703	77.1624	5.22412	0.734559	-0.445049	16	49.3922
Q9NZT1	CALL5_HUMAN	CALML5	Calmodulin-like protein 5	8.9	1	1	2	82.6436	146	15.8828	4.43701	0.728686	-0.45663	1
Q14520	HABP2_HUMAN	HABP2	Hyaluronan-binding protein 2	2.14	1	1	2	63.3532	560	62.6304	6.53662	0.724513	-0.464916	1
Q8IYM2	SLN12_HUMAN	SLFN12	Schlafen family member 12	1.21	1	1	1	21.99	578	66.9292	8.5874	0.721962	-0.470006	1
P05155	IC1_HUMAN	SERPING1	Plasma protease C1 inhibitor	16.4	9	9	21	799.021	500	55.1194	6.55127	0.72142	-0.471088	16	24.3523
Q9NQ79	CRAC1_HUMAN	CRTAC1	Cartilage acidic protein 1	6.51	2	2	4	146.204	661	71.3758	5.12256	0.720706	-0.472517	3	31.6684
P02671	FIBA_HUMAN	FGA	Fibrinogen alpha chain	41.57	32	32	456	13867.4	866	94.9144	6.01123	0.718667	-0.476604	323	52.1466
P17936	IBP3_HUMAN	IGFBP3	Insulin-like growth factor-binding protein 3	14.78	3	3	4	106.678	291	31.6537	8.68994	0.717873	-0.478199	2	43.2858
P07225	PROS_HUMAN	PROS1	Vitamin K-dependent protein S	24.26	13	13	34	967.887	676	75.0739	5.66846	0.713075	-0.487873	26	41.6354
A0M8Q6	IGLC7_HUMAN	IGLC7	Immunoglobulin lambda constant 7	62.26	2	6	84	2845.12	106	11.2466	8.29443	0.710443	-0.493209	5	88.9882
Q6YHK3	CD109_HUMAN	CD109	CD109 antigen	2.08	2	2	2	63.0001	1445	161.587	5.84619	0.708651	-0.496853	2	128.661	v	v
P00742	FA10_HUMAN	F10	Coagulation factor X	12.91	4	4	8	306.312	488	54.6965	5.93506	0.707714	-0.498761	5	9.45461	v	v
Q9NZP8	C1RL_HUMAN	C1RL	Complement C1r subcomponent-like protein	7.19	2	3	16	478.307	487	53.4643	7.1958	0.702105	-0.51024	8	47.3496
Q8IUC4	RHPN2_HUMAN	RHPN2	Rhophilin-2	1.75	1	1	1	47.22	686	76.9444	6.80029	0.700869	-0.512784	1
A0A0C4DH24	KV621_HUMAN	IGKV6-21	Immunoglobulin kappa variable 6-21	28.95	1	2	3	101.714	114	12.4222	7.28369	0.699308	-0.515999	2	20.4025
P09172	DOPO_HUMAN	DBH	Dopamine beta-hydroxylase	5.19	2	2	2	110.62	617	69.0207	6.41748	0.696563	-0.521675	2	16.322
P05160	F13B_HUMAN	F13B	Coagulation factor XIII B chain	17.25	8	8	14	531.309	661	75.4612	6.39209	0.695425	-0.524032	10	22.2641
P01860	IGHG3_HUMAN	IGHG3	Immunoglobulin heavy constant gamma 3	54.11	6	16	250	7587.58	377	41.2604	7.89893	0.686996	-0.541626	62	27.0215
P35858	ALS_HUMAN	IGFALS	Insulin-like growth factor-binding protein complex acid labile subunit	21.32	9	9	16	513.304	605	65.9938	6.78564	0.683968	-0.548	13	31.631
P02675	FIBB_HUMAN	FGB	Fibrinogen beta chain	70.06	32	32	318	9404.27	491	55.8923	8.26514	0.683791	-0.548373	253	48.7391
P01593	KVD33_HUMAN	IGKV1D-33	Immunoglobulin kappa variable 1D-33	13.68	1	1	4	176.488	117	12.8403	4.77979	0.68171	-0.55277	3	20.5687
P35555	FBN1_HUMAN	FBN1	Fibrillin-1	0.98	2	2	3	84.5502	2871	312.022	4.93213	0.677238	-0.562265	3	19.6022
Q96KN2	CNDP1_HUMAN	CNDP1	Beta-Ala-His dipeptidase	18.74	7	7	9	313.45	507	56.6701	5.30029	0.677035	-0.562697	8	47.3235
P10909	CLUS_HUMAN	CLU	Clusterin	32.96	14	14	49	1492.01	449	52.461	6.26514	0.676551	-0.563729	37	38.4643
P31151	S10A7_HUMAN	S100A7	Protein S100-A7	53.47	5	5	12	371.028	101	11.4636	6.771	0.674809	-0.567449	7	114.673	v	v
Q15758	AAAT_HUMAN	SLC1A5	Neutral amino acid transporter B(0)	12.01	5	5	6	217.037	541	56.5623	5.47803	0.673815	-0.569575	5	35.9923	v	v
P07602	SAP_HUMAN	PSAP	Prosaposin	1.72	1	1	1	44.83	524	58.0739	5.17334	0.673115	-0.571076	1		v
P12830	CADH1_HUMAN	CDH1	Cadherin-1	1.13	1	1	2	74.8995	882	97.3959	4.729	0.670785	-0.576078	1		v	v
P35251	RFC1_HUMAN	RFC1	Replication factor C subunit 1	0.61	1	1	1	32.14	1148	128.175	9.36377	0.668398	-0.581222	1
P00450	CERU_HUMAN	CP	Ceruloplasmin	44.98	36	36	155	4950.75	1065	122.128	5.71924	0.66691	-0.584436	96	64.4547
P03951	FA11_HUMAN	F11	Coagulation factor XI	12.8	7	7	12	350.822	625	70.0636	8.104	0.666515	-0.585291	9	75.3994
P35542	SAA4_HUMAN	SAA4	Serum amyloid A-4 protein	21.54	3	3	6	171.183	130	14.7373	9.0708	0.662291	-0.594462	3	45.5718
Q9BXR6	FHR5_HUMAN	CFHR5	Complement factor H-related protein 5	11.78	4	5	7	282.374	569	64.3771	7.06396	0.658968	-0.601719	4	34.6679
P02760	AMBP_HUMAN	AMBP	Protein AMBP	34.66	11	11	37	1186.77	352	38.974	6.25244	0.658745	-0.602208	25	56.102
P01034	CYTC_HUMAN	CST3	Cystatin-C	7.53	1	1	2	72.148	146	15.7891	8.74854	0.656805	-0.606463	1
P0DOY2	IGLC2_HUMAN	IGLC2	Immunoglobulin lambda constant 2	85.85	4	9	279	9110.87	106	11.2865	7.23975	0.654335	-0.611899	33	40.5435
P01009	A1AT_HUMAN	SERPINA1	Alpha-1-antitrypsin	65.55	28	28	322	9906.65	418	46.707	5.59229	0.654196	-0.612205	264	67.6393
P29622	KAIN_HUMAN	SERPINA4	Kallistatin	21.31	8	8	14	418.262	427	48.5112	7.75244	0.653925	-0.612802	12	75.4806
P35908	K22E_HUMAN	KRT2	Keratin, type II cytoskeletal 2 epidermal	64.01	24	36	81	2723.11	639	65.3932	8.00146	0.653516	-0.613706	31	58.0991
P49747	COMP_HUMAN	COMP	Cartilage oligomeric matrix protein	15.19	6	6	9	315.995	757	82.8076	4.60205	0.651905	-0.617266	6	31.5316
P19652	A1AG2_HUMAN	ORM2	Alpha-1-acid glycoprotein 2	35.32	5	6	20	624.306	201	23.5876	5.10986	0.643767	-0.63539	13	42.9345
P19823	ITIH2_HUMAN	ITIH2	Inter-alpha-trypsin inhibitor heavy chain H2	29.7	22	22	50	1550.86	946	106.397	6.85889	0.642178	-0.638954	36	62.1538
P02649	APOE_HUMAN	APOE	Apolipoprotein E	62.46	18	18	55	1647.55	317	36.1318	5.73193	0.628567	-0.669862	38	40.539
Q86YZ3	HORN_HUMAN	HRNR	Hornerin	4.28	2	2	3	112.527	2850	282.228	10.0376	0.62451	-0.679204	2	18.2177
O14791	APOL1_HUMAN	APOL1	Apolipoprotein L1	42.46	17	17	72	1961.79	398	43.9469	5.80811	0.624061	-0.680241	37	51.2809
Q9NP78	ABCB9_HUMAN	ABCB9	ATP-binding cassette sub-family B member 9	0.91	1	1	4	93.3655	766	84.4211	7.92822	0.623276	-0.682057	3	3.71958
P04275	VWF_HUMAN	VWF	von Willebrand factor	29.72	66	66	189	5608.56	2813	309.058	5.47803	0.62206	-0.684873	135	71.4502
Q04756	HGFA_HUMAN	HGFAC	Hepatocyte growth factor activator	8.55	5	5	8	235.762	655	70.6361	7.23975	0.619252	-0.691402	6	25.7804
P36955	PEDF_HUMAN	SERPINF1	Pigment epithelium-derived factor	16.27	6	6	9	296.692	418	46.2833	6.37939	0.618555	-0.693027	8	49.2802
Q96IY4	CBPB2_HUMAN	CPB2	Carboxypeptidase B2	8.04	4	4	4	131.463	423	48.3934	7.7085	0.616802	-0.697121	2	6.54039
P55058	PLTP_HUMAN	PLTP	Phospholipid transfer protein	6.69	3	3	4	160.79	493	54.7045	7.00537	0.61656	-0.697687	3	0.199508
P04114	APOB_HUMAN	APOB	Apolipoprotein B-100	40.39	154	154	317	9220.89	4563	515.283	7.04932	0.615005	-0.701331	218	62.0605
Q5C9Z4	NOM1_HUMAN	NOM1	Nucleolar MIF4G domain-containing protein 1	0.81	1	1	1	30.95	860	96.1976	8.104	0.607288	-0.719547	1
P00747	PLMN_HUMAN	PLG	Plasminogen	48.15	30	30	71	2080.65	810	90.5102	7.23975	0.606996	-0.72024	60	64.5599
P82930	RT34_HUMAN	MRPS34	28S ribosomal protein S34, mitochondrial	3.21	1	1	3	59.662	218	25.6345	9.979	0.606964	-0.720318	3	24.4414
P04921	GLPC_HUMAN	GYPC	Glycophorin-C	20.31	1	1	7	347.3	128	13.8017	4.84326	0.598748	-0.73998	1
A0A075B6S6	KVD30_HUMAN	IGKV2D-30	Immunoglobulin kappa variable 2D-30	41.67	1	3	14	626.872	120	13.2065	7.98682	0.597625	-0.742687	1
P10643	CO7_HUMAN	C7	Complement component C7	27.05	18	18	32	1014.5	843	93.4573	6.48096	0.589673	-0.762013	25	50.4098
P04196	HRG_HUMAN	HRG	Histidine-rich glycoprotein	30.86	15	15	38	1040.68	525	59.5409	7.50342	0.586837	-0.768969	31	42.1572
Q08188	TGM3_HUMAN	TGM3	Protein-glutamine gamma-glutamyltransferase E	1.3	1	1	2	84.2595	693	76.5836	5.85889	0.580614	-0.78435	1
P08185	CBG_HUMAN	SERPINA6	Corticosteroid-binding globulin	7.65	3	3	5	151.66	405	45.1119	6.03662	0.57966	-0.786722	4	23.7294
A0A075B6I0	LV861_HUMAN	IGLV8-61	Immunoglobulin lambda variable 8-61	7.38	1	1	5	156.406	122	12.8061	4.55127	0.578598	-0.789366	3	65.272
Q96FQ6	S10AG_HUMAN	S100A16	Protein S100-A16	10.68	1	1	1	32	103	11.794	6.78564	0.572582	-0.804445	1
P22105	TENX_HUMAN	TNXB	Tenascin-X	0.52	1	1	1	49.36	4244	458.1	5.17334	0.569919	-0.811172	1
P01766	HV313_HUMAN	IGHV3-13	Immunoglobulin heavy variable 3-13	18.97	1	2	9	197.203	116	12.4982	7.07861	0.569677	-0.811783	1
Q9BRP8	PYM1_HUMAN	PYM1	Partner of Y14 and mago	8.82	1	1	1	38.61	204	22.642	9.45166	0.568695	-0.814273	1
Q13790	APOF_HUMAN	APOF	Apolipoprotein F	7.67	2	2	2	77.2201	326	35.377	5.64307	0.567278	-0.817872	2	117.77
A0A075B6J9	LV218_HUMAN	IGLV2-18	Immunoglobulin lambda variable 2-18	24.58	2	2	4	169.792	118	12.404	4.81787	0.558852	-0.839463	2	50.5028
O75882	ATRN_HUMAN	ATRN	Attractin	11.62	13	13	21	669.626	1429	158.432	7.31299	0.556304	-0.846054	14	31.6981	v	v
P49913	CAMP_HUMAN	CAMP	Cathelicidin antimicrobial peptide	12.35	2	2	2	89.2373	170	19.2892	9.40771	0.550259	-0.861817	1
Q8IWA5	CTL2_HUMAN	SLC44A2	Choline transporter-like protein 2	7.22	3	3	3	124.917	706	80.0705	8.57275	0.54829	-0.86699	3	59.841
P25311	ZA2G_HUMAN	AZGP1	Zinc-alpha-2-glycoprotein	45.97	12	12	24	640.489	298	34.2371	6.04932	0.543853	-0.878711	22	58.3628
P35443	TSP4_HUMAN	THBS4	Thrombospondin-4	3.02	2	2	2	55.0342	961	105.802	4.67822	0.543018	-0.880929	2	54.6576
P22735	TGM1_HUMAN	TGM1	Protein-glutamine gamma-glutamyltransferase K	1.59	1	1	1	63.45	817	89.7303	6.03662	0.539482	-0.890352	1
P48668	K2C6C_HUMAN	KRT6C	Keratin, type II cytoskeletal 6C	50.53	2	37	90	2569.99	564	59.9883	8.00146	0.536267	-0.898978	1
P24592	IBP6_HUMAN	IGFBP6	Insulin-like growth factor-binding protein 6	4.17	1	1	1	47.55	240	25.3062	7.81104	0.535841	-0.900124	1
P52848	NDST1_HUMAN	NDST1	Bifunctional heparan sulfate N-deacetylase/N-sulfotransferase 1	0.79	1	1	8	250.632	882	100.804	7.97217	0.533787	-0.905664	4	71.5411
P36980	FHR2_HUMAN	CFHR2	Complement factor H-related protein 2	24.81	2	5	9	235.298	270	30.6306	6.37939	0.532978	-0.907853	3	48.9188
Q99592	ZBT18_HUMAN	ZBTB18	Zinc finger and BTB domain-containing protein 18	1.34	1	1	1	46.08	522	58.3173	5.69385	0.525412	-0.92848	1
Q14CZ8	HECAM_HUMAN	HEPACAM	Hepatocyte cell adhesion molecule	3.85	1	1	1	41.21	416	45.9981	9.11475	0.524483	-0.931033	1
P02774	VTDB_HUMAN	GC	Vitamin D-binding protein	55.49	25	25	83	2224.14	474	52.8829	5.45264	0.523241	-0.934452	61	72.7819	v	v
P04259	K2C6B_HUMAN	KRT6B	Keratin, type II cytoskeletal 6B	47.16	1	33	64	1787.62	564	60.0303	8.00146	0.519293	-0.945379	1
P05090	APOD_HUMAN	APOD	Apolipoprotein D	26.46	5	5	12	405.787	189	21.2618	5.14795	0.51875	-0.946889	11	48.3041
P55056	APOC4_HUMAN	APOC4	Apolipoprotein C-IV	14.96	2	2	5	165.187	127	14.5435	8.92432	0.512507	-0.964355	4	36.1784
P13671	CO6_HUMAN	C6	Complement component C6	13.28	10	10	18	640.302	934	104.718	6.75635	0.51134	-0.967644	11	48.2314
Q93050	VPP1_HUMAN	ATP6V0A1	V-type proton ATPase 116 kDa subunit a isoform 1	1.19	1	1	1	64.47	837	96.3501	6.43018	0.509017	-0.974214	1
Q99969	RARR2_HUMAN	RARRES2	Retinoic acid receptor responder protein 2	7.36	1	1	1	47.92	163	18.6058	9.08545	0.5086	-0.975398	1
P08603	CFAH_HUMAN	CFH	Complement factor H	46.06	38	42	112	3094.5	1231	139.005	6.60986	0.504529	-0.986991	82	48.6114
P02765	FETUA_HUMAN	AHSG	Alpha-2-HS-glycoprotein	40.05	9	9	19	665.424	367	39.3157	5.71924	0.499558	-1.00128	15	56.719
P01861	IGHG4_HUMAN	IGHG4	Immunoglobulin heavy constant gamma 4	55.35	5	12	133	3997.32	327	35.9179	7.35693	0.498689	-1.00379	13	22.5905
O94985	CSTN1_HUMAN	CLSTN1	Calsyntenin-1	0.82	1	1	2	72.8392	981	109.724	4.90674	0.497952	-1.00592	1		v
P04217	A1BG_HUMAN	A1BG	Alpha-1B-glycoprotein	32.32	11	11	31	925.427	495	54.2195	5.85889	0.496549	-1.00999	20	49.2524
P13637	AT1A3_HUMAN	ATP1A3	Sodium/potassium-transporting ATPase subunit alpha-3	1.28	1	1	1	42.15	1013	111.677	5.37646	0.496307	-1.01069	1
P05783	K1C18_HUMAN	KRT18	Keratin, type I cytoskeletal 18	17.91	4	4	4	138.647	430	48.0285	5.45264	0.49015	-1.02871	2	30.5252
P08473	NEP_HUMAN	MME	Neprilysin	7.33	5	5	7	236.292	750	85.4599	5.73193	0.488483	-1.03362	4	26.2388
P20851	C4BPB_HUMAN	C4BPB	C4b-binding protein beta chain	30.95	7	7	24	655.175	252	28.3384	5.13525	0.485771	-1.04165	17	66.3577
P02787	TRFE_HUMAN	TF	Serotransferrin	71.06	48	48	314	9592.19	698	77.0136	7.12256	0.472444	-1.08178	237	62.0594
P08697	A2AP_HUMAN	SERPINF2	Alpha-2-antiplasmin	27.9	10	10	16	405.563	491	54.5311	6.29053	0.469794	-1.0899	12	98.2002
P19013	K2C4_HUMAN	KRT4	Keratin, type II cytoskeletal 4	10.3	2	5	12	291.55	534	57.2498	6.60986	0.467536	-1.09685	2	52.4994
Q9BUH8	BEGIN_HUMAN	BEGAIN	Brain-enriched guanylate kinase-associated protein	1.35	1	1	1	42.76	593	64.7628	5.56689	0.467059	-1.09832	1
P49908	SEPP1_HUMAN	SELENOP	Selenoprotein P	6.3	3	3	4	97.0645	381	43.1563	7.86963	0.453893	-1.13957	3	54.0483
P00740	FA9_HUMAN	F9	Coagulation factor IX	6.72	2	2	2	74.9001	461	51.745	5.46533	0.452744	-1.14323	2	26.285
Q13296	SG2A2_HUMAN	SCGB2A2	Mammaglobin-A	8.6	1	1	1	40.98	93	10.4921	4.29736	0.443837	-1.1719	1
P01008	ANT3_HUMAN	SERPINC1	Antithrombin-III	42.24	17	17	69	2129.19	464	52.5689	6.7124	0.437654	-1.19214	46	48.0049	v	v
P07357	CO8A_HUMAN	C8A	Complement component C8 alpha chain	25.34	11	11	21	650.95	584	65.121	6.46826	0.437631	-1.19221	13	45.9111
O00592	PODXL_HUMAN	PODXL	Podocalyxin	3.58	2	2	2	65.4483	558	58.5991	5.49072	0.432487	-1.20927	2	46.5818	v	v
P02753	RET4_HUMAN	RBP4	Retinol-binding protein 4	37.81	6	6	11	334.574	201	22.9953	6.07471	0.432096	-1.21058	5	20.9508
P02652	APOA2_HUMAN	APOA2	Apolipoprotein A-II	64	7	7	35	832.883	100	11.1679	6.62451	0.430488	-1.21595	25	54.4221
P02647	APOA1_HUMAN	APOA1	Apolipoprotein A-I	66.29	23	23	172	5274.05	267	30.7589	5.75732	0.427272	-1.22677	127	57.6622
P02766	TTHY_HUMAN	TTR	Transthyretin	72.79	10	10	55	1756.36	147	15.877	5.75732	0.418204	-1.25772	35	73.5267
P98160	PGBM_HUMAN	HSPG2	Basement membrane-specific heparan sulfate proteoglycan core protein	1.02	3	3	3	90.2807	4391	468.532	6.50732	0.417718	-1.2594	3	43.2105
Q8WY36	BBX_HUMAN	BBX	HMG box transcription factor BBX	1.06	1	1	1	35.09	941	105.064	8.79248	0.414567	-1.27032	1
P05452	TETN_HUMAN	CLEC3B	Tetranectin	17.33	3	3	8	300.469	202	22.5223	5.66846	0.40893	-1.29007	5	74.9232
P04264	K2C1_HUMAN	KRT1	Keratin, type II cytoskeletal 1	55.75	34	40	209	6356.31	644	65.999	8.11865	0.405656	-1.30167	141	71.1586	v	v
Q8NHQ9	DDX55_HUMAN	DDX55	ATP-dependent RNA helicase DDX55	1.17	1	1	1	31.56	600	68.5031	9.24658	0.404157	-1.30701	1
P02768	ALBU_HUMAN	ALB	Serum albumin	85.71	71	71	2903	86770	609	69.3215	6.27783	0.400377	-1.32057	2083	63.8923
P56373	P2RX3_HUMAN	P2RX3	P2X purinoceptor 3	2.02	1	1	1	38.39	397	44.2604	7.7085	0.398006	-1.32914	1
P02654	APOC1_HUMAN	APOC1	Apolipoprotein C-I	34.94	4	4	18	358.005	83	9.32609	8.47021	0.397753	-1.33006	15	46.8272
P47929	LEG7_HUMAN	LGALS7	Galectin-7	20.59	2	2	3	89.4836	136	15.0658	7.62061	0.396667	-1.334	2	48.637
Q9BSJ8	ESYT1_HUMAN	ESYT1	Extended synaptotagmin-1	0.63	1	1	1	22.52	1104	122.78	5.8335	0.395738	-1.33738	1		v
P43652	AFAM_HUMAN	AFM	Afamin	36.56	18	18	35	1016.15	599	69.024	5.89697	0.395387	-1.33866	24	66.8447
P00734	THRB_HUMAN	F2	Prothrombin	46.62	22	22	55	1780.15	622	69.9921	5.89697	0.391235	-1.35389	38	52.2385
P43251	BTD_HUMAN	BTD	Biotinidase	4.05	2	2	4	116.372	543	61.0933	6.25244	0.390741	-1.35572	3	50.7092
Q8N6R0	EFNMT_HUMAN	EEF1AKNMT	eEF1A lysine and N-terminal methyltransferase	1.14	1	1	1	35.97	699	78.7175	6.72705	0.390711	-1.35583	1
P05787	K2C8_HUMAN	KRT8	Keratin, type II cytoskeletal 8	11.39	2	8	17	399.267	483	53.6711	5.59229	0.390542	-1.35645	2	13.063
P12109	CO6A1_HUMAN	COL6A1	Collagen alpha-1(VI) chain	4.57	3	3	5	150.462	1028	108.462	5.42725	0.38999	-1.35849	3	10.3042
P12111	CO6A3_HUMAN	COL6A3	Collagen alpha-3(VI) chain	0.82	2	2	3	73.4003	3177	343.457	6.68311	0.388622	-1.36356	2	47.9171
Q96PD5	PGRP2_HUMAN	PGLYRP2	N-acetylmuramoyl-L-alanine amidase	14.76	5	5	7	275.282	576	62.1779	7.54736	0.38485	-1.37763	5	14.6979
Q8N1N4	K2C78_HUMAN	KRT78	Keratin, type II cytoskeletal 78	5.58	2	3	5	140.813	520	56.8305	6.02393	0.384332	-1.37958	2	28.2557
P00748	FA12_HUMAN	F12	Coagulation factor XII	5.85	2	2	2	103.52	615	67.7479	7.73779	0.381118	-1.39169	2	41.8934
P35527	K1C9_HUMAN	KRT9	Keratin, type I cytoskeletal 9	61.32	29	30	146	5318.31	623	62.0268	5.23682	0.375896	-1.41159	82	70.0055
Q14CN4	K2C72_HUMAN	KRT72	Keratin, type II cytoskeletal 72	5.48	1	3	7	152.827	511	55.8424	6.88818	0.368621	-1.43979	1
P26927	HGFL_HUMAN	MST1	Hepatocyte growth factor-like protein	1.41	1	1	3	72.269	711	80.2675	7.6792	0.367742	-1.44323	1
Q8WWY8	LIPH_HUMAN	LIPH	Lipase member H	1.55	1	1	1	38.78	451	50.8264	7.41553	0.362082	-1.46561	1		v
P15924	DESP_HUMAN	DSP	Desmoplakin	13.97	33	33	50	1251.9	2871	331.569	6.81494	0.357537	-1.48383	39	66.4197	v	v
P01040	CYTA_HUMAN	CSTA	Cystatin-A	30.61	2	2	3	115.977	98	10.9997	5.50342	0.347312	-1.52569	2	38.8891
P27918	PROP_HUMAN	CFP	Properdin	13.43	4	4	8	204.874	469	51.242	7.89893	0.338776	-1.5616	6	37.7234
Q96DR8	MUCL1_HUMAN	MUCL1	Mucin-like protein 1	7.78	1	1	2	63.2748	90	9.03363	4.64014	0.336313	-1.57212	1
O75691	UTP20_HUMAN	UTP20	Small subunit processome component 20 homolog	0.72	2	2	2	55.4918	2785	318.182	7.38623	0.333873	-1.58263	1
O95969	SG1D2_HUMAN	SCGB1D2	Secretoglobin family 1D member 2	10	1	1	4	170.332	90	9.91834	8.25049	0.328916	-1.60421	2	71.4898
Q12805	FBLN3_HUMAN	EFEMP1	EGF-containing fibulin-like extracellular matrix protein 1	13.59	4	4	7	302.765	493	54.6042	5.07178	0.319381	-1.64665	5	22.9162
P04180	LCAT_HUMAN	LCAT	Phosphatidylcholine-sterol acyltransferase	2.5	1	1	1	36.67	440	49.5461	6.11279	0.316617	-1.65919	1
Q9NR48	ASH1L_HUMAN	ASH1L	Histone-lysine N-methyltransferase ASH1L	0.4	1	1	1	33.38	2969	332.582	9.39307	0.309312	-1.69286	1
P02751	FINC_HUMAN	FN1	Fibronectin	50.13	76	76	340	10117.6	2386	262.46	5.70654	0.308487	-1.69672	218	76.9525
P02656	APOC3_HUMAN	APOC3	Apolipoprotein C-III	34.34	3	3	14	497.043	99	10.8455	5.41455	0.307442	-1.70161	10	32.9568
Q8NE71	ABCF1_HUMAN	ABCF1	ATP-binding cassette sub-family F member 1	1.3	1	1	1	46.23	845	95.8665	6.80029	0.303528	-1.7201	1
P02533	K1C14_HUMAN	KRT14	Keratin, type I cytoskeletal 14	56.36	10	27	80	2602.81	472	51.5294	5.16064	0.300557	-1.73429	17	35.5666
P13647	K2C5_HUMAN	KRT5	Keratin, type II cytoskeletal 5	40.17	15	29	68	1847.28	590	62.34	7.73779	0.292294	-1.77451	23	69.6677
P51884	LUM_HUMAN	LUM	Lumican	34.02	9	9	12	278.463	338	38.4048	6.60986	0.285738	-1.80724	9	51.4087
P12273	PIP_HUMAN	PIP	Prolactin-inducible protein	31.51	4	4	5	198.161	146	16.5618	8.04541	0.284439	-1.81381	4	14.346
Q92688	AN32B_HUMAN	ANP32B	Acidic leucine-rich nuclear phosphoprotein 32 family member B	4.38	1	1	1	35.39	251	28.7703	4.05615	0.280938	-1.83168	1
Q04695	K1C17_HUMAN	KRT17	Keratin, type I cytoskeletal 17	54.63	14	25	51	1549.34	432	48.076	5.021	0.273286	-1.87152	14	65.8497
P06727	APOA4_HUMAN	APOA4	Apolipoprotein A-IV	42.42	18	18	31	880.937	396	45.3715	5.37646	0.27306	-1.87271	24	51.1423
P14923	PLAK_HUMAN	JUP	Junction plakoglobin	31.81	18	18	34	1028.68	745	81.6927	6.13818	0.267426	-1.90279	23	66.6802	v	v
P17900	SAP3_HUMAN	GM2A	Ganglioside GM2 activator	3.63	1	1	2	64.4282	193	20.8247	5.31299	0.261114	-1.93725	1
Q15723	ELF2_HUMAN	ELF2	ETS-related transcription factor Elf-2	1.52	1	1	1	40.64	593	63.9267	6.56592	0.260832	-1.93881	1
Q16610	ECM1_HUMAN	ECM1	Extracellular matrix protein 1	22.96	9	9	11	300.319	540	60.6353	6.7124	0.236543	-2.07983	8	40.6718
O95445	APOM_HUMAN	APOM	Apolipoprotein M	4.79	1	1	1	44.59	188	21.2394	6.01123	0.23028	-2.11854	1
Q02413	DSG1_HUMAN	DSG1	Desmoglein-1	5.62	4	4	8	244.04	1049	113.676	5.03369	0.225846	-2.14659	7	46.3107	v	v
Q5T749	KPRP_HUMAN	KPRP	Keratinocyte proline-rich protein	9.5	4	4	5	117.501	579	64.0932	8.26514	0.223953	-2.15873	4	60.5299
P01036	CYTS_HUMAN	CST4	Cystatin-S	20.57	2	2	2	72.6601	141	16.204	5.021	0.21965	-2.18672	2	131.146
P08779	K1C16_HUMAN	KRT16	Keratin, type I cytoskeletal 16	58.77	18	28	89	2579.5	473	51.2362	5.04639	0.217899	-2.19827	30	113.89
Q08AM6	VAC14_HUMAN	VAC14	Protein VAC14 homolog	0.9	1	1	1	31.62	782	87.9167	6.12549	0.21707	-2.20377	1
P13646	K1C13_HUMAN	KRT13	Keratin, type I cytoskeletal 13	8.52	2	4	15	449.342	458	49.5574	4.95752	0.210536	-2.24786	2	39.5959
Q13835	PKP1_HUMAN	PKP1	Plakophilin-1	4.15	2	2	2	60.4901	747	82.8078	9.12939	0.204157	-2.29225	2	49.0523
Q9BZY9	TRI31_HUMAN	TRIM31	E3 ubiquitin-protein ligase TRIM31	2.59	1	1	1	36.3	425	48.2133	7.60596	0.199404	-2.32624	1
P02655	APOC2_HUMAN	APOC2	Apolipoprotein C-II	49.5	4	4	11	362.095	101	11.2768	4.71631	0.187966	-2.41146	8	34.2911
Q08554	DSC1_HUMAN	DSC1	Desmocollin-1	4.25	3	3	5	172.732	894	99.9238	5.42725	0.164613	-2.60285	4	61.585	v	v
P23471	PTPRZ_HUMAN	PTPRZ1	Receptor-type tyrosine-protein phosphatase zeta	0.48	1	1	1	36.54	2315	254.429	4.88135	0.148884	-2.74774	1
Q68DL7	CR063_HUMAN	C18orf63	Uncharacterized protein C18orf63	1.02	1	1	1	33.7	685	77.1813	9.80322	0.147396	-2.76223	1
P04070	PROC_HUMAN	PROC	Vitamin K-dependent protein C	2.6	1	1	2	122.753	461	52.0375	6.27783	0.146611	-2.76993	1
P02538	K2C6A_HUMAN	KRT6A	Keratin, type II cytoskeletal 6A	50.35	2	36	92	2705.73	564	60.0083	8.00146	0.130876	-2.93373	2	257.749
