# Supplementary material for: Extracellular Vesicle Membrane Protein Profiling and Targeted Mass Spectrometry Unveil CD59 and Tetraspanin 9 as Novel Plasma Biomarkers for Detection of Colorectal Cancer
Source: Cancers (Basel). 2022 Dec 28;15(1):177. doi: 10.3390/cancers15010177 (PMC9818822; doi:10.3390/cancers15010177)
Supplement: Supplementary file 1 [file cancers-15-00177-s001.zip › Table S7.xlsx]

## Sheet: 工作表1
	Table S7. List of tier 1, 2, and 3 target proteins
	Tier 1 (Membrane Proteins, n = 25)
	Accession	Uniprot ID	Gene Name	Protein name	Selected Peptides	Ratio: CRC/HC	518 target membrane proteins	Reference Count in PubMed	CRC (Up/down) regulated
	Q16570	ACKR1_HUMAN	ACKR1	Atypical chemokine receptor 1	TLLPSLPLPEGWSSHLDTLGSK	12.89 (iTRAQ)		5	Down regulated in CRC and PDAC, upregulated in breast and LSCC
	O14672	ADA10_HUMAN	ADAM10	Disintegrin and metalloproteinase domain-containing protein 10	AIDTIYQTTDFSGIR	CRC only (AIMS); 7.46 (iTRAQ)	v	14	Y (Up-Regulated)
	Q13740	CD166_HUMAN	ALCAM	CD166 antigen	VLHPLEGAVVIIFK	CRC only (AIMS)	v	18	Y (Up-Regulated)
	Q9HDC9	APMAP_HUMAN	APMAP	Adipocyte plasma membrane-associated protein	GLFEVNPWK	CRC only (AIMS); 3.66 (iTRAQ)	v	0	No information
	Q93070	NAR4_HUMAN	ART4	Ecto-ADP-ribosyltransferase 4 (CD297)	FGQFLSTSLLK	5.88 (iTRAQ)		0	No information
	P15529	MCP_HUMAN	CD46	Membrane cofactor protein	GTYLTDETHR	CRC only (AIMS)	v	14	Y (Up-Regulated)
	Q08722	CD47_HUMAN	CD47	Leukocyte surface antigen CD47	EGETIIELK	CRC only (AIMS)	v	9	Y (Up-Regulated)
	P19256	LFA3_HUMAN	CD58	Lymphocyte function-associated antigen 3	VAELENSEFR	CRC only (AIMS); 6.96 (iTRAQ)	v	11	Y (Up-Regulated)
	P13987	CD59_HUMAN	CD59	CD59 glycoprotein	AGLQVYNK	0.83 (AIMS); 10.73 (iTRAQ)	v	25	Y (Up-Regulated)
	P21926	CD9_HUMAN	CD9	CD9 antigen	EVQEFYK	1.17(AIMS); 7.99 (iTRAQ)	v	29	Y (Up-Regulated)
	P32942	ICAM3_HUMAN	ICAM3	Intercellular adhesion molecule 3	IALETSLSK	5.75 (iTRAQ)		4	Y (Up-Regulated)
	Q13418	ILK_HUMAN	ILK	Integrin-linked protein kinase	EGNAVAVR	CRC only (AIMS); 6.99 (iTRAQ)		20	Y (Up-Regulated)
	P08514	ITA2B_HUMAN	ITGA2B	Integrin alpha-IIb	IVLLDVPVR	1.57 (AIMS); 8.73 (iTRAQ)		0	No information
	P23229	ITA6_HUMAN	ITGA6	Integrin alpha-6	SEDEVGSLIEYEFR	1.53 (AIMS); 6.88 (iTRAQ)	v	11	Y (Up-Regulated)
	P11215	ITAM_HUMAN	ITGAM	Integrin alpha-M	LFTALFPFEK	45.77 (AIMS); 6.56 (iTRAQ)		7	Y (Up-Regulated)
	P05106	ITB3_HUMAN	ITGB3	Integrin beta-3	NDASHLLVFTTDAK	1.24 (AIMS); 10.60 (iTRAQ)	v	12	Y (Up-Regulated)
	Q9UIQ6	LCAP_HUMAN	LNPEP	Leucyl-cystinyl aminopeptidase	ANLINNIFELAGLGK	2.69 (AIMS)	v	0	No information
	Q02094	RHAG_HUMAN	RHAG	Ammonium transporter Rh type A	FLTPLFTTK	7.40 (iTRAQ)		0	No information
	P16109	LYAM3_HUMAN	SELP	P-selectin	NEIDYLNK	10.44 (iTRAQ)		40	Y (Up-Regulated)
	O75326	SEM7A_HUMAN	SEMA7A	Semaphorin-7A	SVLQSINPAEPHK	8.52 (iTRAQ)		36	Found on glioma exosomes as a promigratory signal in association with itgb1
	Q8TAV4	STML3_HUMAN	STOML3	Stomatin-like protein 3	IPVQLQR	CRC only (AIMS); 36.40 (iTRAQ)		0	No information
	O95858	TSN15_HUMAN	TSPAN15	Tetraspanin-15	GIENYYDDLDFK	10.40 (iTRAQ)	v	0	No information
	Q86UF1	TSN33_HUMAN	TSPAN33	Tetraspanin-33	DDLDLQNLIDFGQK	6.23 (iTRAQ)		0	No information
	O75954	TSN9_HUMAN	TSPAN9	Tetraspanin-9	EGLLLYHTENNVGLK	9.60 (AIMS); 7.20 (iTRAQ)	v	0	No information
	Q9C0H2	TTYH3_HUMAN	TTYH3	Protein tweety homolog 3	GPDEDGEEEAAPGPR	CRC only (AIMS)	v	0	No information
	Tier 2 (Membrane-Associated Proteins, n = 20)
	Accession	Uniprot ID	Gene Name	Protein name	Selected Peptides	Ratio: CRC/HC	518 target membrane proteins	Reference Count	CRC (Up/down) regulated
	O00468	AGRIN_HUMAN	AGRN	Agrin	DFLALALLDGR	CRC only (AIMS); 1.06 (iTRAQ)	v	3	Y (Up-Regulated)
	P20073	ANXA7_HUMAN	ANXA7	Annexin A7	EFSGYVESGLK	4.57 (AIMS); 2.90 (iTRAQ)	v	2	Y (Up-Regulated) and 1 report downregulation
	P62330	ARF6_HUMAN	ARF6	ADP-ribosylation factor 6	FNVWDVGGQDK	CRC only (AIMS); 3.76 (iTRAQ)	v	2	Y (Up-Regulated)
	P00918	CAH2_HUMAN	CA2	Carbonic anhydrase 2	SADFTNFDPR	CRC only (AIMS); 11.06 (iTRAQ)		20	Mixed response
	P23528	COF1_HUMAN	CFL1	Cofilin-1	EILVGDVGQTVDDPYATFVK	2.80 (AIMS); 11.50 (iTRAQ)	v	11	Y (Up-Regulated)
	Q96F85	CNRP1_HUMAN	CNRIP1	CB1 cannabinoid receptor-interacting protein 1	IQPNDGPVFYK	12.25 (iTRAQ)		4	No clear information
	P41240	CSK_HUMAN	CSK	Tyrosine protein kinase	GDVLTIVAVTK	CRC only (AIMS)	v	60	Y (Up-Regulated)
	Q9UJU6	DBNL_HUMAN	DBNL	Drebrin-like protein	YQEQGGEASPQR	50.50 (iTRAQ)		0	No information
	P15311	EZRI_HUMAN	EZR	Ezrin	FYPEDVAEELIQDITQK	CRC only (AIMS); 3.00 (iTRAQ)	v	54	Y (Up-Regulated)
	P50151	GBG10_HUMAN	GNG10	Guanine nucleotide-binding protein G(I)/G(S)/G(O) subunit gamma-10	DALLVGVPAGSNPFR	CRC only (AIMS)	v	0	No information
	Q14847	LASP1_HUMAN	LASP1	LIM and SH3 domain protein 1	IVYPTEK	12.49 (iTRAQ)	v	10	Y (Up-Regulated) 2 reports downregulation
	Q9HBI1	PARVB_HUMAN	PARVB	Beta-parvin	VLLDWINDVLVEER	1.78 (AIMS); 12.35 (iTRAQ)		1	Y (Up-Regulated)
	Q15286	RAB35_HUMAN	RAB35	Ras-related protein Rab-35	VVETEDAYK	CRC only (AIMS); 4.23 (iTRAQ)	v	0	No information
	O75695	XRP2_HUMAN	RP2	Protein XRP2	APDFLPLLNK	8.56 (AIMS); 6.58 (iTRAQ)	v	0	No information
	P06702	S10A9_HUMAN	S100A9	Protein S100-A9	LGHPDTLNQGEFK	4.14 (AIMS); 6.03 (iTRAQ)	v	18	Y (Up-Regulated)
	P25815	S100P_HUMAN	S100P	Protein S100-P	YSGSEGSTQTLTK	CRC only (AIMS); 2.61 (iTRAQ)	v	4	Y (Up-Regulated)
	O00161	SNP23_HUMAN	SNAP23	Synaptosomal-associated protein 23	ILGLAIESQDAGIK	CRC only (AIMS); 7.67 (iTRAQ)	v	0	No information
	Q9Y490	TLN1_HUMAN	TLN1	Talin-1	GLAGAVSELLR	3.78 (AIMS); 7.79 (iTRAQ)	v	3	Y (Up-Regulated)
	P50552	VASP_HUMAN	VASP	Vasodilator-stimulated phosphoprotein	VQIYHNPTANSFR	CRC only (AIMS); 10.26 (iTRAQ)	v	3	Y (Up-Regulated)
	P18206	VINC_HUMAN	VCL	Vinculin	AAAVGTANK	CRC only (AIMS); 9.13 (iTRAQ)	v	15	Y (Up-Regulated)
	Tier 3 (Other Proteins, n = 13)
	Accession	Uniprot ID	Gene Name	Protein name	Selected Peptides	Ratio: CRC/HC	518 target membrane proteins	Reference Count	CRC (Up/down) regulated
	P08133	ANXA6_HUMAN	ANXA6	Annexin A6	DLEADIIGDTSGHFQK	2.930 (AIMS); 3.90 (iTRAQ)	v	1	Y (Up-Regulated)
	P84085	ARF5_HUMAN	ARF5	ADP-ribosylation factor 5	DAVLLVFANK	CRC only (AIMS); 2.00 (iTRAQ)	v	0	No information
	P31146	COR1A_HUMAN	CORO1A	Coronin-1A	AAPEASGTPSSDAVSR	4.27 (AIMS); 5.52 (iTRAQ)	v	0	No information
	Q14204	DYHC1_HUMAN	DYNC1H1	Cytoplasmic dynein 1 heavy chain 1	VPVNLLR	CRC only (AIMS); 4.01 (iTRAQ)	v	1	Y (Up-Regulated)
	P35579	MYH9_HUMAN	MYH9	Myosin-9	DVLLQVDDER	3.20 (AIMS); 4.49 (iTRAQ)	v	2	Y (Up-Regulated)
	P32119	PRDX2_HUMAN	PRDX2	Peroxiredoxin-2	LSEDYGVLK	2.56 (AIMS); 9.49 (iTRAQ)	v	11	Y (Up-Regulated)
	O00194	RB27B_HUMAN	RAB27B	Ras-related protein Rab-27B	VHLQLWDTAGQER	13.23 (iTRAQ)		2	downregulated in CRC and upregualted in rectal cancer
	P10114	RAP2A_HUMAN	RAP2A	Ras-related protein Rap-2a	YDPTIEDFYR	CRC only (AIMS); 6.87 (iTRAQ)	v	2	Y (Up-Regulated)
	Q9Y265	RUVB1_HUMAN	RUVBL1	RuvB-like 1	AVLLAGPPGTGK	CRC only (AIMS); 5.40 (iTRAQ)	v	6	Y (Up-Regulated)
	P31949	S10AB_HUMAN	S100A11	Protein S100-A11	DGYNYTLSK	CRC only (AIMS); 2.34 (iTRAQ)	v	14	Y (Up-Regulated)
	P30626	SORCN_HUMAN	SRI	Sorcin	ELWAVLNGWR	CRC only (AIMS); 3.10 (iTRAQ)	v	5	Y (Up-Regulated)
	P24821	TENA_HUMAN	TNC	Tenascin	YAPISGGDHAEVDVPK	CRC only (AIMS); 0.99 (iTRAQ)	v	63	Y (Up-Regulated)
	Q15942	ZYX_HUMAN	ZYX	Zyxin	FSPGAPGGSGSQPNQK	5.33 (AIMS); 8.54 (iTRAQ)	v	6	Y (Up-Regulated)
