# Supplementary material for: Extracellular Vesicle Membrane Protein Profiling and Targeted Mass Spectrometry Unveil CD59 and Tetraspanin 9 as Novel Plasma Biomarkers for Detection of Colorectal Cancer
Source: Cancers (Basel). 2022 Dec 28;15(1):177. doi: 10.3390/cancers15010177 (PMC9818822; doi:10.3390/cancers15010177)
Supplement: Supplementary file 1 [file cancers-15-00177-s001.zip › Table S8.xlsx]

## Sheet: 工作表1
Table S8. AIMS results of 25 tier 1 target proteins from five HC and six CRC cases.
Accession	Uniprot ID	Gene Name	Protein name	HC		CRC		Ratio		518 target membrane proteins
				Mean (L/H)	Detectable	Mean (L/H)	Detectable	25-Target AIMS	Discovery profile
P11215	ITAM_HUMAN	ITGAM	Integrin alpha-M	0.00042	2	0.00348333	6	8.29365	45.77 (AIMS); 6.56 (iTRAQ)
Q93070	NAR4_HUMAN	ART4	Ecto-ADP-ribosyltransferase 4 (CD297)	0.0006	2	0.0033	6	5.5	5.88 (iTRAQ)
Q86UF1	TSN33_HUMAN	TSPAN33	Tetraspanin-33	0.00862	4	0.037	4	4.29234	6.23 (iTRAQ)
P32942	ICAM3_HUMAN	ICAM3	Intercellular adhesion molecule 3	0.00484	5	0.0162167	6	3.35055	5.75 (iTRAQ)
P13987	CD59_HUMAN	CD59	CD59 glycoprotein	0.10624	5	0.295	6	2.77673	0.83 (AIMS); 10.73 (iTRAQ)	v
Q9C0H2	TTYH3_HUMAN	TTYH3	Protein tweety homolog 3	0.01274	5	0.0352667	6	2.76818	CRC only (AIMS)	v
P19256	LFA3_HUMAN	CD58	Lymphocyte function-associated antigen 3	0.01072	5	0.02735	6	2.55131	CRC only (AIMS); 6.96 (iTRAQ)	v
P16109	LYAM3_HUMAN	SELP	P-selectin	0.0282	5	0.0569833	6	2.02069	10.44 (iTRAQ)
Q9UIQ6	LCAP_HUMAN	LNPEP	Leucyl-cystinyl aminopeptidase	0.00048	1	0.000966667	1	2.01389	2.69 (AIMS)	v
O75954	TSN9_HUMAN	TSPAN9	Tetraspanin-9	0.05426	5	0.106817	6	1.96861	9.60 (AIMS); 7.20 (iTRAQ)	v
O14672	ADA10_HUMAN	ADAM10	Disintegrin and metalloproteinase domain-containing protein 10	0.02438	5	0.0414833	6	1.70153	CRC only (AIMS); 7.46 (iTRAQ)	v
Q02094	RHAG_HUMAN	RHAG	Ammonium transporter Rh type A	0.00146	5	0.00228333	6	1.56393	7.40 (iTRAQ)
O95858	TSN15_HUMAN	TSPAN15	Tetraspanin-15	0.02664	5	0.0307333	6	1.15365	10.40 (iTRAQ)	v
P23229	ITA6_HUMAN	ITGA6	Integrin alpha-6	0.03854	5	0.0430167	6	1.11616	1.53 (AIMS); 6.88 (iTRAQ)	v
P08514	ITA2B_HUMAN	ITGA2B	Integrin alpha-IIb	0.41152	5	0.43375	6	1.05402	1.57 (AIMS); 8.73 (iTRAQ)
P05106	ITB3_HUMAN	ITGB3	Integrin beta-3	0.56974	5	0.461567	6	0.810136	1.24 (AIMS); 10.60 (iTRAQ)	v
P21926	CD9_HUMAN	CD9	CD9 antigen	0.33418	5	0.250683	6	0.750145	1.17(AIMS); 7.99 (iTRAQ)	v
Q08722	CD47_HUMAN	CD47	Leukocyte surface antigen CD47	0.0235	5	0.00721667	2	0.307092	CRC only (AIMS)	v
O75326	SEM7A_HUMAN	SEMA7A	Semaphorin-7A	0.00166	2	0.000166667	1	0.100402	8.52 (iTRAQ)
Q16570	ACKR1_HUMAN	ACKR1	Atypical chemokine receptor 1	0.0039	4	0	0	HC only	12.89 (iTRAQ)
Q9HDC9	APMAP_HUMAN	APMAP	Adipocyte plasma membrane-associated protein	NA	0	0.00436667	3	CRC only	CRC only (AIMS); 3.66 (iTRAQ)	v
Q13740	CD166_HUMAN	ALCAM	CD166 antigen	NA	0	0.00115	2	CRC only	CRC only (AIMS)	v
Q8TAV4	STML3_HUMAN	STOML3	Stomatin-like protein 3	NA	0	NA	0	NA	CRC only (AIMS); 36.40 (iTRAQ)
Q13418	ILK_HUMAN	ILK	Integrin-linked protein kinase	NA	0	NA	0	NA	CRC only (AIMS); 6.99 (iTRAQ)
P15529	MCP_HUMAN	CD46	Membrane cofactor protein	NA	0	NA	0	NA	CRC only (AIMS)	v
