# Supplementary material for: Extracellular Vesicle Membrane Protein Profiling and Targeted Mass Spectrometry Unveil CD59 and Tetraspanin 9 as Novel Plasma Biomarkers for Detection of Colorectal Cancer
Source: Cancers (Basel). 2022 Dec 28;15(1):177. doi: 10.3390/cancers15010177 (PMC9818822; doi:10.3390/cancers15010177)
Supplement: Supplementary file 1 [file cancers-15-00177-s001.zip › Table S9.xlsx]

## Sheet: 工作表1
	Table S9. Summary of the precision and performance of the 14-plex LC-PIS-MS assay
	Protein	M.W. (Da)	Peptide	Linearity of response curve						LOD			LLOQ
				Slope	R square	y-intercept	Data points	Median CV%a		(fmol/mg)	(ng/ml)b		(fmol/mg)	(ng/ml)b
	ADAM10	84088	AIDTIYQTTDFSGIR	0.926	0.982	0.004	12	11.623		0.072	0.234		0.216	0.702
	ALCAM	65061	VLHPLEGAVVIIFK	0.461	0.987	0.045	9	10.407		0.648	1.631		1.943	4.893
	APMAP	46451	GLFEVNPWK	0.949	0.991	0.005	12	7.949		0.081	0.146		0.244	0.439
	ART4	35854	FGQFLSTSLLK	1.044	0.984	0.004	12	6.376		0.071	0.098		0.212	0.295
	CD58	28129	VAELENSEFR	1.149	0.984	0.002	12	9.628		0.059	0.064		0.177	0.192
	CD59	14168	AGLQVYNK	0.981	0.995	0.024	12	7.118		0.235	0.129		0.704	0.386
	CD9	25399	EVQEFYK	1.002	0.986	0.021	10	9.265		0.48	0.472		1.44	1.415
	ICAM3	59503	IALETSLSK	0.986	0.972	0.004	12	11.235		0.075	0.173		0.225	0.518
	ITGAM	127099	LFTALFPFEK	0.865	0.968	0.003	12	8.415		0.081	0.399		0.243	1.196
	RHAG	44169	FLTPLFTTK	1.047	0.987	0.004	12	8.195		0.097	0.166		0.292	0.499
	SELP	90773	NEIDYLNK	1.073	0.993	0.009	11	9.594		0.203	0.714		0.61	2.142
	TSPAN33	31517	DDLDLQNLIDFGQK	0.671	0.98	0.075	12	9.438		0.08	0.098		0.241	0.294
	TSPAN9	26760	EGLLLYHTENNVGLK	1.042	0.995	0.02	10	5.978		0.357	0.37		1.072	1.11
	TTYH3	57508	GPDEDGEEEAAPGPR	0.843	0.993	0.095	12	7.246		0.251	0.558		0.752	1.673
	LOD, limit of detection; LLOQ, lower limit of quantification. a Median CV% was measured from the median value of CVs for each amount point of heavy peptides. b The concentration of standard EV proteins was measured as 0.0387 mg/ml and applied in calculating LOD, LLOQ concentration.
